# Supplementary material for: High-resolution promoter interaction analysis implicates genes involved in the activation of Type 3 Innate Lymphoid Cells in autoimmune disease risk
Source: bioRxiv. 2026 Jan 10:2022.10.19.512842. Preprint. [Version 4] doi: 10.1101/2022.10.19.512842 (PMC12821085; doi:10.1101/2022.10.19.512842)
Supplement: Supplement 2 [file media-2.xlsx]

## Sheet: Explanation
Table S12. Candidate genes prioritised by multiCOGS in ILC3 cells and CD4+ T cells for a range of autoimmune traits
Tab 1. GWAS characteristics
Tab 2. The list of the prioritised genes across traits and genes
Tab 3. Raw gene scores generated by multiCOGS in ILC3 cells and CD4+ T cells

## Sheet: 1. GWAS characteristics
Trait	Accession	Reference	NCases	NControls	Link GWAS Catalog
Crohn's Disease			12194	28072	https://www.ebi.ac.uk/gwas/studies/GCST004132
Ulcerative colitis			12366	33609	https://www.ebi.ac.uk/gwas/studies/GCST004133
Inflammatory Bowel Disease			25042	34915	https://www.ebi.ac.uk/gwas/studies/GCST004131
Asthma			26582	300671	https://www.ebi.ac.uk/gwas/studies/GCST007799
Celiac Disease			4533	10750	https://www.ebi.ac.uk/gwas/studies/GCST000612
Primary Sclerosing Cholangitis			2871	12019	https://www.ebi.ac.uk/gwas/studies/GCST004030

## Sheet: 2. Prioritised genes multiCOGS
				ILC3						CD4
Ensembl Gene ID	Gene Name	Max Gene Score	Trait(s) and cell type(s) with Max Gene Score	Primary sclerosing cholangitis	Celiac Disease	Inflammatory Bowel Disease	Ulcerative colitits	Crohn's Disease	Asthma	Primary sclerosing cholangitis	Celiac Disease	Inflammatory Bowel Disease	Ulcerative colitits	Crohn's Disease	Asthma
ENSG00000166949	SMAD3	1	IBD_CD4;CD_CD4;Asthma_CD4	-	-	+	+	+	+	-	-	+	+	+	+
ENSG00000112294	ALDH5A1	1	PSC_ILC3;PSC_CD4	+		-	-	-	-	+		-	-	-	-
ENSG00000178828	RNF186	1	IBD_ILC3;UC_ILC3;IBD_CD4;UC_CD4	-	-	+	+	-	-	-	-	+	+	-	-
ENSG00000162894	FCMR	1	IBD_CD4;UC_CD4;CD_CD4	-	-	-	-	-	-	-	-	+	+	+	-
ENSG00000168453	HR	1	IBD_ILC3;IBD_CD4	-	-	+	+	-	-	-	-	+	+	-	-
ENSG00000142224	IL19	1	IBD_CD4;UC_CD4	-	-	-	-	-	-	-	-	+	+	+	-
ENSG00000143365	RORC	1	UC_ILC3;UC_CD4	-	-	+	+	+	-	-	-	+	+	+	-
ENSG00000143226	FCGR2A	1	IBD_ILC3;UC_ILC3;IBD_CD4;UC_CD4	-	-	+	+	-	+	-	-	+	+	-	+
ENSG00000136634	IL10	1	IBD_CD4;UC_CD4	-	-	+	+	+	-	-	-	+	+	+	-
ENSG00000169189	NSMCE1	1	Asthma_CD4	-	-	-	-	-	+	-	-	-	-	-	+
ENSG00000197943	PLCG2	1	IBD_ILC3;IBD_CD4	-	-	+	+	+	-	-	-	+	+	+	-
ENSG00000090104	RGS1	1	Celiac_CD4	-	+	-	-	-	-	-	+	-	-	-	-
ENSG00000178623	GPR35	1	IBD_ILC3;IBD_CD4	-	-	+	+	+	-	-	-	+	+	+	-
ENSG00000185811	IKZF1	0.999999	CD_CD4	-	-	+	-	+	-	-	-	+	-	+	-
ENSG00000101246	ARFRP1	0.999997	IBD_ILC3;IBD_CD4	-	-	+	+	-	-	-	-	+	+	-	-
ENSG00000243509	TNFRSF6B	0.999996	IBD_ILC3;IBD_CD4	-	-	+	+	-	-	-	-	+	+	-	-
ENSG00000008710	PKD1	0.999989	IBD_ILC3;IBD_CD4	-	-	+	-	-	-	-	-	+	-	-	-
ENSG00000162594	IL23R	0.999984	IBD_ILC3	-	-	+	-	-	-	-	-	+	-	-	-
ENSG00000096968	JAK2	0.999977	IBD_ILC3;IBD_CD4	-	-	+	+	-	-	-	-	+	+	-	-
ENSG00000166888	STAT6	0.999969	Asthma_ILC3;Asthma_CD4	-	-	-	-	-	+	-	-	-	-	-	+
ENSG00000182134	TDRKH	0.999909	UC_ILC3	-	-	+	+	+	-	-	-	+	+	-	-
ENSG00000143450	OAZ3	0.999903	UC_ILC3;UC_CD4	-	-	+	+	+	-	-	-	+	+	+	-
ENSG00000143436	MRPL9	0.999903	UC_ILC3	-	-	+	+	+	-	-	-	-	-	-	-
ENSG00000143442	POGZ	0.999903	UC_CD4	-	-	-	-	-	-	-	-	+	+	+	-
ENSG00000197168	NEK5	0.999898	IBD_ILC3;IBD_CD4	-		+	-	-	-	-		+	-	-	-
ENSG00000197747	S100A10	0.999897	UC_CD4	-	-	-	-	-	-	-	-	+	+	-	-
ENSG00000143367	TUFT1	0.999893	UC_CD4	-	-	-	-	-	-	-	-	+	+	-	-
ENSG00000143375	CGN	0.999888	UC_CD4	-	-	-	-	-	-	-	-	+	+	+	-
ENSG00000143376	SNX27	0.999886	UC_CD4	-	-	-	-	-	-	-	-	+	+	-	-
ENSG00000196407	THEM5	0.99988	UC_CD4	-	-	-	-	-	-	-	-	+	+	-	-
ENSG00000170345	FOS	0.999848	CD_CD4	-	-	-	-	+	-	-	-	-	-	+	-
ENSG00000108219	TSPAN14	0.999776	CD_CD4	-	-	-	-	-	-	-	-	+	-	+	-
ENSG00000116717	GADD45A	0.999667	CD_ILC3	-	-	-	-	+	-	-	-	-	-	-	-
ENSG00000283782	AC116366.7	0.999613	Asthma_ILC3	-	-	-	-	-	+	-	-	+	+	-	+
ENSG00000197536	C5orf56	0.999559	Asthma_CD4	-	-	-	-	-	+	-	-	+	+	-	+
ENSG00000167207	NOD2	0.999395	IBD_CD4	-	-	+	-	-	-	-	-	+	-	-	-
ENSG00000114861	FOXP1	0.999215	IBD_CD4	-	-	+	+	-	-	+	-	+	+	-	-
ENSG00000115602	IL1RL1	0.999134	Asthma_ILC3	-	+	+	+	+	+	-	-	-	-	+	+
ENSG00000140968	IRF8	0.999105	UC_CD4	-	-	+	+	+	-	-	-	+	+	+	-
ENSG00000140807	NKD1	0.999009	IBD_ILC3	-	-	+	-	-	-	-		+	-	-	-
ENSG00000151418	ATP6V1G3	0.998786	CD_CD4	-	-	-	-	+	-	-	-	+	-	+	+
ENSG00000105397	TYK2	0.998633	IBD_ILC3	-	-	+	+	+	-	-	-	+	+	+	-
ENSG00000081237	PTPRC	0.998598	CD_CD4	-	-	-	-	-	-	-	-	+	-	+	-
ENSG00000243147	MRPL33	0.998152	IBD_CD4	-	-	-	-	-	-	-	-	+	-	-	-
ENSG00000115738	ID2	0.998101	Asthma_ILC3	-	-	-	-	-	+	-	-	-	-	-	-
ENSG00000127603	MACF1	0.998071	IBD_CD4	-	-	+	-	+	-	-	-	+	-	+	-
ENSG00000115232	ITGA4	0.997977	Celiac_CD4	-	-	-	-	-	-	-	+	-	-	-	-
ENSG00000100365	NCF4	0.997904	CD_ILC3	-	-	-	-	+	-	-	-	-	-	+	-
ENSG00000168685	IL7R	0.997522	Asthma_ILC3	-	-	-	-	-	+	-	-	-	-	-	+
ENSG00000132437	DDC	0.997407	CD_ILC3	-	-	-	-	+	-	-	-	-	-	-	-
ENSG00000105492	SIGLEC6	0.997162	IBD_ILC3	-	-	+	-	-	-	-	-	+	-	-	-
ENSG00000061273	HDAC7	0.99608	Asthma_CD4	-	-	-	+	-	+	-	-	-	+	-	+
ENSG00000077380	DYNC1I2	0.995903	CD_CD4	-	-	+	-	+	-	-	-	+	-	+	-
ENSG00000158714	SLAMF8	0.994019	CD_CD4	-	-	-	-	+	-	-	-	-	-	+	-
ENSG00000167807	CTD-2369P2.10	0.993986	IBD_ILC3;IBD_CD4	-	-	+	-	+	-	-	-	+	-	-	-
ENSG00000267673	FDX2	0.993986	IBD_ILC3;IBD_CD4	-	-	+	-	+	-	-	-	+	-	-	-
ENSG00000198821	CD247	0.993304	Celiac_CD4	-	+	-	-	-	+	-	+	-	-	-	+
ENSG00000155666	KDM8	0.992943	Asthma_CD4	-	-	-	-	-	+	-	-	-	-	-	+
ENSG00000177311	ZBTB38	0.992921	CD_CD4	-	-	-	-	+	-	-	-	-	-	+	-
ENSG00000130592	LSP1	0.99208	UC_CD4	-	-	+	+	-	-	-	-	+	+	-	-
ENSG00000164663	USP49	0.991622	CD_ILC3	-	-	+	-	+	-	-	-	+	-	+	-
ENSG00000111252	SH2B3	0.991403	PSC_ILC3;PSC_CD4	+	-	-	-	-	-	+	-	-	-	-	-
ENSG00000214736	TOMM6	0.991255	CD_CD4	-	-	+	-	+	-	-	-	+	-	+	-
ENSG00000111321	LTBR	0.991159	CD_ILC3;CD_CD4	-	-	-	-	+	-	-	-	-	-	+	-
ENSG00000107968	MAP3K8	0.989211	CD_ILC3	-	-	+	+	+	-	-	-	-	-	+	-
ENSG00000120210	INSL6	0.988778	UC_CD4	-	-	-	-	-	-	-	-	-	+	-	-
ENSG00000171522	PTGER4	0.983212	CD_CD4	-	-	+	-	+	-	-	-	+	-	+	-
ENSG00000134882	UBAC2	0.982121	Asthma_ILC3	-	-	-	-	+	+	-	-	+	-	+	+
ENSG00000116741	RGS2	0.97816	Celiac_CD4	-	-	-	-	-	-	-	+	-	-	-	-
ENSG00000156127	BATF	0.975664	CD_ILC3	-	-	+	-	+	-	-	-	+	-	+	-
ENSG00000113552	GNPDA1	0.973851	CD_CD4	-	-	-	-	-	-	-	-	+	-	+	+
ENSG00000143452	HORMAD1	0.971751	IBD_ILC3	-	-	+	+	-	-	-	-	+	+	-	-
ENSG00000127074	RGS13	0.971556	Celiac_CD4	-	-	-	-	-	-	-	+	-	-	-	-
ENSG00000177565	TBL1XR1	0.971365	Asthma_ILC3	-	-	-	-	-	+	-	-	-	-	-	-
ENSG00000116747	TROVE2	0.971247	Celiac_CD4	-	-	-	-	-	-	-	+	-	-	-	-
ENSG00000064932	SBNO2	0.970269	CD_ILC3	-	-	-	-	+	-	-	-	-	-	+	-
ENSG00000179583	CIITA	0.969326	IBD_ILC3	-	-	+	-	+	-	-	-	+	-	+	-
ENSG00000145703	IQGAP2	0.968816	IBD_ILC3	-	-	+	+	-	-	-	-	+	+	-	-
ENSG00000169220	RGS14	0.967264	IBD_CD4	-	-	+	+	-	-	-	-	+	+	-	-
ENSG00000170348	TMED10	0.965293	CD_CD4	-	-	-	-	+	-	-	-	-	-	+	-
ENSG00000159128	IFNGR2	0.96464	CD_ILC3;CD_CD4	-	-	-	-	+	-	-	-	-	-	+	-
ENSG00000164308	ERAP2	0.963549	IBD_CD4	-	-	+	-	+	-	-	-	+	-	+	-
ENSG00000178562	CD28	0.960919	PSC_CD4	+	-	-	-	-	-	+	+	-	-	-	-
ENSG00000057657	PRDM1	0.959133	CD_CD4	-	-	-	+	-	-	-	-	+	+	+	-
ENSG00000111846	GCNT2	0.957645	IBD_ILC3	-	-	+	-	+	-	-	-	+	-	+	-
ENSG00000112486	CCR6	0.955913	IBD_ILC3	-	-	+	+	+	-	-	-	-	-	-	-
ENSG00000173230	GOLGB1	0.952939	CD_ILC3	-	-	+	-	+	-	-	-	+	-	+	-
ENSG00000160124	CCDC58	0.952892	CD_CD4	-	-	-	-	-	-	-	-	+	-	+	-
ENSG00000138463	DIRC2	0.952548	CD_CD4	-	-	-	-	-	-	-	-	+	-	+	-
ENSG00000145088	EAF2	0.952347	CD_ILC3	-	-	+	-	+	-	-	-	-	-	-	-
ENSG00000180353	HCLS1	0.952274	CD_ILC3	-	-	+	-	+	-	-	-	-	-	-	-
ENSG00000173226	IQCB1	0.952248	CD_ILC3	-		+	-	+	-	-		-	-	-	-
ENSG00000185201	IFITM2	0.946869	CD_ILC3	-	-	-	-	+	-	-	-	-	-	+	-
ENSG00000183813	CCR4	0.946092	Asthma_ILC3	-	-	-	-	-	+	-	-	-	-	-	+
ENSG00000169223	LMAN2	0.942147	IBD_CD4	-	-	-	+	-	-	-	-	+	+	-	-
ENSG00000131188	PRR7	0.942127	IBD_CD4	-	-	-	-	-	-	-	-	+	+	-	-
ENSG00000164440	TXLNB	0.933468	Celiac_CD4	-	+	-	-	-	-	-	+	-	-	-	-
ENSG00000130589	HELZ2	0.928145	Asthma_ILC3;Asthma_CD4	-	-	-	-	-	+	-	-	-	-	-	+
ENSG00000109320	NFKB1	0.927737	CD_CD4	-	-	-	-	+	-	+	-	-	-	+	-
ENSG00000120217	CD274	0.927372	UC_ILC3	-	-	-	+	-	-	-	-	-	+	-	-
ENSG00000138821	SLC39A8	0.926554	CD_ILC3	-	-	-	-	+	-	-	-	-	-	+	-
ENSG00000173726	TOMM20	0.924221	IBD_CD4	-	-	-	-	-	-	-	-	+	-	-	-
ENSG00000137713	PPP2R1B	0.920107	Asthma_CD4	-	-	-	-	-	+	-	-	-	-	-	+
ENSG00000107485	GATA3	0.91836	Asthma_CD4	-	-	-	-	-	+	-	-	-	-	-	+
ENSG00000095380	NANS	0.917685	UC_CD4	-	-	-	+	-	-	-	-	-	+	-	-
ENSG00000174123	TLR10	0.915845	UC_CD4	-	-	-	-	-	-	-	-	-	+	-	-
ENSG00000103522	IL21R	0.915354	Asthma_CD4	-	-	-	-	-	+	-	-	-	-	-	+
ENSG00000119638	NEK9	0.905584	CD_CD4	-	-	-	-	+	-	-	-	-	-	+	-
ENSG00000090339	ICAM1	0.903508	IBD_ILC3	-	-	+	-	+	-	-	-	-	-	+	-
ENSG00000157873	TNFRSF14	0.902784	UC_ILC3;UC_CD4	-	-	+	+	-	-	-	-	+	+	-	-
ENSG00000102804	TSC22D1	0.899472	IBD_ILC3	-	-	+	-	+	-	-	-	+	-	+	-
ENSG00000162928	PEX13	0.897935	Asthma_CD4	-	-	-	-	-	-	-	-	-	-	-	+
ENSG00000162927	PUS10	0.897934	Asthma_CD4	-	-	-	-	-	-	-	-	-	-	-	+
ENSG00000172673	THEMIS	0.896947	Asthma_CD4	-	+	-	-	+	+	-	+	-	-	+	+
ENSG00000115590	IL1R2	0.893436	CD_CD4	-	-	+	+	+	-	-	+	+	+	+	+
ENSG00000086666	ZFAND6	0.892867	IBD_CD4	-	-	+	-	-	-	-	-	+	-	-	-
ENSG00000135253	KCP	0.892543	UC_ILC3	-	-	-	+	-	-	-	-	-	-	-	-
ENSG00000169508	GPR183	0.891048	Asthma_ILC3	-	-	-	-	+	+	-	-	-	-	+	+
ENSG00000117586	TNFSF4	0.889784	CD_ILC3	-	-	+	-	+	-	-	-	-	-	-	-
ENSG00000121281	ADCY7	0.885747	UC_CD4	-	-	+	+	-	-	-	-	+	+	-	-
ENSG00000125245	GPR18	0.885591	IBD_CD4	-	-	-	-	-	+	-	-	+	-	+	+
ENSG00000134460	IL2RA	0.879354	PSC_ILC3	+	-	-	-	+	+	-	-	+	-	+	+
ENSG00000120949	TNFRSF8	0.86806	Asthma_ILC3	-	-	-	-	-	+	-	-	-	-	-	+
ENSG00000160183	TMPRSS3	0.865702	PSC_CD4	+	-	-	-	-	-	+	-	-	-	-	-
ENSG00000173083	HPSE	0.865102	UC_ILC3;UC_CD4	-	-	+	+	-	-	-	-	+	+	-	-
ENSG00000136997	MYC	0.861826	CD_CD4	-	-	-	-	-	-	-	-	+	-	+	-
ENSG00000164039	BDH2	0.861371	CD_CD4	-	-	-	-	+	-	-	-	-	-	+	-
ENSG00000163600	ICOS	0.858403	Celiac_CD4	-	+	-	-	-	-	-	+	-	-	-	-
ENSG00000168214	RBPJ	0.857004	CD_ILC3	-	-	-	+	+	-	-	-	-	+	+	-
ENSG00000160181	TFF2	0.855994	PSC_CD4	+	-	-	-	-	-	+	-	-	-	-	-
ENSG00000160185	UBASH3A	0.854286	PSC_CD4	+	-	-	-	-	-	+	-	-	-	-	-
ENSG00000106785	TRIM14	0.85228	UC_CD4	-	-	-	+	-	-	-	-	-	+	-	-
ENSG00000160179	ABCG1	0.851008	PSC_CD4	-	-	-	-	-	-	+	-	-	-	-	-
ENSG00000160182	TFF1	0.848665	PSC_ILC3	+	-	-	-	-	-	-	-	-	-	-	-
ENSG00000165525	NEMF	0.845045	IBD_CD4	-	-	+	-	-	-	-	-	+	-	-	-
ENSG00000126460	PRRG2	0.844147	CD_ILC3	-	-	-	-	+	-	-	-	-	-	-	-
ENSG00000115607	IL18RAP	0.838007	IBD_CD4	-	-	-	+	+	+	-	-	+	+	+	+
ENSG00000100902	PSMA6	0.837092	CD_CD4	-	-	+	-	-	-	-	-	+	-	+	-
ENSG00000187796	CARD9	0.83331	IBD_ILC3;IBD_CD4	-	-	+	+	+	-	-	-	+	+	+	-
ENSG00000113263	ITK	0.833254	Asthma_CD4	-	-	-	-	-	+	-	-	-	-	-	+
ENSG00000155868	MED7	0.830553	Asthma_CD4	-	-	-	-	-	+	-	-	-	-	-	+
ENSG00000170613	FAM71B	0.830475	Asthma_CD4	-	-	-	-	-	+	-	-	-	-	-	+
ENSG00000175643	RMI2	0.829031	CD_CD4	-	-	-	-	-	-	-	-	-	-	+	-
ENSG00000184293	CLECL1	0.826603	IBD_CD4							-	-	+	-	-	-
ENSG00000181634	TNFSF15	0.823767	CD_CD4	-	-	+	-	-	-	-	-	+	+	+	-
ENSG00000131187	F12	0.822447	IBD_CD4	-	-	-	-	-	-	-	-	+	-	-	-
ENSG00000100591	AHSA1	0.822104	CD_ILC3	-	-	-	-	+	-	-	-	-	-	-	-
ENSG00000178279	TNP2	0.817469	IBD_CD4	-	-	+	-	-	-	-	-	+	-	-	-
ENSG00000174125	TLR1	0.816536	Asthma_ILC3	-	-	-	-	-	+	-	-	-	-	-	+
ENSG00000076662	ICAM3	0.813397	CD_CD4	-	-	-	-	-	-	-	-	-	-	+	-
ENSG00000105364	MRPL4	0.813367	CD_CD4	-	-	-	-	+	-	-	-	-	-	+	-
ENSG00000105371	ICAM4	0.813365	CD_CD4	-	-	-	-	+	-	-	-	-	-	+	-
ENSG00000005844	ITGAL	0.809966	UC_CD4	-	-	-	+	-	-	-	-	-	+	-	-
ENSG00000055163	CYFIP2	0.809224	Asthma_CD4	-	-	-	-	-	-	-	-	-	-	-	+
ENSG00000164038	SLC9B2	0.805087	CD_CD4	-	-	-	-	-	-	-	-	-	-	+	-
ENSG00000070081	NUCB2	0.801015	IBD_CD4	-	-	-	-	-	-	-	-	+	-	-	-
ENSG00000091140	DLD	0.796987	IBD_ILC3	-	-	+	-	-	-	-	-	-	-	-	-
ENSG00000109332	UBE2D3	0.795868	CD_ILC3	-	-	-	-	+	-	-	-	-	-	+	-
ENSG00000115604	IL18R1	0.79481	Celiac_ILC3	-	+	-	-	+	+	-	-	-	-	-	-
ENSG00000124140	SLC12A5	0.790817	CD_ILC3	-	-	-	-	+	-	-	-	-	-	+	-
ENSG00000139567	ACVRL1	0.787364	Asthma_ILC3	-	-	-	-	-	+	-	-	-	-	-	+
ENSG00000172209	GPR22	0.785448	IBD_ILC3	-	-	+	-	-	-	-	-	-	-	-	-
ENSG00000123358	NR4A1	0.782653	IBD_CD4	-	-	+	+	-	-	-	-	+	+	-	-
ENSG00000182568	SATB1	0.782328	CD_CD4	-	-	-	-	-	-	-	-	-	-	+	-
ENSG00000091129	NRCAM	0.781733	IBD_ILC3	-	-	+	-	-	-	-	-	-	-	-	-
ENSG00000152894	PTPRK	0.779752	Asthma_ILC3	-	+	-	-	+	+	-	-	-	-	-	-
ENSG00000188263	IL17REL	0.778937	UC_ILC3	-	-	-	+	-	-	-	-	-	-	-	-
ENSG00000091138	SLC26A3	0.778907	IBD_CD4	-	-	-	+	-	-	-	-	+	+	-	-
ENSG00000163513	TGFBR2	0.773329	CD_CD4	-	-	+	-	+	-	-	-	+	-	+	-
ENSG00000278224	PRICKLE4	0.772337	CD_CD4	-	-	+	-	+	-	-	-	+	-	+	-
ENSG00000145354	CISD2	0.769785	CD_CD4	-	-	-	-	-	-	-	-	-	-	+	-
ENSG00000183784	C9orf66	0.768374	IBD_ILC3	-	-	+	-	+	-	-	-	-	-	+	-
ENSG00000065882	TBC1D1	0.767486	UC_CD4	-	-	-	+	-	-	-	-	-	+	-	-
ENSG00000187678	SPRY4	0.767189	CD_ILC3	-	-	-	-	+	-	-	-	-	-	-	-
ENSG00000176845	METRNL	0.766401	CD_CD4	-	-	-	-	-	-	-	-	-	-	+	-
ENSG00000124641	MED20	0.763985	CD_CD4	-	-	+	-	+	-	-	-	+	-	+	-
ENSG00000112578	BYSL	0.763983	CD_CD4	-	-	+	-	+	-	-	-	+	-	+	-
ENSG00000112576	CCND3	0.763572	CD_CD4	-	-	-	-	-	-	-	-	+	-	+	-
ENSG00000137413	TAF8	0.763544	CD_CD4	-	-	-	-	-	-	-	-	+	-	+	-
ENSG00000137218	FRS3	0.763531	CD_CD4	-	-	-	-	-	-	-	-	+	-	+	-
ENSG00000168071	CCDC88B	0.760061	PSC_ILC3;PSC_CD4	+	-	-	-	-	-	+	-	-	-	-	-
ENSG00000211584	SLC48A1	0.759143	Asthma_ILC3	-	-	-	-	-	+	-	-	-	-	-	-
ENSG00000079337	RAPGEF3	0.758361	Asthma_ILC3	-	-	-	-	-	+	-	-	-	-	-	-
ENSG00000169169	CPT1C	0.755864	CD_CD4	-	-	-	-	+	-	-	-	-	-	+	-
ENSG00000100985	MMP9	0.750956	CD_ILC3	-	-	-	-	+	-	-	-	-	-	+	-
ENSG00000119686	FLVCR2	0.74598	IBD_CD4	-	-	-	-	-	-	-	-	+	-	-	-
ENSG00000085978	ATG16L1	0.744707	CD_CD4	-	-	+	-	+	-	-	-	+	-	+	-
ENSG00000134453	RBM17	0.742842	CD_ILC3	-	-	-	-	+	+	-	-	-	-	+	+
ENSG00000134470	IL15RA	0.741086	CD_ILC3	-	-	-	-	+	+	-	-	-	-	-	-
ENSG00000160013	PTGIR	0.739957	IBD_ILC3	-	-	+	+	-	-	-	-	-	+	-	-
ENSG00000203963	C1orf141	0.735316	IBD_ILC3	-	-	+	+	-	-	-	-	-	+	-	-
ENSG00000134242	PTPN22	0.734319	CD_ILC3;CD_CD4	-	-	-	-	+	-	-	-	-	-	+	-
ENSG00000175354	PTPN2	0.73018	CD_CD4	-	-	+	-	+	-	-	-	+	-	+	-
ENSG00000088387	DOCK9	0.728371	IBD_CD4	-	-	-	-	-	-	-	-	+	-	-	-
ENSG00000055130	CUL1	0.727259	IBD_CD4	-	-	-	-	-	-	-	-	+	-	+	-
ENSG00000174306	ZHX3	0.718764	UC_CD4	-	-	-	-	-	-	-	-	+	+	+	-
ENSG00000119403	PHF19	0.7177	Asthma_CD4	-	-	-	-	-	-	-	-	-	-	-	+
ENSG00000060558	GNA15	0.716989	Asthma_ILC3;Asthma_CD4	-	-	-	-	-	+	-	-	-	-	-	+
ENSG00000127152	BCL11B	0.716973	IBD_CD4	-	-	-	-	-	-	-	-	+	-	-	-
ENSG00000162757	C1orf74	0.714816	UC_CD4	-	-	-	+	-	-	-	-	+	+	-	-
ENSG00000100596	SPTLC2	0.713234	CD_ILC3	-	-	-	-	+	-	-	-	-	-	+	-
ENSG00000009790	TRAF3IP3	0.712698	IBD_CD4	-	-	-	-	-	-	-	-	+	+	+	-
ENSG00000105281	SLC1A5	0.710303	UC_ILC3	-	-	-	+	-	-	-	-	-	-	-	-
ENSG00000077235	GTF3C1	0.706431	Asthma_CD4	-	-	-	-	-	-	-	-	-	-	-	+
ENSG00000083799	CYLD	0.705076	IBD_CD4	-	-	-	-	-	-	-	-	+	-	-	-
ENSG00000145592	RPL37	0.701973	IBD_CD4	-	-	-	-	-	-	-	-	+	-	+	-
ENSG00000125510	OPRL1	0.701864	UC_ILC3	-	-	-	+	-	-	-	-	-	+	-	-
ENSG00000205629	LCMT1	0.700585	Asthma_CD4	-	-	-	-	-	-	-	-	-	-	-	+
ENSG00000182185	RAD51B	0.700189	CD_CD4	-	-	-	-	-	-	-	-	+	-	+	-
ENSG00000054983	GALC	0.699197	IBD_CD4	-	-	+	+	+	-	-	-	+	+	+	-
ENSG00000176046	NUPR1	0.6974	Asthma_CD4	-	-	-	-	-	-	-	-	-	-	-	+
ENSG00000171700	RGS19	0.69536	UC_ILC3	-	-	-	+	-	-	-	-	-	+	-	-
ENSG00000157554	ERG	0.685979	IBD_ILC3	-	-	+	-	-	-	-	-	-	-	-	-
ENSG00000013725	CD6	0.684947	PSC_CD4	-	-	-	-	-	-	+	-	-	-	-	-
ENSG00000106952	TNFSF8	0.682336	CD_ILC3	-	-	-	-	+	-	-	-	-	-	+	-
ENSG00000110108	TMEM109	0.680389	PSC_CD4	-	-	-	-	-	-	+	-	-	-	-	-
ENSG00000163736	PPBP	0.670951	UC_CD4	-	-	-	+	-	-	-	-	-	+	-	-
ENSG00000104312	RIPK2	0.67001	CD_ILC3	-	-	-	-	+	-	-	-	-	-	-	-
ENSG00000183570	PCBP3	0.660617	PSC_ILC3	+	-	-	-	-	-	-	-	-	-	-	-
ENSG00000151445	VIPAS39	0.654789	CD_ILC3	-	-	-	-	+	-	-	-	-	-	-	-
ENSG00000116977	LGALS8	0.654499	CD_CD4	-	-	-	-	+	-	-	-	-	-	+	-
ENSG00000204866	IGFL2	0.653735	IBD_ILC3	-	-	+	-	-	-	-	-	-	-	-	-
ENSG00000197380	DACT3	0.653718	IBD_ILC3	-	-	+	-	-	-	-	-	-	-	-	-
ENSG00000182013	PNMAL1	0.653696	IBD_ILC3	-	-	+	-	-	-	-	-	-	-	-	-
ENSG00000172757	CFL1	0.653372	CD_ILC3	-	-	-	-	+	-	-	-	-	-	-	-
ENSG00000124743	KLHL31	0.652752	CD_ILC3	-	-	-	-	+	-	-	-	-	-	+	-
ENSG00000033627	ATP6V0A1	0.652532	UC_CD4	-	-	+	+	-	-	-	-	+	+	-	-
ENSG00000161179	YDJC	0.651402	Celiac_ILC3;Celiac_CD4	-	+	-	-	-	-	-	+	-	-	-	-
ENSG00000107099	DOCK8	0.649067	IBD_CD4	-	-	-	-	-	-	-	-	+	-	+	-
ENSG00000142606	MMEL1	0.647417	Celiac_ILC3	-	+	-	-	-	-	-	+	-	-	-	-
ENSG00000006118	TMEM132A	0.645919	PSC_CD4	-	-	-	-	-	-	+	-	-	-	-	-
ENSG00000124508	BTN2A2	0.645279	CD_CD4	-		-	-	+	-	-		-	-	+	-
ENSG00000140030	GPR65	0.644418	IBD_CD4	-	-	+	-	+	-	-	-	+	-	+	-
ENSG00000163362	C1orf106	0.639266	IBD_ILC3;IBD_CD4	-	-	+	+	-	-	-	-	+	+	-	-
ENSG00000112115	IL17A	0.638886	Asthma_ILC3	-	-	-	-	-	+	-	-	-	-	-	-
ENSG00000160791	CCR5	0.638382	Celiac_ILC3	-	+	-	-	-	-	-	+	-	-	-	-
ENSG00000173064	HECTD4	0.637922	IBD_ILC3;IBD_CD4	-	-	+	-	-	-	-	-	+	-	-	-
ENSG00000125347	IRF1	0.633716	CD_CD4	-	-	-	-	-	-	-	-	-	-	+	-
ENSG00000109758	HGFAC	0.632357	IBD_ILC3	-	-	+	-	-	-	-	-	+	-	-	-
ENSG00000186470	BTN3A2	0.631561	CD_ILC3	-		-	-	+	+	-		-	-	-	-
ENSG00000101574	METTL4	0.629008	CD_CD4	-	-	-	-	+	-	-	-	-	-	+	-
ENSG00000080986	NDC80	0.628943	CD_CD4	-	-	-	-	+	-	-	-	-	-	+	-
ENSG00000115594	IL1R1	0.628011	CD_ILC3	-	-	-	-	+	-	-	-	-	-	-	-
ENSG00000005073	HOXA11	0.627643	IBD_ILC3	-	-	+	-	-	-	-	-	-	-	-	-
ENSG00000166881	NEMP1	0.625605	Asthma_ILC3;Asthma_CD4	-	-	-	-	-	+	-	-	-	-	-	+
ENSG00000135046	ANXA1	0.62393	CD_CD4	-	-	-	-	+	-	-	-	-	-	+	-
ENSG00000172732	MUS81	0.622416	CD_ILC3	-	-	-	-	+	-	-	-	-	-	-	-
ENSG00000255423	EBLN2	0.62064	IBD_CD4	-	-	+	-	-	-	-	-	+	-	-	-
ENSG00000106052	TAX1BP1	0.619961	IBD_ILC3	-	-	+	-	-	-	-	-	-	+	-	-
ENSG00000131183	SLC34A1	0.619712	UC_ILC3	-	-	-	+	-	-	-	-	-	-	-	-
ENSG00000106049	HIBADH	0.619627	IBD_CD4	-	-	-	-	-	-	-	-	+	-	-	-
ENSG00000163378	EOGT	0.616089	IBD_CD4	-	-	-	-	-	-	-	-	+	-	-	-
ENSG00000227124	ZNF717	0.615837	IBD_CD4	-		-	-	-	-	-	-	+	-	-	-
ENSG00000244687	UBE2V1	0.615037	CD_CD4	-	-	-	-	-	-	-	-	-	-	+	-
ENSG00000185650	ZFP36L1	0.614994	Asthma_CD4	-	-	-	-	-	-	-	-	-	-	-	+
ENSG00000082074	FYB	0.612179	UC_CD4	-	-	-	+	-	-	-	-	-	+	-	-
ENSG00000148660	CAMK2G	0.611466	IBD_CD4	-	-	+	-	-	-	-	-	+	-	-	-
ENSG00000144407	PTH2R	0.609543	Celiac_CD4	-	-	-	-	-	-	-	+	-	-	-	-
ENSG00000004534	RBM6	0.60866	CD_ILC3;CD_CD4	-	-	-	-	+	-	-	-	-	-	+	-
ENSG00000113916	BCL6	0.605016	Asthma_ILC3	-	-	-	-	-	+	-	-	-	-	-	-
ENSG00000111796	KLRB1	0.600806	IBD_ILC3	-	-	+	-	-	-	-	-	-	-	-	-
ENSG00000184182	UBE2F	0.59848	IBD_ILC3	-	-	+	-	-	-	-	-	-	-	-	-
ENSG00000188603	CLN3	0.595559	CD_ILC3	-	-	+	-	+	-	-	-	-	-	-	-
ENSG00000110693	SOX6	0.5955	Celiac_CD4	-	-	-	-	-	-	-	+	-	-	-	-
ENSG00000173917	HOXB2	0.589407	IBD_CD4	-	-	+	-	-	-	-	-	+	-	-	-
ENSG00000095794	CREM	0.585767	CD_CD4	-	-	-	-	-	-	-	-	+	-	+	-
ENSG00000113441	LNPEP	0.58167	CD_CD4	-	-	-	-	-	-	-	-	-	-	+	-
ENSG00000180658	OR2A4	0.578799	Asthma_ILC3	-	-	-	-	-	+	-	-	-	-	-	-
ENSG00000188404	SELL	0.576905	IBD_ILC3	-	-	+	-	-	-	-	-	-	-	-	-
ENSG00000124205	EDN3	0.575277	CD_CD4	-	-	-	-	-	-	-	-	-	-	+	-
ENSG00000080546	SESN1	0.574751	Asthma_ILC3	-	-	-	-	-	+	-	-	-	-	-	-
ENSG00000117597	DIEXF	0.574044	UC_ILC3	-	-	-	+	-	-	-	-	-	-	-	-
ENSG00000146373	RNF217	0.57299	Asthma_ILC3	-	-	-	-	-	+	-	-	-	-	-	-
ENSG00000005175	RPAP3	0.572589	Asthma_ILC3	-	-	-	-	-	+	-	-	-	-	-	-
ENSG00000112303	VNN2	0.57194	Asthma_ILC3	-	-	-	-	-	+	-	-	-	-	-	-
ENSG00000184530	C6orf58	0.571782	Asthma_ILC3	-	-	-	-	-	+	-	-	-	-	-	-
ENSG00000095110	NXPE1	0.571676	UC_ILC3;UC_CD4	-	-	-	+	-	-	-	-	-	+	-	-
ENSG00000189367	KIAA0408	0.57165	Asthma_ILC3	-	-	-	-	-	+	-	-	-	-	-	-
ENSG00000214338	SOGA3	0.571559	Asthma_ILC3	-	-	-	-	-	+	-	-	-	-	-	-
ENSG00000120337	TNFSF18	0.570579	CD_ILC3	-	-	-	-	+	-	-		-	-	-	-
ENSG00000114933	INO80D	0.570336	CD_ILC3	-	-	-	-	+	-	-	-	-	-	-	-
ENSG00000134871	COL4A2	0.570319	CD_CD4	-	-	-	-	+	-	-	-	-	-	+	-
ENSG00000092020	PPP2R3C	0.569682	IBD_ILC3	-	-	+	-	-	-	-	-	+	-	-	-
ENSG00000185499	MUC1	0.568163	UC_ILC3	-	-	+	+	-	-	-	-	+	+	-	-
ENSG00000026950	BTN3A1	0.56723	Asthma_ILC3	-		-	-	+	+	-		-	-	-	-
ENSG00000121807	CCR2	0.565413	Celiac_ILC3	-	+	-	-	-	-	-	-	-	-	-	-
ENSG00000100890	KIAA0391	0.563989	IBD_ILC3	-	-	+	-	-	-	-	-	+	-	-	-
ENSG00000258790	RP11-561B11.2	0.56363	IBD_ILC3	-	-	+	-	-	-	-	-	+	-	-	-
ENSG00000112936	C7	0.562866	CD_CD4	-	-	-	-	-	-	-	-	+	-	+	-
ENSG00000117595	IRF6	0.562186	IBD_CD4	-	-	+	-	+	-	-	-	+	-	+	-
ENSG00000125618	PAX8	0.560704	IBD_ILC3	-	-	+	-	-	-	-	-	+	-	-	-
ENSG00000062716	VMP1	0.559244	CD_CD4	-	-	-	-	+	-	-	-	+	-	+	-
ENSG00000123815	COQ8B	0.55904	IBD_CD4	-	-	+	-	-	-	-	-	+	-	+	-
ENSG00000122223	CD244	0.5554	CD_ILC3	-	-	-	-	+	-	-	-	-	-	+	-
ENSG00000189337	KAZN	0.55492	IBD_CD4	-	-	+	-	-	-	-	-	+	-	-	-
ENSG00000223401	RP11-211G3.2	0.553912	Asthma_ILC3	-	-	-	-	-	+	-	-	-	-	-	-
ENSG00000186283	TOR3A	0.553891	Asthma_CD4	-	-	-	-	-	+	-	-	-	-	-	+
ENSG00000011485	PPP5C	0.553352	CD_CD4	-	-	-	-	+	-	-	-	-	-	+	-
ENSG00000058866	DGKG	0.553036	Asthma_ILC3	-	-	-	-	-	+	-	-	-	-	-	-
ENSG00000081985	IL12RB2	0.552188	CD_ILC3	-	-	-	-	+	-	-	-	-	-	-	-
ENSG00000180953	ST20	0.551479	IBD_ILC3	-	-	+	-	-	-	-	-	+	-	-	-
ENSG00000143322	ABL2	0.551316	Asthma_CD4	-	-	-	-	-	-	-	-	-	-	-	+
ENSG00000112763	BTN2A1	0.549497	CD_ILC3	-		-	-	+	-	-		-	-	-	-
ENSG00000244509	APOBEC3C	0.54936	IBD_CD4	-	-	-	-	-	-	-	-	+	-	-	-
ENSG00000284554	CTA-150C2.22	0.54936	IBD_CD4	-	-	-	-	-	-	-	-	+	-	-	-
ENSG00000102967	DHODH	0.548787	CD_CD4	-	-	-	-	+	-	-	-	-	-	+	-
ENSG00000101115	SALL4	0.545901	IBD_ILC3	-	-	+	-	-	-	-	-	-	-	-	-
ENSG00000152556	PFKM	0.538469	UC_ILC3	-	-	-	+	-	-	-	-	-	-	-	-
ENSG00000105287	PRKD2	0.536243	PSC_ILC3	+	-	-	+	-	-	-	-	-	-	-	-
ENSG00000138135	CH25H	0.53621	IBD_CD4	-	-	-	-	-	-	-	-	+	-	-	-
ENSG00000112118	MCM3	0.535256	Asthma_ILC3	-	-	-	-	-	+	-	-	-	-	-	-
ENSG00000100883	SRP54	0.529155	IBD_CD4	-	-	+	-	-	-	-	-	+	-	-	-
ENSG00000164691	TAGAP	0.528706	Celiac_ILC3	-	+	-	-	-	-	-	+	-	-	-	-
ENSG00000130595	TNNT3	0.528705	CD_ILC3	-	-	-	-	+	-	-	-	-	-	+	-
ENSG00000162614	NEXN	0.528278	CD_CD4	-	-	-	-	+	-	-	-	-	-	+	-
ENSG00000136250	AOAH	0.526527	UC_ILC3	-	-	-	+	-	-	-	-	-	+	-	-
ENSG00000140379	BCL2A1	0.526301	PSC_ILC3	+	-	-	-	-	-	+	-	-	-	-	-
ENSG00000167083	GNGT2	0.526204	PSC_ILC3	+	-	-	-	-	-	+	-	-	-	-	-
ENSG00000196628	TCF4	0.526063	IBD_ILC3	-	-	+	-	-	-	-	-	+	-	-	-
ENSG00000023228	NDUFS1	0.523994	CD_CD4	-	-	-	-	-	-	-	-	-	-	+	-
ENSG00000163462	TRIM46	0.519058	IBD_CD4	-	-	-	-	-	-	-	-	+	-	-	-
ENSG00000163463	KRTCAP2	0.519058	IBD_CD4	-	-	-	-	-	-	-	-	+	-	-	-
ENSG00000138780	GSTCD	0.517417	IBD_CD4	-	-	-	-	-	-	-	-	+	-	-	-
ENSG00000151327	FAM177A1	0.516895	IBD_CD4	-	-	-	-	-	-	-	-	+	-	-	-
ENSG00000075426	FOSL2	0.515152	CD_ILC3;CD_CD4	-	-	-	-	+	-	-	-	-	-	+	-
ENSG00000049618	ARID1B	0.513873	IBD_CD4	-	-	+	-	-	-	-	-	+	-	-	-
ENSG00000060642	PIGV	0.512687	CD_CD4	-	-	-	-	-	-	-	-	-	-	+	-
ENSG00000203747	FCGR3A	0.511643	Asthma_CD4	-	-	-	-	-	+	-	-	-	-	-	+
ENSG00000105700	KXD1	0.507806	IBD_ILC3	-	-	+	-	-	-	-		-	-	-	-
ENSG00000183691	NOG	0.505995	IBD_CD4	-	-	-	-	-	-	-	-	+	-	-	-
ENSG00000126353	CCR7	0.502463	Asthma_CD4	-	-	-	-	-	-	-	-	-	-	-	+
ENSG00000166164	BRD7	0.501062	IBD_CD4	-	-	-	-	-	-	-	-	+	-	-	-

## Sheet: 3. raw multiCOGS scores
		ILC3						CD4
Ensembl Gene ID	Gene Name	Primary sclerosing cholangitis	Celiac Disease	Inflammatory Bowel Disease	Ulcerative colitits	Crohn's Disease	Asthma	Primary sclerosing cholangitis	Celiac Disease	Inflammatory Bowel Disease	Ulcerative colitits	Crohn's Disease	Asthma
ENSG00000166949	SMAD3	0.0581786	0.00295972	0.534828	0.53281	0.683634	0.727192	0.0817179	0.00356856	1	0.999868	1	1
ENSG00000112294	ALDH5A1	1		0.00743735	0.00968469	0.0081965	0.00354351	1		0.00743735	0.00968469	0.0081965	0.00354351
ENSG00000178828	RNF186	0.00501068	5.34755e-05	1	1	0.00419801	0.000870741	0.00501068	5.34755e-05	1	1	0.00419801	0.000870741
ENSG00000162894	FCMR	0.234287	0.000181154	0	2.22045e-16	1.34239e-09	0.0155612	0.17681	0.00128424	1	1	0.999999	0.122938
ENSG00000168453	HR	0.0255529	7.13051e-05	1	0.552886	0.0314137	0.00166311	0.0255529	7.13051e-05	1	0.552886	0.0314137	0.00166311
ENSG00000142224	IL19	0.00328905	5.45693e-05	0	7.50067e-13	4.58284e-07	0.00178452	0.0526636	0.000592626	1	1	0.999985	0.0180366
ENSG00000143365	RORC	0.0169229	0.00643215	0.999303	1	0.839989	0.144273	0.0168487	0.00647721	0.998976	1	0.818294	0.157501
ENSG00000143226	FCGR2A	0.0178084	0.000503754	1	1	0.00066758	0.521106	0.0227973	0.00106956	1	1	0.000673233	0.522594
ENSG00000136634	IL10	0.00246774	0.000371072	0.977378	0.891497	0.564289	0.00311197	0.00417336	0.000460982	1	1	0.999466	0.00995443
ENSG00000169189	NSMCE1	0.018707	0.000802931	0.0163478	0.0179573	0.0440743	0.893979	0.0317791	0.0019655	0.037195	0.0343281	0.108738	1
ENSG00000197943	PLCG2	0.0208773	0.00176796	1	0.998451	0.643193	0.00736611	0.0205267	0.00175163	1	0.998449	0.64311	0.00723547
ENSG00000090104	RGS1	0.00565996	0.999231	0.0294027	0.0300055	0.043678	0.0157524	0.00990812	1	0.0333665	0.0392905	0.0517139	0.0196944
ENSG00000178623	GPR35	0.0350646	0.000585639	1	0.992086	0.973493	0.00449991	0.0441548	0.000508154	1	0.992028	0.972862	0.00479787
ENSG00000185811	IKZF1	0.0397554	0.00646688	0.73445	0.161877	0.993967	0.0212286	0.0538203	0.0647161	0.741474	0.262706	0.999999	0.0309638
ENSG00000101246	ARFRP1	0.00079082	2.80458e-05	0.999997	0.999931	0.101983	0.00143238	0.00187758	0.000184406	0.999997	0.999932	0.114435	0.00219661
ENSG00000243509	TNFRSF6B	0.00211908	0.000173962	0.999996	0.999931	0.0863955	0.00198337	0.00173684	0.00015636	0.999996	0.999931	0.0702833	0.00232237
ENSG00000008710	PKD1	0.000965961	3.18779e-05	0.999989	0.0092668	0.0087267	0.00941248	0.00100365	3.18779e-05	0.999989	0.00870248	0.00829752	0.00787525
ENSG00000162594	IL23R	0.0120149	0.00358776	0.999984	0.455837	0.320098	0.00484885	0.00866225	0.00363539	0.890129	0.451885	0.23797	0.00341972
ENSG00000096968	JAK2	0.00656584	0.000115533	0.999977	0.833091	0.0101411	8.44893e-11	0.00682544	0.000126678	0.999977	0.833298	0.0335475	1.18908e-10
ENSG00000166888	STAT6	0.00715689	0.000231137	0.00816522	0.0124449	0.0149428	0.999969	0.00992725	0.000250531	0.0124747	0.0180969	0.0190129	0.999969
ENSG00000182134	TDRKH	0.015651	0.00641065	0.999398	0.999909	0.808566	0.129754	0.00867699	0.00568585	0.998776	0.999883	0.428756	0.026633
ENSG00000143450	OAZ3	0.0138003	0.00593194	0.999172	0.999903	0.805207	0.115268	0.018091	0.00613858	0.99916	0.999903	0.81421	0.148491
ENSG00000143436	MRPL9	0.0143055	0.00604739	0.998907	0.999903	0.809223	0.115395	0.0171671	0.000667415	0.000595466	0.000615362	0.433125	0.141583
ENSG00000143442	POGZ	0.00453098	0.000155696	0.000113607	0.000388813	0.054933	0.0219177	0.0187017	0.00630127	0.998715	0.999903	0.803664	0.141345
ENSG00000197168	NEK5	0.00253222		0.999898	0.00117834	0.00247573	0.00223071	0.00186919		0.999898	0.000773596	0.00167714	0.00135373
ENSG00000197747	S100A10	0.0108766	0.000503261	7.73588e-07	0.000105752	0.00121625	0.0139608	0.0131861	0.00619562	0.998341	0.999897	0.413219	0.0263314
ENSG00000143367	TUFT1	0.00328299	0.000252954	8.85055e-06	0.000202273	0.0064128	0.0283862	0.0070545	0.00607531	0.998393	0.999893	0.422779	0.0281506
ENSG00000143375	CGN	0.0030169	8.63163e-05	3.73252e-05	0.000276648	0.0502658	0.00850619	0.0129775	0.00716309	0.998764	0.999888	0.767867	0.126116
ENSG00000143376	SNX27	0.00476447	0.000188157	9.46213e-07	2.87082e-05	0.00207839	0.00443112	0.0117596	0.00659493	0.998687	0.999886	0.435621	0.0151239
ENSG00000196407	THEM5	0.000952208	0.000601662	3.82288e-07	1.55748e-05	0.347829	0.102467	0.00392062	0.00623826	0.99834	0.99988	0.407171	0.0112069
ENSG00000170345	FOS	0.00984601	0.00122762	0.0437654	0.00778056	0.892971	0.00701589	0.0173859	0.00119833	0.0547352	0.0141546	0.999848	0.011878
ENSG00000108219	TSPAN14	0.0100541	0.000164553	0.442278	0.078581	0.37092	0.0589665	0.0119038	0.00016399	0.999198	0.112113	0.999776	0.061712
ENSG00000116717	GADD45A	0.0029215	0.000239345	3.09086e-13	1.22125e-15	0.999667	0.0026103	0.00346996	0.000241947	3.53495e-13	1.44329e-15	0.000148977	0.00221366
ENSG00000283782	AC116366.7	0.0109738	0.030265	0.206295	0.419698	0.313076	0.999613	0.0141296	0.0306024	0.560658	0.681533	0.336639	0.999559
ENSG00000197536	C5orf56	0.0104398	0.0259683	0.181552	0.363616	0.109586	0.988956	0.0141296	0.0306024	0.560658	0.681533	0.336639	0.999559
ENSG00000167207	NOD2	0.00611134	0.000331782	0.998917	4.99773e-06	0.0521936	0.0449536	0.014857	0.000636113	0.999395	6.05289e-06	3.68561e-10	0.0652903
ENSG00000114861	FOXP1	0.193144	0.0041691	0.997767	0.674523	0.438851	0.0462546	0.992285	0.0059339	0.999215	0.692681	0.488378	0.0679023
ENSG00000115602	IL1RL1	0.0321678	0.841921	0.933479	0.776484	0.714823	0.999134	0.0251586	0.118069	0.334744	0.274294	0.508247	0.523991
ENSG00000140968	IRF8	0.0128742	0.00124365	0.99775	0.999093	0.686624	0.0161536	0.0306254	0.0016614	0.99782	0.999105	0.888424	0.0229265
ENSG00000140807	NKD1	0.0023405	0.000144049	0.999009	3.94831e-06	0	0.018159	0.00088477		0.998988	4.93383e-09	0	0.00721563
ENSG00000151418	ATP6V1G3	0.0332413	0.00159663	0.427699	0.0622468	0.997611	0.108925	0.0773325	0.00224817	0.714843	0.107802	0.998786	0.985828
ENSG00000105397	TYK2	0.00812508	0.00190325	0.998633	0.559135	0.980085	0.0087934	0.0059121	0.00187573	0.974394	0.505748	0.87105	0.00889218
ENSG00000081237	PTPRC	0.0458737	0.000259191	0.268984	0.0606473	0.00120249	0.174813	0.0678231	0.000884376	0.522516	0.0940353	0.998598	0.174813
ENSG00000243147	MRPL33	0.00503098	0.0016208	0.00192434	0.0224311	0.0968701	0.00103509	0.00743302	0.002131	0.998152	0.0896416	0.186376	0.0023379
ENSG00000115738	ID2	0.0365531	0.00286553	0.0487426	0.0144127	0.028898	0.998101	0.0109701	0.000879404	0.0169487	0.0107773	0.0249896	0.00563375
ENSG00000127603	MACF1	0.0264102	0.000841831	0.998049	0.0747803	0.972208	0.0165819	0.0292315	0.000846328	0.998071	0.0769311	0.972555	0.023658
ENSG00000115232	ITGA4	0.0769663	0.00521844	0.0058066	0.054529	0.0298914	0.00495751	0.136638	0.997977	0.0760004	0.136548	0.149195	0.016613
ENSG00000100365	NCF4	0.00271241	0.000377582	0.000388531	2.99488e-05	0.997904	0.00123458	0.00222281	0.000302176	0.00043123	2.72382e-05	0.997774	0.000981821
ENSG00000168685	IL7R	0.150629	0.00267128	0.0526934	0.0758333	0.043701	0.997522	0.163588	0.00282549	0.0596723	0.0852013	0.0498128	0.853106
ENSG00000132437	DDC	0.0281229	0.000912255	3.34109e-07	0.0484895	0.997407	0.027892	0.0211988	0.00107577	5.37524e-07	0.0431052	7.27403e-05	0.0304477
ENSG00000105492	SIGLEC6	0.00368742	0.000177492	0.997162	0.020002	0.00676479	0.00176604	0.00358815	0.000177492	0.99716	0.019476	0.00606613	0.00153126
ENSG00000061273	HDAC7	0.110884	0.000819977	0.405833	0.844197	0.0210942	0.993737	0.113111	0.000887334	0.467454	0.876908	0.024799	0.99608
ENSG00000077380	DYNC1I2	0.0153548	0.000999958	0.956546	0.084763	0.995853	0.0142271	0.0202708	0.00141907	0.956853	0.132065	0.995903	0.0274965
ENSG00000158714	SLAMF8	0.00587938	0.0011398	0.0901084	0.00438774	0.994002	0.00102519	0.00590089	0.00231558	0.0928721	0.00741826	0.994019	0.000415528
ENSG00000167807	CTD-2369P2.10	0.00501312	0.000223854	0.993986	2.0781e-05	0.813651	0.00141527	0.00374925	9.07675e-05	0.993986	2.00545e-05	0.485528	0.00114187
ENSG00000267673	FDX2	0.00501312	0.000223854	0.993986	2.0781e-05	0.813651	0.00141527	0.00374925	9.07675e-05	0.993986	2.00545e-05	0.485528	0.00114187
ENSG00000198821	CD247	0.0193777	0.643162	0.00678101	0.0062451	0.0282062	0.700967	0.0337551	0.993304	0.0130001	0.0163181	0.0313082	0.991482
ENSG00000155666	KDM8	0.00823926	0.000895924	0.00886551	0.00950094	0.0131618	0.720646	0.0134727	0.00151281	0.0168339	0.0151978	0.0360054	0.992943
ENSG00000177311	ZBTB38	0.015789	0.000612402	0.085831	0.0205974	0.896062	0.0420154	0.0531026	0.00178679	0.19048	0.081947	0.992921	0.0578534
ENSG00000130592	LSP1	0.00617548	0.000345288	0.700574	0.992075	0.00649592	2.9234e-05	0.00716342	0.000375383	0.700794	0.99208	0.0074236	4.65673e-05
ENSG00000164663	USP49	0.0230803	0.00128854	0.984762	0.0799402	0.991622	0.0128104	0.0162984	0.000956302	0.984427	0.0571853	0.991302	0.0105093
ENSG00000111252	SH2B3	0.991403	0.21855	0.0184956	0.0324023	0.00162945	0.000647166	0.991403	0.21855	0.0184956	0.0324023	0.00162945	0.000647166
ENSG00000214736	TOMM6	0.00860182	0.000595835	0.745229	0.0425628	0.764049	0.00466009	0.0138289	0.00108704	0.984411	0.0555661	0.991255	0.00939378
ENSG00000111321	LTBR	0.00162084	0.000417206	0.373795	0.00509813	0.991158	0.00174472	0.00223883	0.000684633	0.383183	0.0126299	0.991159	0.00178939
ENSG00000107968	MAP3K8	0.01898	0.000682338	0.614298	0.72207	0.989211	0.0560821	0.00900844	0.000558473	0.264237	0.168341	0.968502	0.0356173
ENSG00000120210	INSL6	0.0315991	0.00137054	1.73509e-10	0.000933472	0.00760558	7.26702e-10	0.0427684	0.00204012	1.73509e-10	0.988778	0.0080775	2.53235e-09
ENSG00000171522	PTGER4	0.0789435	0.0025236	0.804386	0.196153	0.922453	0.0104903	0.125403	0.00391985	0.909012	0.403468	0.983212	0.0185956
ENSG00000134882	UBAC2	0.176621	0.00279904	0.251975	0.188882	0.802913	0.982121	0.190661	0.0035811	0.963378	0.210439	0.784631	0.971242
ENSG00000116741	RGS2	0.00249173	3.24854e-09	0.0113093	0.013892	0.0109343	0.00433152	0.0106384	0.97816	0.0266893	0.0333346	0.0314888	0.0178288
ENSG00000156127	BATF	0.00801455	0.000251039	0.789162	0.388051	0.975664	0.00522008	0.0093952	0.00571856	0.778408	0.391136	0.640817	0.00623552
ENSG00000113552	GNPDA1	0.00241814	0.000983488	0.163177	0.0157938	0.18349	0.160849	0.013115	0.00799189	0.956584	0.0944347	0.973851	0.950008
ENSG00000143452	HORMAD1	0.0427784	8.43431e-05	0.971751	0.807418	0.116198	0.00140792	0.0355158	0.000101858	0.969561	0.796956	0.106374	0.00104587
ENSG00000127074	RGS13	0.00196548	0.00659249	0.0131534	0.0152	0.0118824	0.00543415	0.0042599	0.971556	0.0222906	0.0280375	0.0214313	0.0133733
ENSG00000177565	TBL1XR1	0.0340772	0.00115868	0.0435045	0.0455841	0.0293773	0.971365	0.025097	0.000694615	0.0339651	0.0371477	0.0198905	0.0619463
ENSG00000116747	TROVE2	0.00110188	1.09964e-09	0.00283014	0.00414142	0.00313158	0.00125626	0.00609225	0.971247	0.0127406	0.0166895	0.0155887	0.00999664
ENSG00000064932	SBNO2	0.0562235	0.00046847	0.000659114	0.020717	0.970269	0.00541795	0.0585483	0.000610952	0.00065912	0.0210872	0.943814	0.00508065
ENSG00000179583	CIITA	1.665e-05	0.0301868	0.969326	0.0137244	0.782354	1.18299e-11	1.67695e-05	0.0262375	0.915525	0.0163665	0.743249	1.13139e-11
ENSG00000145703	IQGAP2	0.0682861	0.00481766	0.968816	0.60465	0.0674561	0.0344735	0.0187022	0.00272552	0.96777	0.568355	0.0291275	0.0130727
ENSG00000169220	RGS14	0.00124667	3.14389e-05	0.584568	0.799967	0.136561	0.00631204	0.00576057	0.000107394	0.967264	0.845496	0.22726	0.0217791
ENSG00000170348	TMED10	0.0288661	0.00181409	0.0828057	0.0320116	0.91005	0.0205319	0.031733	0.00720056	0.0945124	0.0492098	0.965293	0.0251079
ENSG00000159128	IFNGR2	0.00316692	0.00080598	0.428045	0.0177857	0.96464	0.00185387	0.0130132	0.00832436	0.428521	0.0268861	0.96464	0.00406553
ENSG00000164308	ERAP2	0.0960631	0.00118055	0.859018	0.169995	0.548203	0.0129642	0.12168	0.00159734	0.963549	0.270636	0.888599	0.0164558
ENSG00000178562	CD28	0.930272	0.00799424	0.0705745	0.059988	0.00295491	0.00969045	0.960919	0.779204	0.0823499	0.0691151	0.00548985	0.0119919
ENSG00000057657	PRDM1	0.0638081	0.00127255	0.0222999	0.573349	0.00708425	0.214283	0.0891935	0.00381552	0.870739	0.561903	0.959133	0.238617
ENSG00000111846	GCNT2	0.00842094	0.000312181	0.957645	0.0185002	0.59675	0.00712099	0.00747678	0.000161743	0.957535	0.0158974	0.594925	0.00702231
ENSG00000112486	CCR6	0.0198667	0.00235738	0.955913	0.813379	0.784654	0.187029	0.0102883	0.00051273	0.374335	0.143643	0.205843	0.164255
ENSG00000173230	GOLGB1	0.0270554	0.000695493	0.603816	0.0692892	0.952939	0.0216521	0.0138036	0.000513685	0.601664	0.0630469	0.952581	0.0143175
ENSG00000160124	CCDC58	0.0181261	0.000453688	0.0109057	0.0782829	0.00889308	0.00847103	0.015104	0.000590485	0.601733	0.0260455	0.952892	0.0165892
ENSG00000138463	DIRC2	0.00760224	0.000105751	0.00697331	0.05446	0.00530432	0.004162	0.00937061	0.000150398	0.600559	0.0482843	0.952548	0.00831878
ENSG00000145088	EAF2	0.00405619	0.000141918	0.598077	0.0117295	0.952347	0.00607015	0.00332649	0.00011859	0.00066621	0.00254769	9.6007e-05	0.00757945
ENSG00000180353	HCLS1	0.00313566	0.000260766	0.597391	0.00321112	0.952274	0.00601445	0.00354668	0.000260766	0.000519549	0.00261737	7.42614e-05	0.00522223
ENSG00000173226	IQCB1	0.0011822		0.597159	0.00157684	0.952248	0.00246209	0.000728574		0.000196579	0.000606183	3.08088e-05	0.00083411
ENSG00000185201	IFITM2	0.00222339	0.00358623	0.165281	0.00483745	0.946869	4.07545e-10	0.00301284	0.000336743	0.161466	0.00468456	0.945825	3.5437e-10
ENSG00000183813	CCR4	0.0369843	0.209653	0.0177533	0.0655917	0.013608	0.946092	0.0381151	0.234983	0.0208474	0.0687138	0.0167434	0.650172
ENSG00000169223	LMAN2	0.0019552	1.80498e-05	0.119701	0.560007	0.0259582	0.010887	0.00348626	5.64343e-05	0.942147	0.754836	0.216496	0.0187747
ENSG00000131188	PRR7	0.00243737	4.8965e-05	8.97239e-07	0.000142519	0.00650579	0.00832035	0.00797561	0.000199005	0.942127	0.754857	0.230415	0.0248453
ENSG00000164440	TXLNB	0.0318669	0.63628	0.0232585	0.0229778	0.045929	0.0125467	0.0554208	0.933468	0.0395729	0.0410787	0.0640021	0.0225876
ENSG00000130589	HELZ2	0.00112271	8.4625e-05	0.000263841	0.000260093	0.000197373	0.928145	0.00112271	8.4625e-05	0.000263841	0.000260093	0.000197373	0.928145
ENSG00000109320	NFKB1	0.270444	0.00091912	0.0359964	0.104049	0.919651	0.0332386	0.564176	0.00163542	0.0588831	0.232998	0.927737	0.0395774
ENSG00000120217	CD274	0.0113271	0.000409103	0.00111513	0.927372	0.00204093	0.00201695	0.0283913	0.000807996	3.11114e-10	0.926873	0.00701388	6.92787e-10
ENSG00000138821	SLC39A8	0.0186558	0.000477722	0.39324	0.0303815	0.926554	0.00751286	0.00829108	0.000735092	0.394946	0.0182422	0.875904	0.00709976
ENSG00000173726	TOMM20	0.00434583	4.15074e-05	0.000409599	0.00293896	0.0233477	0.00289611	0.00418458	0.000109518	0.924221	0.342389	0.262286	0.00239555
ENSG00000137713	PPP2R1B	0.124589	0.000145013	0.0242383	0.0270553	0.0129359	0.623308	0.180417	0.000215971	0.0450568	0.0538946	0.0209034	0.920107
ENSG00000107485	GATA3	0.0186426	0.00127175	0.0108151	0.000267213	0.0303379	0.918179	0.0204546	0.00116115	0.0107654	0.000268928	0.0326856	0.91836
ENSG00000095380	NANS	0.0329122	0.00171751	0.0853167	0.915764	0.0878993	0.0268443	0.0415436	0.00229805	0.0963414	0.917685	0.118476	0.03243
ENSG00000174123	TLR10	0.115659	0.000822412	0.00316949	0.002623	0.00153667	0.0758118	0.107236	0.00172398	0.192176	0.915845	0.00282204	0.0463697
ENSG00000103522	IL21R	0.00754217	0.000269313	0.00553475	0.00663054	0.00961884	0.706053	0.010424	0.000594965	0.0125083	0.0129424	0.0175908	0.915354
ENSG00000119638	NEK9	0.0296391	0.00723267	0.0729321	0.0429782	0.745685	0.0203019	0.0275424	0.00762173	0.0528784	0.0413509	0.905584	0.0205379
ENSG00000090339	ICAM1	0.00267745	0.000762201	0.903508	0.398877	0.813794	0.00181385	0.00250569	0.00103513	0.00545336	7.53674e-05	0.541253	0.00404811
ENSG00000157873	TNFRSF14	0.0191114	0.00565628	0.824644	0.902784	0.0364018	0.0745235	0.0191119	0.00566559	0.824651	0.902784	0.0374751	0.0749444
ENSG00000102804	TSC22D1	0.0366893	0.00359278	0.899472	0.0273862	0.882741	0.0690785	0.0392143	0.0662504	0.899461	0.0287761	0.882732	0.0717417
ENSG00000162928	PEX13	0.0452997	0.0790942	9.69973e-10	1.35372e-09	0.000285519	0.408738	0.069766	0.0131439	1.11022e-16	2.09466e-12	3.72717e-06	0.897935
ENSG00000162927	PUS10	0.0455048	0.079094	9.69973e-10	1.35372e-09	0.000285519	0.408738	0.0699712	0.0131437	1.11022e-16	2.09466e-12	3.72767e-06	0.897934
ENSG00000172673	THEMIS	0.0355866	0.551789	0.0525014	0.0244103	0.808702	0.895271	0.0636227	0.553653	0.103082	0.07154	0.814701	0.896947
ENSG00000115590	IL1R2	0.0211776	0.00433999	0.753754	0.713423	0.688232	0.0112721	0.0310023	0.819177	0.82158	0.784114	0.893436	0.618514
ENSG00000086666	ZFAND6	0.0023326	0.00263377	0.892857	0.0525736	0.0319936	0.00364884	0.0029341	0.00382243	0.892867	0.055085	0.0330581	0.00363529
ENSG00000135253	KCP	0.0328039	0.000345225	0.0406057	0.892543	0.00885022	0.0072594	0.00715528	0.000114353	0.00735206	8.29866e-06	0.00617912	0.00363738
ENSG00000169508	GPR183	0.163272	0.00287737	0.235044	0.184381	0.757485	0.891048	0.147403	0.00298149	0.208755	0.182009	0.669969	0.852057
ENSG00000117586	TNFSF4	0.0311858	0.0432824	0.838664	0.0518738	0.889784	0.156377	0.00999306	0.0349294	0.00187814	0.027458	0.000151522	0.0352705
ENSG00000121281	ADCY7	0.0092564	0.000192637	0.764381	0.885743	0	0.00616746	0.00915219	0.000291792	0.828758	0.885747	0	0.0269663
ENSG00000125245	GPR18	0.0852625	0.00218621	0.0873942	0.0712311	0.337742	0.569803	0.181428	0.003348	0.885591	0.165586	0.550411	0.823804
ENSG00000134460	IL2RA	0.879354	0.000920644	0.315669	0.0267646	0.842389	0.772909	0.0848304	0.00105685	0.639551	0.042942	0.84252	0.76691
ENSG00000120949	TNFRSF8	0.00214065	0.000321564	0.40225	0.0175071	0.14964	0.86806	0.0058896	0.0947009	0.386853	0.021371	0.119767	0.860181
ENSG00000160183	TMPRSS3	0.861504	0.011415	0.0418132	0.0567666	0.0275257	0.037815	0.865702	0.0130051	0.0712176	0.0987533	0.0536011	0.0604886
ENSG00000173083	HPSE	0.000438424	6.96214e-05	0.577397	0.865102	0.00866229	0.000280477	0.000438424	6.96214e-05	0.577397	0.865102	0.00866229	0.000280477
ENSG00000136997	MYC	0.014729	0.00317379	0.00021337	0.00931188	0.00128113	0.011755	0.0680845	0.00352044	0.794742	0.0357913	0.861826	0.0274925
ENSG00000164039	BDH2	0.0213473	0.000517701	0.0241725	0.0890744	0.763535	0.00826485	0.12809	0.000802871	0.0523616	0.165909	0.861371	0.0231216
ENSG00000163600	ICOS	5.09785e-05	0.750255	0.0146805	0.0119983	0.00221885	0.00878315	1.72819e-05	0.858403	0.0123918	0.00765719	0.00162489	0.00257369
ENSG00000168214	RBPJ	0.0314555	0.00203736	0.143532	0.765223	0.857004	0.0449137	0.0473492	0.00225274	0.130347	0.695313	0.849594	0.040694
ENSG00000160181	TFF2	0.662034	0.00484546	0.0334519	0.0403838	0.0157775	0.0503767	0.855994	0.00827969	0.0115722	0.0158598	0.00667645	0.0119641
ENSG00000160185	UBASH3A	0.849674	0.00912192	0.0161116	0.0130141	0.0059433	0.00566066	0.854286	0.00982384	0.0163742	0.0166938	0.00672377	0.013071
ENSG00000106785	TRIM14	0.00697593	0.000932136	0.0300103	0.684906	0.0110271	0.00948739	0.00914425	0.00116228	0.0344162	0.85228	0.025348	0.012872
ENSG00000160179	ABCG1	0.00660243	0.00255735	0.0252167	0.0310438	0.01951	0.0130824	0.851008	0.0118568	0.0601983	0.0575521	0.0549527	0.0314539
ENSG00000160182	TFF1	0.848665	0.00719718	0.0179693	0.0170707	0.0123072	0.00747473	8.5343e-05	8.40924e-05	0.000864529	0.00110381	0.00195977	0.000654343
ENSG00000165525	NEMF	0.03152	0.000839274	0.844944	0.307934	0.0692717	0.0169321	0.0416643	0.00162109	0.845045	0.308012	0.0505681	0.0163124
ENSG00000126460	PRRG2	0.0231519	0.000342916	0.232218	0.0221612	0.844147	0.0128369	0.0152028	0.000402855	0.0359123	0.0491363	0.00235143	0.0127651
ENSG00000115607	IL18RAP	0.065458	0.19676	0.396745	0.51801	0.597159	0.712748	0.0312779	0.121846	0.838007	0.768682	0.543398	0.744381
ENSG00000100902	PSMA6	0.0193034	0.00214142	0.57017	0.136453	0.452599	0.326798	0.0119295	0.000974059	0.594184	0.179849	0.837092	0.324038
ENSG00000187796	CARD9	0.0336999	0.000167335	0.83331	0.698559	0.751143	0.012106	0.0256816	0.000167335	0.83331	0.698199	0.751141	0.00402989
ENSG00000113263	ITK	0.0201159	0.00161755	0.0203692	0.0166327	0.0284148	0.830333	0.0253095	0.0018618	0.0194763	0.0150086	0.0278078	0.833254
ENSG00000155868	MED7	0.0208657	0.00218051	0.0201013	0.0159037	0.0287012	0.830054	0.026383	0.00217131	0.0154095	0.0116292	0.02626	0.830553
ENSG00000170613	FAM71B	0.01268	0.00337305	0.0124888	0.00757345	0.0107448	0.784741	0.024103	0.00414556	0.0196205	0.0128861	0.0280824	0.830475
ENSG00000175643	RMI2	7.18752e-06	0.00248142	0.00853395	0.0260849	0.000517282	1.22884e-11	2.03615e-05	0.0103352	0.256137	0.102969	0.829031	6.7425e-12
ENSG00000184293	CLECL1							0.0437161	0.0538756	0.826603	0.316417	0.196957	0.00118752
ENSG00000181634	TNFSF15	0.00357321	0.000350136	0.613274	0.375156	0.475679	0.0135829	0.0157513	0.00530467	0.762427	0.569119	0.823767	0.0524132
ENSG00000131187	F12	0.00243591	4.8965e-05	8.37557e-07	0.000141167	0.0110526	0.00259023	0.00633165	0.000121348	0.822447	0.194951	0.207045	0.0199446
ENSG00000100591	AHSA1	0.0626727	0.00202453	0.23384	0.048959	0.822104	0.022685	0.0357927	0.00144302	0.0610576	0.0361574	0.104604	0.0185073
ENSG00000178279	TNP2	2.15444e-05	0.00899782	0.817466	0.174852	0.000208097	3.55049e-13	0.359239	0.00945892	0.817469	0.175485	0.000214659	2.75082e-06
ENSG00000174125	TLR1	0.248048	0.00157805	0.00439424	0.00379477	0.00430068	0.816536	0.0551504	0.000761805	0.0810523	0.42974	0.00130972	0.587696
ENSG00000076662	ICAM3	0.00505848	0.00104615	0.0047869	1.39941e-05	0.484844	0.0135242	0.00532283	0.00177225	0.004787	7.17918e-05	0.813397	0.00350279
ENSG00000105364	MRPL4	0.00391202	2.79721e-05	0.00478384	1.50235e-05	0.813363	0.00221396	0.00563938	8.51203e-05	0.00479183	3.81097e-05	0.813367	0.00421637
ENSG00000105371	ICAM4	0.00331731	0.000742855	0.0296622	0.0539386	0.654835	0.0021773	0.00286272	0.000103691	0.00478383	1.44023e-05	0.813365	0.00147861
ENSG00000005844	ITGAL	0.00875128	0.000200838	0.401007	0.809614	0.0122285	0.00181718	0.00832774	0.000200838	0.383251	0.809966	0.020862	0.00199655
ENSG00000055163	CYFIP2	0.00822937	0.000653698	0.00382611	0.00358531	0.00213014	0.0243045	0.0275728	0.00248509	0.0215957	0.0165145	0.0291007	0.809224
ENSG00000164038	SLC9B2	0.0796385	0.00032612	0.0132626	0.0840816	0.173134	0.0073804	0.122122	0.00426688	0.0338053	0.120101	0.805087	0.0186238
ENSG00000070081	NUCB2	0.00852908	0.000119435	0.283564	0.106193	0.00762998	0.00348361	0.0196948	0.000404075	0.801015	0.224962	0.0631737	0.00883358
ENSG00000091140	DLD	0.0279685	0.000619922	0.796987	0.317844	0.00543807	0.0239027	0.0169101	0.000783392	0.0188946	0.00120506	0.0583254	0.00382302
ENSG00000109332	UBE2D3	0.059816	0.000820498	0.0517349	0.268436	0.795868	0.0156895	0.111786	0.0010222	0.0419574	0.189809	0.772593	0.0150169
ENSG00000115604	IL18R1	0.0185521	0.79481	0.343692	0.217063	0.576281	0.64851	0.0138194	0.0693514	0.133211	0.11167	0.476417	0.185224
ENSG00000124140	SLC12A5	0.0106535	0.000293125	1.12133e-13	0	0.790817	0.00731039	0.0110355	0.000330574	9.85878e-14	0	0.774956	0.00833326
ENSG00000139567	ACVRL1	0.00399149	0.000248409	0.000452172	0.00101314	0.00293854	0.787364	0.0040184	0.000372416	0.00045002	0.00160727	0.00260835	0.787351
ENSG00000172209	GPR22	0.0218811	0.000337957	0.785448	0.316154	0.0459631	0.0219077	0.0650869	0.00364579	0.170998	0.00376806	0.0116178	0.0182321
ENSG00000123358	NR4A1	0.00482401	0.000158246	0.709705	0.750217	0.136047	0.000751897	0.00918144	0.000493575	0.782653	0.767931	0.164162	0.00116417
ENSG00000182568	SATB1	0.0409558	0.00338811	0.189718	0.030383	0.343098	0.0251195	0.101045	0.00408249	0.29232	0.0628848	0.782328	0.0502514
ENSG00000091129	NRCAM	0.0298446	0.0162153	0.781733	0.325527	0.0208677	0.0266558	0.018945	0.0149573	0.0177054	0.019765	0.026247	0.00815968
ENSG00000152894	PTPRK	0.0476412	0.537571	0.0712622	0.0478644	0.611429	0.779752	0.0717284	0.0106787	0.0491107	0.0447933	0.06044	0.0386964
ENSG00000188263	IL17REL	0.0131517	0.00104854	0.29499	0.778937	0.0358122	0.00711933	0.000657007	4.86497e-05	0.0510546	0.157711	0.00135928	0.00229636
ENSG00000091138	SLC26A3	0.00385344	0.000304058	1.2514e-09	0.623385	0.00150585	0.00209689	0.019689	0.000235775	0.778907	0.76416	0.00217651	0.023868
ENSG00000163513	TGFBR2	0.0107045	0.0246045	0.645535	0.0472766	0.762236	0.00714708	0.0257722	0.0279172	0.65714	0.0884978	0.773329	0.0154977
ENSG00000278224	PRICKLE4	0.00593976	0.000141779	0.744656	0.0241416	0.76377	0.00346968	0.0148169	0.00153482	0.749952	0.05184	0.772337	0.00928615
ENSG00000145354	CISD2	0.00308888	0.000334314	0.0109963	0.0658903	0.000595611	0.00288155	0.101611	0.000946111	0.0339783	0.156374	0.769785	0.0121636
ENSG00000183784	C9orf66	0.0309486	0.218572	0.768374	0.0407252	0.603219	0.0467553	0.0476279	0.217999	0.442332	0.0275302	0.597143	0.0257158
ENSG00000065882	TBC1D1	0.0151827	0.00123642	0.165314	0.767255	0.00123116	0.00108446	0.0316222	0.0017946	0.165379	0.767486	0.0045168	0.00530879
ENSG00000187678	SPRY4	0.00169082	9.21221e-05	0.00299366	0.00915255	0.767189	9.20537e-07	0.00171925	0.000161237	0.0026118	0.00140436	0.00264182	0.0010074
ENSG00000176845	METRNL	0.000822719	7.17931e-05	0.0295714	0.00143841	0.432469	0.00240008	0.00771282	0.000293873	0.0532765	0.0268399	0.766401	0.0640909
ENSG00000124641	MED20	0.00452483	0.000101903	0.74441	0.0226397	0.763528	0.00243585	0.00628292	0.000495751	0.745182	0.0388175	0.763985	0.00277251
ENSG00000112578	BYSL	0.00474898	0.000152346	0.744407	0.0224223	0.763526	0.00332999	0.00650699	0.000546188	0.745179	0.0386003	0.763983	0.0036664
ENSG00000112576	CCND3	0.0042113	0.000229425	8.3218e-05	0.00963702	0.000246502	0.00213569	0.00541743	0.000186892	0.744431	0.0263548	0.763572	0.0028032
ENSG00000137413	TAF8	0.00326267	0.00019205	0.00013923	0.00834413	0.000284723	0.00157892	0.00436198	0.000118097	0.744423	0.0243587	0.763544	0.0020996
ENSG00000137218	FRS3	0.00180899	9.20236e-05	2.19568e-05	0.00236052	5.47719e-05	0.000960003	0.00447278	0.000114888	0.744413	0.0233376	0.763531	0.00186684
ENSG00000168071	CCDC88B	0.760061	1.54641e-05	0.073918	0.00211424	0.013661	0.00668636	0.760061	1.54641e-05	0.073918	0.00211424	0.013661	0.00668636
ENSG00000211584	SLC48A1	0.0141464	0.000655217	0.124419	0.474597	0.018436	0.759143	0.00659245	0.000339668	0.00624775	0.00103163	0.00946193	0.000832434
ENSG00000079337	RAPGEF3	0.0132103	0.000567391	0.121653	0.474631	0.0171366	0.758361	0.00635429	0.000262355	0.0641546	0.0332719	0.0100802	5.28352e-05
ENSG00000169169	CPT1C	0.00932128	0.000169415	0.170633	0.00410152	0.755715	0.00105728	0.0125061	0.000211813	0.172345	0.00622937	0.755864	0.00526531
ENSG00000100985	MMP9	0.00486218	0.000113576	1.01363e-13	0	0.750956	0.00308665	0.00241326	6.86388e-05	7.54952e-14	0	0.746532	0.00164153
ENSG00000119686	FLVCR2	0.00879444	0.00011847	0.000916636	0.00503233	5.89815e-05	0.0035703	0.0108623	0.000211641	0.74598	0.373574	0.0440838	0.00562449
ENSG00000085978	ATG16L1	0.0127441	0.00114412	0.676375	0.0135868	0.744052	0.011571	0.0264291	0.00212272	0.674825	0.0411095	0.744707	0.0205958
ENSG00000134453	RBM17	1.25062e-07	0.00326561	0.0376433	0.0313731	0.742842	0.5405	3.44215e-08	0.01203	0.0329934	0.0611835	0.741929	0.540858
ENSG00000134470	IL15RA	4.39621e-09	0.000428415	0.0191252	0.00538655	0.741086	0.546564	5.12593e-09	0.000429713	0.000163688	0.00576741	7.59189e-05	0.00777936
ENSG00000160013	PTGIR	0.0218797	0.000154043	0.739957	0.602608	4.51339e-06	0.00129696	0.14085	0.000102305	0.225892	0.61747	6.11203e-06	0.00356685
ENSG00000203963	C1orf141	0.0119251	0.0034608	0.735316	0.694723	0.282154	0.00385466	0.0124723	0.000236047	0.357145	0.686251	0.214243	0.00398709
ENSG00000134242	PTPN22	0.00193504	0.000183593	0.0370942	0.0031419	0.734319	0.00210254	0.00306114	0.000258387	0.0422496	0.00556213	0.734319	0.00351031
ENSG00000175354	PTPN2	0.0188612	0.0488839	0.697437	0.170175	0.729894	0.0194548	0.0485097	0.293134	0.708809	0.412375	0.73018	0.0354111
ENSG00000088387	DOCK9	0.0219741	0.000651255	0.000107691	0.0122223	0.00172194	3.94334e-07	0.0556433	0.00110444	0.728371	0.0266948	0.0524696	0.0716034
ENSG00000055130	CUL1	0.00976765	0.000687584	0.0128067	0.0229661	0.0187622	0.0164605	0.046631	0.00693165	0.727259	0.447964	0.578388	0.0508943
ENSG00000174306	ZHX3	0.0555676	0.00085195	0.375147	0.43277	0.331832	0.0386185	0.101333	0.00252686	0.583946	0.718764	0.60545	0.0592189
ENSG00000119403	PHF19	0.011254	0.00209297	0.00634012	0.00708009	0.0185192	0.405894	0.0293963	0.00371648	0.0213958	0.0210427	0.0571601	0.7177
ENSG00000060558	GNA15	0.00058178	0.013651	0.00208866	0.00180304	0.00186081	0.716989	0.00058178	0.013651	0.00208866	0.00180304	0.00186081	0.716989
ENSG00000127152	BCL11B	0.00192026	8.21028e-05	0.0320846	0.00443405	0.0142104	0.00103371	0.0278688	0.00655234	0.716973	0.0953486	0.230549	0.0216125
ENSG00000162757	C1orf74	0.0103177	0.000344913	0.305261	0.601671	0.229312	0.00977463	0.0180317	0.000547865	0.530936	0.714816	0.467882	0.0228505
ENSG00000100596	SPTLC2	0.0127761	0.000710303	0.160604	0.0122612	0.713234	0.00694574	0.00860168	0.000233446	0.149884	0.00606822	0.709186	0.00317566
ENSG00000009790	TRAF3IP3	0.00836896	0.000368284	0.059583	0.421241	0.0238491	0.00667238	0.0253795	0.000666672	0.712698	0.650817	0.705686	0.0189825
ENSG00000105281	SLC1A5	0.000613221	0.000390387	0.00519133	0.710303	1.10042e-08	0.00137791	4.54978e-06	0.000418474	0.000570494	0.000311984	1.0289e-08	0.000932754
ENSG00000077235	GTF3C1	0.00280244	0.000237473	7.60947e-13	3.9468e-05	2.92178e-08	0.00210703	0.00900081	0.000552072	0.00558257	0.00568237	0.00701763	0.706431
ENSG00000083799	CYLD	0.0239719	0.000623035	0.236489	4.88508e-06	0	0.0754074	0.0579548	0.000763887	0.705076	0.11415	0	0.0562924
ENSG00000145592	RPL37	0.0132678	0.0023648	0.152112	0.0205101	0.103384	0.00540307	0.0478841	0.00225207	0.701973	0.122029	0.691172	0.00639349
ENSG00000125510	OPRL1	0.00145135	6.62673e-05	0	0.701864	3.17046e-11	4.48624e-05	0.00114608	6.62673e-05	0	0.701846	2.86848e-11	3.68688e-05
ENSG00000205629	LCMT1	0.00518589	0.000517566	0.00991116	0.0115656	0.00360585	0.00613827	0.0106426	0.000829279	0.017156	0.0209015	0.00934177	0.700585
ENSG00000182185	RAD51B	0.0275487	0.047291	0.288432	0.156176	0.347288	0.00285947	0.036874	0.0472821	0.642065	0.304975	0.700189	0.00939314
ENSG00000054983	GALC	0.0220657	0.00408698	0.695139	0.540175	0.538013	0.0207347	0.0317853	0.00504203	0.699197	0.570958	0.549293	0.0411426
ENSG00000176046	NUPR1	0.00642467	0.000855066	0.0102897	0.0612798	0.0036343	0.000824765	0.00765933	0.000410829	0.0272779	0.137435	0.00808335	0.6974
ENSG00000171700	RGS19	0.00133865	4.38139e-05	0	0.69536	2.62803e-11	3.42631e-05	0.000955048	4.38139e-05	0	0.679695	2.11744e-11	2.36758e-05
ENSG00000157554	ERG	0.00368641	0.00761702	0.685979	0.154653	0.0135914	0.0132245	0.0021388	0.000381643	0.0303245	0.0271652	0.0019467	0.0081299
ENSG00000013725	CD6	0.0452581	0.000219368	0.270493	0.0310126	0.000713514	6.54122e-10	0.684947	0.00176012	0.332758	0.0847032	0.00221828	2.4593e-09
ENSG00000106952	TNFSF8	0.00656983	0.00134521	0.390146	3.34328e-10	0.682336	0.0542366	0.00698318	0.00162015	0.390145	3.41517e-10	0.585789	0.0536786
ENSG00000110108	TMEM109	0.15912	0.000251312	0.020972	0.0112323	0.000306357	1.57041e-10	0.680389	0.00147933	0.186725	0.0741389	0.00202125	1.66022e-09
ENSG00000163736	PPBP	0.00116914	3.4077e-05	0.0579842	0.670947	0.00174578	0.00449364	0.00189546	3.4077e-05	0.0583159	0.670951	0.00288122	0.00484297
ENSG00000104312	RIPK2	0.0072048	0.000274476	0.160881	0.0104859	0.67001	0.00315293	0.00370684	6.44888e-05	0.0832645	0.00506977	0.346744	0.00194092
ENSG00000183570	PCBP3	0.660617	0.00379413	0.0299863	0.0313668	0.0369939	0.0105605	0.0189296	0.000602775	0.0445914	0.042655	0.0429883	0.0100445
ENSG00000151445	VIPAS39	0.0275475	0.000518365	0.159371	0.0213889	0.654789	0.00939882	0.0184853	0.000373051	0.0187121	0.0160596	0.00506534	0.00629205
ENSG00000116977	LGALS8	0.0122783	0.00100216	0.146457	0.019111	0.651109	0.0196876	0.0159713	0.00110451	0.146046	0.0256712	0.654499	0.0197498
ENSG00000204866	IGFL2	0.0125969	0.000234249	0.653735	0.36182	4.59338e-06	0.00108178	0.00609229	0.000382343	0.000200865	0.000214745	4.79058e-06	0.00170464
ENSG00000197380	DACT3	0.011339	0.000231211	0.653718	0.361847	3.33189e-06	0.000779926	0.0153061	0.000265016	0.00660702	0.0510121	3.54376e-06	0.00216063
ENSG00000182013	PNMAL1	0.0124046	0.000292317	0.653696	0.361767	4.89757e-06	0.000924991	0.00107036	0.000138274	1.44817e-05	8.64561e-06	1.56657e-06	0.000238407
ENSG00000172757	CFL1	0.000534882	0.000252711	0.0715552	0.0311967	0.653372	0.0242637	0.000742542	0.000292813	0.0109546	0.0512314	0.273965	0.0323418
ENSG00000124743	KLHL31	0.0253051	0.00208137	0.251364	0.0224973	0.652752	0.0263679	0.0294927	0.00299309	0.235227	0.0303644	0.623277	0.0271498
ENSG00000033627	ATP6V0A1	0.00943827	0.000781766	0.532436	0.524478	0.0281523	0.00692616	0.0177785	0.00067088	0.61794	0.652532	0.157663	0.0486266
ENSG00000161179	YDJC	0.00207397	0.651402	0.0436517	0.0607379	0.0500482	0.00105632	0.00114678	0.651402	0.0436517	0.0606591	0.0500482	0.000383537
ENSG00000107099	DOCK8	0.019693	0.199968	0.49962	0.0368757	0.193562	0.04757	0.0214224	0.215725	0.649067	0.0353497	0.551843	0.0323391
ENSG00000142606	MMEL1	0.449084	0.647417	0.457171	0.367092	0.0471884	0.060246	0.490445	0.612716	0.320298	0.190072	0.0525041	0.0535524
ENSG00000006118	TMEM132A	0.00387125	0.000133353	0.00181173	0.00277597	7.38963e-05	7.42199e-11	0.645919	0.00101571	0.0183705	0.0206131	0.000545769	6.11616e-10
ENSG00000124508	BTN2A2	0.031407		0.090377	0.132869	0.573627	0.20907	0.0314071		0.114463	0.148993	0.645279	0.186061
ENSG00000140030	GPR65	0.0145628	0.00408542	0.644414	0.474059	0.635261	0.0121269	0.022705	0.00419772	0.644418	0.476123	0.635264	0.0286151
ENSG00000163362	C1orf106	0.00309712	0.0162909	0.639266	0.586559	0.452746	0.00272349	0.00309712	0.0162909	0.639266	0.586559	0.452746	0.00272349
ENSG00000112115	IL17A	0.0297713	0.00151776	0.0291479	0.023326	0.0289283	0.638886	0.00623783	0.00879068	0.00774016	0.0056767	0.0088322	0.37438
ENSG00000160791	CCR5	0.120896	0.638382	0.263188	0.00778252	0.258692	0.0143996	0.0790942	0.505207	0.037051	0.00550386	0.0968116	0.0118129
ENSG00000173064	HECTD4	9.32587e-06	8.33087e-08	0.637922	0.295576	0.174999	0.00109297	9.32587e-06	8.33087e-08	0.637922	0.295576	0.174999	0.00109297
ENSG00000125347	IRF1	0.00557943	0.00513542	0.0131299	0.0481506	0.00962539	0.0614944	0.00580977	0.0102932	0.227497	0.280782	0.633716	0.201186
ENSG00000109758	HGFAC	0.00451279	0.000280979	0.632357	0.118385	0.191693	0.00857998	0.00169487	0.000271006	0.630273	0.0595141	0.191071	0.00202898
ENSG00000186470	BTN3A2	0.213229		0.145376	0.130499	0.631561	0.503995	0.0284209		0.120954	0.111151	0.428008	0.447605
ENSG00000101574	METTL4	0.0284055	0.000604857	0.00328003	0.0139504	0.569378	0.029984	0.0606535	0.000822229	0.110267	0.0633171	0.629008	0.0384075
ENSG00000080986	NDC80	0.026289	0.000541042	0.00326043	0.013259	0.569314	0.0240111	0.058537	0.000758414	0.110247	0.0626257	0.628943	0.0324347
ENSG00000115594	IL1R1	0.0293105	0.00869074	0.312961	0.385372	0.628011	0.000871666	0.0149834	0.0312521	0.00271356	0.0864947	0.0298315	0.00094954
ENSG00000005073	HOXA11	0.00582421	0.000205783	0.627643	0.0180636	0.00254776	0.000397447	0.00375969	0.000170641	0.00695732	0.0180503	0.00244334	0.000616886
ENSG00000166881	NEMP1	0.00102191	4.47478e-05	0.00210303	0.00207904	0.00245297	0.625605	0.00118168	1.59014e-05	0.00183309	0.00189257	0.0020359	0.625605
ENSG00000135046	ANXA1	0.0117126	0.000722291	0.0291811	0.0095702	0.619394	0.0076472	0.0169904	0.00121268	0.0382764	0.0188914	0.62393	0.0113077
ENSG00000172732	MUS81	0.000530487	0.000284053	0.0658628	0.0303848	0.622416	0.0236664	0.00073759	0.000324155	0.0660917	0.0556463	0.437564	0.03181
ENSG00000255423	EBLN2	0.0130692	0.000434214	0.618472	0.212793	0.244118	0.0123957	0.00970447	0.00106886	0.62064	0.236087	0.247749	0.0170781
ENSG00000106052	TAX1BP1	0.0141171	0.000426416	0.619961	0.000446115	0.0134732	2.04533e-05	0.0151248	0.000674057	0.169095	0.528016	0.0629078	0.28783
ENSG00000131183	SLC34A1	0.00210803	5.15014e-05	0.15071	0.619712	0.0305618	0.0101129	0.0030121	2.1082e-05	0.0310298	0.0598117	0.0155748	0.00697763
ENSG00000106049	HIBADH	0.00398803	9.56575e-05	0.000419673	8.25675e-05	0.00412834	6.65613e-06	0.00716492	0.00022063	0.619627	0.000314637	0.00390837	9.89974e-06
ENSG00000163378	EOGT	0.00228386	1.15253e-05	0.00203254	0.00231292	0.0012289	0.00459851	0.00179937	3.33591e-05	0.616089	0.203424	0.23928	0.00496179
ENSG00000227124	ZNF717	0.000177791		0.000885708	0.00120857	0.00129538	0.000797924	0.000192829	2.1834e-05	0.615837	0.203026	0.239737	0.00139725
ENSG00000244687	UBE2V1	0.0121092	0.000224914	6.56324e-05	0.0068887	0.00254686	0.0887881	0.0157987	0.000399983	0.000600096	0.00708308	0.615037	0.0426977
ENSG00000185650	ZFP36L1	0.0161316	0.418142	0.294016	0.207828	0.36307	0.21524	0.0101657	0.418306	0.294016	0.188569	0.352221	0.614994
ENSG00000082074	FYB	0.0205004	0.00123936	2.06887e-06	0.606803	6.83282e-06	0.0135916	0.0382471	0.00154957	3.46477e-06	0.612179	2.73902e-05	0.025542
ENSG00000148660	CAMK2G	0.00214525	0.00039755	0.610981	0.0162389	0.0887492	0.00309092	0.0022611	0.000370536	0.611466	0.0147445	0.088766	0.00336139
ENSG00000144407	PTH2R	0.0110999	0.000416685	0.00628454	0.014341	0.00691697	0.00561184	0.00710057	0.609543	0.00567984	0.00983586	0.00437857	0.00415233
ENSG00000004534	RBM6	0	9.42865e-05	0	1.94622e-13	0.60866	0.000360083	0	9.42865e-05	0	1.94622e-13	0.60866	0.000360083
ENSG00000113916	BCL6	0.0361531	0.0036779	0.00183894	0.0229864	0.00247541	0.605016	0.0261776	0.000130675	0.00436413	0.0246663	0.00839463	0.0044581
ENSG00000111796	KLRB1	0.0561319	0.0428164	0.600806	0.262617	0.185467	0.125208	0.035865	0.00669824	0.465338	0.133668	0.131354	0.000975881
ENSG00000184182	UBE2F	0.019302	0.000501804	0.59848	0.267798	0.176463	0.00939651	0.0255963	0.000374909	0.328507	0.143239	0.102529	0.00693461
ENSG00000188603	CLN3	0.0481509	0.0007485	0.538006	0.300144	0.595559	0.00400001	0.0311036	0.000593642	0.378121	0.176858	0.341261	0.00292201
ENSG00000110693	SOX6	0.011507	0.0136017	0.000562873	0.0080522	0.0208387	0.00543108	0.0210343	0.5955	0.00279894	0.0220546	0.044805	0.0102529
ENSG00000173917	HOXB2	0.00394734	0.000388449	0.582195	0.057686	0.0132984	0.000132455	0.0069631	0.000587832	0.589407	0.0668015	0.0257827	0.000193806
ENSG00000095794	CREM	0.0281361	0.000212873	0.415158	0.271764	0.494329	0.0066801	0.0476273	0.00074003	0.52675	0.348186	0.585767	0.0142111
ENSG00000113441	LNPEP	0.0187396	0.000151914	0.0708557	0.0938153	0.181556	0.00349557	0.043962	0.000422787	0.203314	0.117698	0.58167	0.00767663
ENSG00000180658	OR2A4	0.0144933	0.0465058	0.0163118	0.00774929	0.343059	0.578799	0.00464874	0.000230641	0.0104811	0.00504196	0.0143697	0.00333645
ENSG00000188404	SELL	0.0208746	0.00121679	0.576905	0.357031	0.35715	0.0170609	0.0426381	0.0023008	0.44525	0.296129	0.358916	0.0255336
ENSG00000124205	EDN3	0.00239904	5.36249e-05	4.34114e-08	0.000180167	0.000141146	0.00111797	0.00887982	0.000736609	0.243965	0.0347675	0.575277	0.0216323
ENSG00000080546	SESN1	0.459044	0.00215633	0.413678	0.285027	0.0564602	0.574751	0.153997	0.00130487	0.104945	0.0782668	0.033259	0.174764
ENSG00000117597	DIEXF	0.00609646	0.000204597	0.296799	0.574044	0.221736	0.00662021	0.0084548	0.000377297	0.0189492	0.153152	0.00799396	0.0122267
ENSG00000146373	RNF217	0.00518891	0.0465986	0.0125453	0.00942663	0.340553	0.57299	0.0036877	0.000221311	0.00653439	0.00840179	0.00440647	0.00345694
ENSG00000005175	RPAP3	0.00705697	0.000547972	0.117902	0.473453	0.00959109	0.572589	0.00613634	0.000190664	0.0622075	0.0325926	0.00432849	3.15911e-05
ENSG00000112303	VNN2	0.00400964	0.046465	0.0126428	0.00516472	0.339653	0.57194	0.00672223	0.00017319	0.00981591	0.00895076	0.0133143	0.00374043
ENSG00000184530	C6orf58	0.00398008	0.052219	0.00716813	0.0027562	0.337371	0.571782	0.00643735	0.00587315	0.00640275	0.0087552	0.00104017	0.000816899
ENSG00000095110	NXPE1	0.000974852	8.18055e-05	0.000636559	0.571676	0.00121403	0.00102518	0.000974852	8.18055e-05	0.000636559	0.571676	0.00121403	0.00102518
ENSG00000189367	KIAA0408	0.00318061	0.0464751	0.00938747	0.00620953	0.337423	0.57165	0.00834494	0.000704536	0.00752652	0.0101976	0.000943151	0.000387456
ENSG00000214338	SOGA3	0.0026587	0.0470933	0.00685969	0.00272555	0.337202	0.571559	0.0039113	0.00074752	0.00554417	0.00801504	0.000782806	0.000430936
ENSG00000120337	TNFSF18	0.0106923	0.0258346	0.126256	0.0194127	0.570579	0.0633257	0.00228325		2.68627e-07	0.00113411	0	0.00156273
ENSG00000114933	INO80D	0.0234023	0.000372784	0.475038	0.0182168	0.570336	0.0218964	0.019702	0.000388196	0.439761	0.0212046	0.488364	0.0157475
ENSG00000134871	COL4A2	0.0098919	0.000500385	0.380019	0.0272063	0.57027	0.00865903	0.00997642	0.000500385	0.380118	0.0273974	0.570319	0.00869311
ENSG00000092020	PPP2R3C	0.018534	0.00208735	0.569682	0.124223	0.451834	0.325794	0.0112369	0.000449118	0.563437	0.09899	0.450332	0.323052
ENSG00000185499	MUC1	0.00399992	3.44256e-05	0.554258	0.568163	0.000699144	0.000330972	0.00107556	1.44116e-05	0.544525	0.540468	0.000752151	0.000299059
ENSG00000026950	BTN3A1	0.000353757		0.118183	0.151877	0.566264	0.56723	0.00333993		0.0939541	0.0646039	0.410172	0.352657
ENSG00000121807	CCR2	0.0859049	0.565413	0.370506	0.0106154	0.341306	0.0134712	0.0586159	0.316195	0.0498358	0.00457826	0.251547	0.00663361
ENSG00000100890	KIAA0391	0.0168513	0.00202516	0.563989	0.117515	0.451578	0.325439	0.00961078	0.000386928	0.557827	0.0924806	0.45008	0.322711
ENSG00000258790	RP11-561B11.2	0.0167103	0.00200772	0.56363	0.117412	0.451409	0.325346	0.0094698	0.000369485	0.557468	0.0923784	0.449911	0.322617
ENSG00000112936	C7	0.00796029	0.000546026	0.0498448	0.0024145	0.000788063	0.00913711	0.0175007	0.000347096	0.504323	0.0294731	0.562866	0.00999357
ENSG00000117595	IRF6	0.00512995	7.34224e-05	0.530493	0.167701	0.520362	0.00476486	0.0129389	0.000352453	0.562186	0.333086	0.534177	0.0112083
ENSG00000125618	PAX8	0.0145651	0.00149582	0.560704	0.0707136	0.417509	0.0176949	0.0110818	0.000285975	0.554826	0.0611728	0.402731	0.00873344
ENSG00000062716	VMP1	0.110902	0.000513475	0.43919	0.0423118	0.501857	0.0456996	0.110239	0.00045643	0.507598	0.0414878	0.559244	0.0448235
ENSG00000123815	COQ8B	0.00118278	5.2674e-05	0.515591	0.0164643	0.435858	0.00147771	0.00111464	0.000779793	0.55904	0.0167667	0.519343	0.00118601
ENSG00000122223	CD244	0.0161409	0.00010817	0	0	0.5554	0.00112479	0.00384561	0.000155001	0	0	0.546929	0.00111872
ENSG00000189337	KAZN	0.00536427	0.000149759	0.554867	0.196391	0.0222643	0.00381964	0.00549557	0.000149759	0.55492	0.196518	0.0223222	0.00401534
ENSG00000223401	RP11-211G3.2	0.021118	0.00285147	0.000607909	0.0397495	5.88733e-06	0.553912	0.0127245	0.000105377	0.00287356	0.00575514	0.0062441	0.00228529
ENSG00000186283	TOR3A	0.0138696	0.000488862	0.0215867	0.0275539	0.0204502	0.548698	0.0215959	0.00129738	0.0323893	0.0383193	0.0361475	0.553891
ENSG00000011485	PPP5C	0.00361491	0.000312785	0.0201911	0.000113301	0.506161	0.000470255	0.0047126	0.000312785	0.0212667	0.000135887	0.553352	0.000582045
ENSG00000058866	DGKG	0.00569642	0.000460943	0.00718275	0.0088739	0.00849696	0.553036	0.0478471	0.000399334	0.0089011	0.00995252	0.011265	0.00446112
ENSG00000081985	IL12RB2	0.00731297	0.00326302	0.0709142	0.376872	0.552188	0.00310292	0.00516122	0.000259359	0.000436827	0.000629153	0.00252705	0.00225763
ENSG00000180953	ST20	0.214	0.000138185	0.551479	0.0169598	0.0080766	0.0351036	0.019062	0.000101258	0.551477	0.0176548	0.00611635	0.00236752
ENSG00000143322	ABL2	0.00524174	3.95389e-05	0.0118426	0.0111706	0.00645619	0.201743	0.0195788	0.00127835	0.0350449	0.0304473	0.0250977	0.551316
ENSG00000112763	BTN2A1	0.0073431		0.0511497	0.0429853	0.549497	0.0700993	0.0073431		0.0575568	0.0276609	0.304551	0.306758
ENSG00000244509	APOBEC3C	0.00636651	0.00151907	3.92048e-10	0.000111772	4.94623e-05	0.00570833	0.00634904	0.000366892	0.54936	0.30719	0.260664	0.0116643
ENSG00000284554	CTA-150C2.22	0.00636651	0.00151907	3.92048e-10	0.000111772	4.94623e-05	0.00570833	0.00634904	0.000366892	0.54936	0.30719	0.260664	0.0116643
ENSG00000102967	DHODH	0.00116741	0.000116613	0.0352242	0.00651815	0.548634	0.00144045	0.00141224	0.000145686	0.0367284	0.00756107	0.548787	0.00149839
ENSG00000101115	SALL4	0.00457576	7.49627e-05	0.545901	0.158827	0.00432025	0.00188872	0.00467699	0.000104271	0.00848744	0.00592695	0.00629326	0.00261703
ENSG00000152556	PFKM	0.00872402	0.000180197	0.127129	0.538469	0.0245195	0.190938	0.0090801	0.000230361	0.00941917	0.0415311	0.0230658	0.000724077
ENSG00000105287	PRKD2	0.536243	0.00246937	0.0510242	0.52929	5.38917e-05	0.00269059	0.44316	0.00218785	0.0454781	0.443188	1.43014e-09	0.00227104
ENSG00000138135	CH25H	0.0269585	0.000667976	0.427815	0.139735	0.407238	0.00945751	0.0523792	0.00141597	0.53621	0.120253	0.191515	0.0175343
ENSG00000112118	MCM3	0.0466984	0.0110917	0.0578317	0.0584608	0.077557	0.535256	0.0521236	0.011479	0.0618717	0.0749642	0.0816099	0.04172
ENSG00000100883	SRP54	0.0141434	0.000933475	0.509208	0.0796061	0.0125526	0.00824767	0.0207373	0.00146058	0.529155	0.104074	0.0376572	0.325007
ENSG00000164691	TAGAP	0.0740986	0.528706	0.47264	0.0496326	0.217892	0.0210839	0.0749864	0.518669	0.472414	0.0468491	0.215466	0.019574
ENSG00000130595	TNNT3	0.17296	0.000274251	0.170589	0.000179049	0.528705	2.43628e-05	0.0048435	0.000205948	0.17061	0.000201581	0.528435	1.50715e-05
ENSG00000162614	NEXN	0.0043168	1.67492e-05	0.0666471	0.00313542	0.527918	0.0120678	0.00552635	1.67492e-05	0.0674375	0.00387947	0.528278	0.014524
ENSG00000136250	AOAH	0.0336884	0.000483577	0.463345	0.526527	0.00764285	0.00901613	0.0322552	0.000487233	0.462226	0.526499	0.00661229	0.0513011
ENSG00000140379	BCL2A1	0.526301	0.000176965	1.9536e-06	0.00979399	0.00504382	0.0728526	0.507622	7.53488e-05	5.47219e-07	0.00198574	0.00159585	0.0701933
ENSG00000167083	GNGT2	0.526204	0.000449052	0.000567763	0.00609547	0.00223217	5.19986e-05	0.524619	0.000449052	0.000524593	0.00606791	0.00216314	6.20582e-05
ENSG00000196628	TCF4	0.0401344	0.000796268	0.526063	0.138595	0.111154	0.0194773	0.0296506	0.000604058	0.521146	0.118859	0.0720804	0.0116109
ENSG00000023228	NDUFS1	0.013368	0.00024466	0.421529	0.00827672	0.478802	0.0123661	0.0216716	0.000554846	0.441824	0.013825	0.523994	0.0176072
ENSG00000163462	TRIM46	0.00126146	3.05224e-05	0.184376	0.0594062	0.00610488	0.00080731	0.00180252	3.05224e-05	0.519058	0.340345	0.00668939	0.000887886
ENSG00000163463	KRTCAP2	0.00124342	1.45096e-05	0.184376	0.0594054	0.00608383	0.000382063	0.00178448	1.45096e-05	0.519058	0.340344	0.00666835	0.000462639
ENSG00000138780	GSTCD	0.0225072	0.000101349	0.10989	0.0606329	0.00647109	0.00311627	0.0408431	0.00035304	0.517417	0.335569	0.0444176	0.0109835
ENSG00000151327	FAM177A1	0.00285485	1.78254e-05	0.0284422	0.0109498	0.00491148	0.00239821	0.00679435	0.000264706	0.516895	0.0855059	0.0357155	0.320136
ENSG00000075426	FOSL2	0.00339884	0.000182331	0.0208101	0.0738976	0.515152	0.00193527	0.00171292	0.00010408	0.0206751	0.0693989	0.515152	0.000303053
ENSG00000049618	ARID1B	0.01412	0.000794578	0.503728	0.0287827	0.0493133	0.00903104	0.0239177	0.00275447	0.513873	0.0481037	0.0661012	0.0159791
ENSG00000060642	PIGV	0.0117298	0.000200575	0.0211898	0.0146114	0.442666	0.20354	0.0115148	0.000444517	0.151903	0.0212236	0.512687	0.125622
ENSG00000203747	FCGR3A	0.00808613	0.000113434	0.00050106	0.00046727	0.000102957	0.50999	0.0146273	0.000431859	8.23267e-10	9.78904e-11	0.000104191	0.511643
ENSG00000105700	KXD1	0.0127946	0.000139211	0.507806	0.0504975	0.482499	0.00449098	0.00646566		0.0966816	0.0118966	0.0839552	0.0010977
ENSG00000183691	NOG	0.0100812	0.00142745	0.492829	0.0492175	0.145323	0.00916069	0.012273	0.000942099	0.505995	0.0619997	0.150284	0.0118745
ENSG00000126353	CCR7	0.00369174	0.000254157	0	1.44329e-15	7.50112e-05	7.89783e-08	0.00442214	0.000261057	0	9.99201e-16	6.19561e-05	0.502463
ENSG00000166164	BRD7	0.00165716	0.000188665	0.108583	2.474e-09	0	0.00122683	0.00193915	6.91933e-05	0.501062	7.13797e-09	0	0.001537
ENSG00000085274	MYNN	0.0151046	0.499816	0.0155274	0.0157194	0.0198534	0.00721503	0.0312825	0.38365	0.0506596	0.0540333	0.0379406	0.0117383
ENSG00000142599	RERE	0.046708	0.000608547	4.86344e-12	3.05785e-07	9.17303e-05	0.497058	0.0495176	0.000838269	0.00496022	0.0115277	0.139511	0.49381
ENSG00000272305	RP11-894J14.5	0.00147911	2.68441e-05	0.00272356	0.000680522	0.497003	0.000474371	0.00147911	2.68441e-05	0.00272356	0.000680522	0.497003	0.000474371
ENSG00000173166	RAPH1	0.000266321	0.0409356	0.00916451	0.00570336	0.00164521	0.00312053	0.496568	0.0555644	0.0831156	0.0527391	0.0175458	0.00902571
ENSG00000077458	FAM76B	0.0118955	0.00187975	0.0083804	0.00866413	0.0114481	0.0123532	0.0290401	0.00289708	0.102034	0.496066	0.0334134	0.0304128
ENSG00000100906	NFKBIA	0.00571306	0.00028566	0.491101	0.0865933	0.00863158	0.00420185	0.00421433	0.000187232	0.495753	0.0812052	0.00808767	0.00411949
ENSG00000087589	CASS4	0.0181517	0.000978055	0.459042	0.0604308	0.283312	0.0172451	0.0232896	0.00123144	0.494981	0.0686676	0.308411	0.0226854
ENSG00000129515	SNX6	0.00355867	3.28192e-05	0.000656104	0.00213534	0.000175188	0.00277477	0.00797361	0.000247312	0.493464	0.0692618	0.00989102	0.0713279
ENSG00000177981	ASB8	0.011678	0.000234122	0.124448	0.492652	0.0307503	0.190987	0.0123525	0.000645771	0.0728245	0.0381111	0.0272994	0.382349
ENSG00000124557	BTN1A1	1.34309e-08		0.00744534	0.00489887	0.00366702	0.0179105	5.85063e-06		0.0938141	0.108532	0.490847	0.376693
ENSG00000169231	THBS3	0.00516493	4.02892e-05	0.49075	0.457517	0.00122236	0.000485998	0.00491508	2.0014e-05	0.384968	0.331221	0.000791987	0.000438329
ENSG00000172785	CBWD1	0.0108605	0.199113	0.48915	0.0325245	0.188243	0.0344799	0.000102861		0.000211573	0.00199544	0.000265773	0.00197117
ENSG00000150637	CD226	0.424426	0.00494622	0.0555973	0.0341813	0.0663094	0.16978	0.488983	0.00556669	0.0393516	0.0250145	0.0293846	0.152276
ENSG00000129493	HEATR5A	0.00697382	0.000290423	0.00887646	0.0100241	0.0123114	0.00291352	0.0122436	0.000652487	0.487996	0.0692039	0.0189841	0.00578291
ENSG00000141646	SMAD4	0.0128819	0.00024065	0.201511	0.079569	0.0484748	0.00147846	0.0269246	0.000485707	0.486485	0.180463	0.098684	0.00284014
ENSG00000142864	SERBP1	0.00551951	0.000229737	0.0488906	0.00248683	0.485293	0.00346546	0.0119001	0.0019684	0.0464938	3.88578e-15	0.0433447	0.00354096
ENSG00000038274	MAT2B	0.0215367	0.000581554	0.0164185	0.0188281	0.033079	0.00940427	0.0729312	0.00177875	0.0393647	0.0506539	0.0744543	0.484355
ENSG00000109475	RPL34	0.0103456	0.000122802	0.194637	0.103898	0.0251489	0.0108152	0.0486308	0.000896185	0.484235	0.429105	0.0676152	0.0133122
ENSG00000101096	NFATC2	0.00379984	0.000169554	0.00239782	0.00274607	0.0035104	0.0206853	0.0311925	0.00176943	0.0299139	0.0403381	0.0377752	0.482729
ENSG00000176920	FUT2	8.85623e-06	0.00078592	0.225588	0.000212528	0.482303	0.00139039	3.7896e-06	0.00078592	0.223475	8.95605e-05	0.482294	0.000667684
ENSG00000164116	GUCY1A3	0.0142539	0.000427277	0.471075	0.0526277	0.0689728	0.0168968	0.00192371	4.7758e-05	0.0469529	0.00639444	0.00410147	0.000888047
ENSG00000160446	ZDHHC12	0.00010848		0.000680863	0.000729926	0.000226207	0.470662	0.00010848		0.000680863	0.000729926	0.000226207	0.470662
ENSG00000167173	C15orf39	0.0207272	0.470255	0.0209523	0.0183427	0.0170236	0.0162596	0.00739114	0.0297442	0.00722194	0.0088476	0.00829312	0.00679113
ENSG00000079387	SENP1	0.00508706	7.1651e-05	0.116139	0.470186	0.0134997	0.190404	0.00593733	7.04387e-05	0.00464679	0.000827871	0.013821	1.0949e-05
ENSG00000149485	FADS1	0.000531357	0.00197964	0.0620984	0.00742565	0.280379	0.435404	0.000548949	0.00197964	0.0747023	0.00871127	0.320723	0.469738
ENSG00000162924	REL	0.132422	0.180968	0.0373524	0.0175451	0.0484543	0.0423236	0.0755745	0.469476	0.30025	0.339102	0.250681	0.263484
ENSG00000185658	BRWD1	0.0190509	0.000357823	0.0139362	0.0380642	0.0276515	0.306967	0.0402728	0.000863953	0.0215386	0.0577839	0.0501629	0.467876
ENSG00000184939	ZFP90	0.011715	9.75131e-05	0.298864	0.413205	0.00843579	0.00772401	0.0134605	0.000109783	0.339882	0.466411	0.00914417	0.0091218
ENSG00000135905	DOCK10	0.0427243	0.00190621	0.0510048	0.190745	0.0495944	0.231294	0.123525	0.00418522	0.0749954	0.227377	0.0699494	0.465683
ENSG00000111817	DSE	0.042496	0.00618967	0.170243	0.465131	0.0196051	0.0207736	0.0299452	0.00407619	0.114951	0.331612	0.0139563	0.0134509
ENSG00000172243	CLEC7A	0.0443768	0.00698621	0.460065	0.151302	0.132116	0.073958	0.0112366	0.000376465	0.0181664	0.0415147	0.0107199	0.0585943
ENSG00000129993	CBFA2T3	0.0070721	0.000828578	0.00525925	0.0131492	0.00969739	0.459604	0.00947164	0.000934545	0.00720106	0.0149803	0.0097806	0.459125
ENSG00000122417	ODF2L	0.0176103	0.000488889	0.0393454	0.417436	0.0137997	0.0104058	0.0459621	0.00117609	0.0961594	0.458989	0.135036	0.0255111
ENSG00000159131	GART	0.00693165	0.000753413	0.456335	0.020729	4.49337e-05	0.00367738	0.00193095	4.61796e-05	0.0148719	0.00254997	1.89012e-07	0.000954002
ENSG00000157881	PANK4	0.0177599	0.00522662	0.456319	0.364534	0.0366253	0.0625409	0.0123875	0.00428908	0.137713	0.177089	0.0135164	0.0223418
ENSG00000149527	PLCH2	0.0177606	0.00522066	0.456248	0.364552	0.0523474	0.0682302	0.00537536	0.000959462	0.318782	0.187463	0.0474652	0.0486444
ENSG00000100644	HIF1A	0.0458106	0.00174108	0.0544412	0.0508265	0.0737323	0.418909	0.0959721	0.00664175	0.112932	0.107173	0.139006	0.452913
ENSG00000152256	PDK1	0.00321232	0.000133651	0.434859	0.0392987	0.452508	0.0145452	0.00321232	0.000133651	0.434859	0.0392987	0.452508	0.0145452
ENSG00000105323	HNRNPUL1	0.451275	0.00033012	0.00033526	0.00834249	0.00226323	0.021814	0.452326	0.000521652	0.000637044	0.011967	0.00362398	0.0230321
ENSG00000114942	EEF1B2	0.010596	0.000184222	0.365319	0.00702197	0.406976	0.00863451	0.0189013	0.000494407	0.38563	0.0125709	0.452196	0.0138775
ENSG00000162746	FCRLB	0.00315212	0.000561432	0	0	4.30383e-06	0.000818167	0.0180023	0.000844392	8.08091e-10	9.26458e-11	9.58679e-05	0.451604
ENSG00000142039	CCDC97	0.450631	0.000274823	0.000301281	0.00716986	0.00188949	0.0149327	0.449088	0.000310964	0.000283783	0.00683402	0.00153597	0.0114938
ENSG00000105669	COPE	0.00637	0.000253841	0.0969834	0.0131043	0.284572	0.00568819	0.0152874	0.000251394	0.450427	0.040654	0.444843	0.00547224
ENSG00000072694	FCGR2B	0.010914	7.25298e-05	1.11022e-16	3.33067e-16	7.28582e-06	0.00388937	0.0116272	8.69668e-05	8.08091e-10	9.26458e-11	7.54527e-05	0.450312
ENSG00000111536	IL26	0.0239257	0.00258522	0	0	0.00230252	0.0168633	0.0115175	0.00109911	0.43116	0.449709	0.0329046	0.0417923
ENSG00000111537	IFNG	0.00998739	0.00560471	0.43116	0.449709	0.0398526	0.0445383	0.00734668	0.00232453	0.00201763	0.00211886	0.107375	0.0104025
ENSG00000145860	RNF145	0.00564861	0.000535142	0.449401	0.21549	1.52854e-06	0.000124157	0.00880632	0.000580842	0.000394533	1.73882e-11	2.9348e-06	0.000225155
ENSG00000066027	PPP2R5A	0.065274	0.0023244	0.151552	0.0390996	0.448869	0.0293046	0.0490164	0.00148113	0.0236163	0.0255137	0.0152105	0.0127975
ENSG00000097033	SH3GLB1	0.00926053	0.000137239	0.0340358	0.41647	0.00908973	0.00414677	0.0492619	0.000971625	0.0882047	0.448825	0.116919	0.0241332
ENSG00000197446	CYP2F1	0.448658	0.000250226	0.000270674	0.00739438	0.00126836	0.0064739	0.0013328	6.26311e-05	9.00637e-05	0.00291459	0.000411255	0.00140932
ENSG00000170266	GLB1	0.0150463	0.00217921	0.00785796	0.0297447	0.00659865	0.447924	0.0129894	0.00122684	0.0060466	0.0254045	0.0050441	0.447916
ENSG00000112406	HECA	0.0106302	0.173189	0.00527074	0.0050742	0.00652815	0.00213509	0.0319046	0.447031	0.0189403	0.0234737	0.0228291	0.00937627
ENSG00000132185	FCRLA	0.0109521	0.000798888	1.11022e-16	3.33067e-16	1.22376e-05	0.0134697	0.0108849	0.000947879	0.000730272	0.000150465	8.47518e-05	0.44591
ENSG00000138785	INTS12	0.0269848	0.000170165	0.110364	0.0611105	0.0138987	0.0235961	0.0507911	0.000415864	0.445352	0.296885	0.0539496	0.0318332
ENSG00000172543	CTSW	4.04137e-05		0.000792665	0.00162799	0.298154	0.00344651	0.000137774	4.20222e-05	0.0617954	0.00909331	0.44533	0.00113185
ENSG00000084636	COL16A1	0.00356921	0.00771696	0.0114068	0.00826606	0.00938856	0.445073	0.00356921	0.00771696	0.0121693	0.00881214	0.0102549	0.445073
ENSG00000160712	IL6R	0.00256252	5.02063e-05	0.00522941	0.00239424	0.0290771	0.44412	0.00307533	6.68516e-05	0.00582248	0.00304483	0.0291086	0.444121
ENSG00000196526	AFAP1	0.00993592	0.000791007	0.0147163	0.0175488	0.0310593	0.00664683	0.0201375	0.00249354	0.0230868	0.027036	0.0416715	0.44251
ENSG00000164924	YWHAZ	0.0116822	0.000332764	0.245055	0.0269692	0.0617223	0.0129058	0.0310818	0.000796936	0.43631	0.053771	0.393086	0.0319478
ENSG00000162892	IL24	0.150761	0.000113988	0	2.22045e-16	9.57993e-10	0.00482693	0.0370603	0.000560609	0.022622	0.108503	0.435657	0.0342014
ENSG00000183291	SELENOF	0.00628189	0.000113299	0.0376289	0.413185	0.0269738	0.00481867	0.0210154	0.000446899	0.0783	0.435334	0.119388	0.00973707
ENSG00000205531	NAP1L4	0.0193258	0.000443895	0.0010247	0.000186394	0.00622335	1.93303e-05	0.0260371	0.00107545	0.307588	0.434543	0.0413397	3.8349e-05
ENSG00000153936	HS2ST1	0.00572804	0.000113299	0.0304097	0.41189	0.00581289	0.00460743	0.0204623	0.000446899	0.0710852	0.434041	0.0982431	0.00952587
ENSG00000065548	ZC3H15	0.00366454	0.000107829	0.253839	0.0863801	0.191636	0.00889931	0.00838012	0.000208024	0.431861	0.0396223	0.393654	0.0219848
ENSG00000111801	BTN3A3	0.000832482		0.0853024	0.107046	0.431589	0.291335	0.0279352		0.0994439	0.0838385	0.428643	0.390502
ENSG00000128591	FLNC	0.00522624	8.39515e-05	0.0154815	0.00168633	0.430213	0.00424043	0.00152886	3.48095e-05	0.012281	2.41116e-07	0.427637	0.00108326
ENSG00000105550	FGF21	2.33122e-06	0.0187408	0.000188165	5.48821e-05	1.59768e-08	0.000976106	1.02437e-05	0.0190309	0.278697	0.000252342	0.430074	0.00352053
ENSG00000174951	FUT1	2.47423e-06	0.0186753	0.000174494	6.11469e-05	1.55573e-08	0.000974055	1.03867e-05	0.0189653	0.278684	0.000258606	0.430074	0.00351848
ENSG00000174130	TLR6	0.240764	0.00129246	0.00355028	0.00327811	0.00396395	0.313442	0.0510655	0.000428628	0.0808683	0.429439	0.00105876	0.0663014
ENSG00000185823	NPAP1	0.00685696	0.000681788	0.0527958	0.010508	0.428583	0.00631384	0.00650838	0.000595789	0.0167486	0.0196867	0.00533119	0.0083171
ENSG00000142166	IFNAR1	0.00482453	0.00080503	0.428442	0.019487	4.78018e-05	0.00229933	0.00409866	0.00189617	0.000562898	0.00429735	1.55826e-10	0.00196165
ENSG00000159110	IFNAR2	0.0037053	0.0102089	0.428004	0.0179491	4.46137e-05	0.00159281	0.00212164	0.0086915	0.000107063	0.00172789	5.99273e-11	0.000763688
ENSG00000115598	IL1RL2	0.0179847	0.0127874	0.0809833	0.180405	0.42762	0.0107372	0.0141552	0.0448256	0.00637274	0.117487	0.359037	0.0221321
ENSG00000100385	IL2RB	0.00519511	0.00159777	0.000868497	0.00214177	0.000750117	0.426072	0.00636712	0.00138688	0.00059633	0.00150232	0.000474344	0.416485
ENSG00000011405	PIK3C2A	0.00592339	8.68682e-05	0.0396242	0.0252857	0.00367325	0.00225406	0.00829234	0.000139438	0.425422	0.115816	0.0485338	0.00413485
ENSG00000158062	UBXN11	0.0108757	0.000231324	0.0554141	0.0483082	0.00759931	0.000166303	0.0139698	0.000446146	0.42327	0.215892	0.00996229	0.000296546
ENSG00000145824	CXCL14	0.00298708	0.000414991	0.0717729	0.108325	0.0374926	0.421878	0.00148116	8.84667e-05	0.00140463	0.000786425	0.00178992	0.000350217
ENSG00000188897	CTD-3088G3.8	0.00318511	0.000222605	8.16744e-05	0.0106317	0.000262142	0.00218577	0.0144806	0.000322066	0.00193874	0.0168883	0.420881	0.00372868
ENSG00000164512	ANKRD55	0.0154522	0.00140167	0.419855	0.102212	0.142177	0.00996355	0.00629733	0.00153061	0.413024	0.0975686	0.134353	0.00445567
ENSG00000091317	CMTM6	0.00584106	0.000184778	0.354751	0.0657	0.0222871	2.38853e-07	0.00988473	0.00105931	0.417374	0.108933	0.0320632	3.56566e-07
ENSG00000213066	FGFR1OP	0.00341786	0.000186744	0.416336	0.130095	0.277138	0.130337	0.00341786	0.000186744	0.416336	0.130095	0.277138	0.130337
ENSG00000282218	RP1-179P9.3	0.0026692	0.000139747	0.415139	0.00944622	0.0395652	0.00223156	0.00232553	0.000101206	0.00240099	0.00647718	0.00184112	0.0029508
ENSG00000065989	PDE4A	0.0056623	0.000114043	0.0276868	0.414071	0.332047	0.00227968	0.00397518	9.96473e-05	0.00299986	0.360198	0.0905175	0.00207531
ENSG00000221968	FADS3	0.000798762	3.85232e-05	0.102753	0.41071	0.00103571	5.47289e-08	0.00295414	0.000266251	0.104406	0.41319	0.00112631	5.4889e-08
ENSG00000163219	ARHGAP25	0.0801796	0.0302088	0.400987	0.176745	0.136986	0.0388238	0.104809	0.00351513	0.412913	0.182362	0.157386	0.0394124
ENSG00000188906	LRRK2	0.0138984	0.00461736	0.0140773	0.0320618	0.409741	0.00302198	0.00907303	0.00426559	0.0097373	0.0232082	0.20214	0.00230009
ENSG00000165682	CLEC1B	0.0248347	0.00587127	0.409207	0.0598462	0.104154	0.126831	0.010713	0.000333834	0.000152202	0.00421101	0.00259138	0.000446899
ENSG00000173585	CCR9	0.0132933	1.47755e-06	0.0702346	0.000120526	0.0036876	0.409006	0.0116211	1.30189e-07	0.0620671	4.87733e-05	0.00244254	0.301073
ENSG00000172500	FIBP	5.16027e-05	3.19377e-05	0.00115093	0.00200736	0.408749	0.00489377	4.08199e-05	3.19377e-05	0.00100438	0.0011696	0.355676	0.00441512
ENSG00000172985	SH3RF3	0.0116744	0.000148572	0.022816	0.014284	0.00829058	0.00775504	0.0361463	0.00140369	0.0749218	0.0521508	0.408668	0.0405173
ENSG00000086848	ALG9	0.0136317	0.00013624	0.00634244	0.023308	0.00681332	0.241084	0.0402264	0.000156799	0.00835725	0.0263457	0.0114147	0.405395
ENSG00000055483	USP36	0.00642815	0.000406565	0.149859	0.133334	0.0142872	0.000733411	0.0172437	0.00137604	0.40373	0.388143	0.0345345	0.00200436
ENSG00000164609	SLU7	0.0278446	0.000700676	0.000406476	0.00108575	0.000337771	0.401985	0.043175	0.000833971	0.0119868	0.00987672	0.0282758	0.00803881
ENSG00000164611	PTTG1	0.0222908	0.000491565	1.71919e-06	8.03732e-11	0	0.401511	0.0283286	0.000515461	0.00786179	0.00703445	0.0191295	0.0050713
ENSG00000123395	ATG101	0.00162093	2.79792e-05	0.00186927	0.00356988	0.00297906	0.000186745	0.00301868	9.44193e-05	0.399959	0.13651	0.0662152	0.000347373
ENSG00000173848	NET1	0.0322539	0.00291662	0.0373424	0.0413247	0.0272925	0.00981744	0.051948	0.00489735	0.0875825	0.0711685	0.0866656	0.398075
ENSG00000106560	GIMAP2	0.196187	0.00198318	0.157699	0.0640203	0.35443	0.0352367	0.213835	0.00221562	0.173059	0.0688555	0.397342	0.0382891
ENSG00000101138	CSTF1	0.0134971	0.000814015	0.396323	0.0481661	0.270233	0.0152282	0.0192474	0.00109923	0.379047	0.0614027	0.236233	0.0207163
ENSG00000166501	PRKCB	0.00758391	0.000169372	0.155108	0.272523	0.0103666	0.00627468	0.00924138	0.000454844	0.395404	0.332036	0.0220158	0.00756682
ENSG00000221983	UBA52	0.00862495	0.000122044	0.200848	0.0298144	0.394738	0.00341698	0.0112437	0.000169268	0.244817	0.0626097	0.0996729	0.00694247
ENSG00000033327	GAB2	0.0212462	0.000586834	0.246098	0.394067	0.0550625	0.0193926	0.0166164	0.000400604	0.100992	0.176183	0.0228223	0.00972454
ENSG00000108094	CUL2	0.0167137	0.000160739	0.268461	0.14487	0.356655	0.00469726	0.0261491	0.000194751	0.30571	0.172067	0.393864	0.00806633
ENSG00000135362	PRR5L	0.0171262	0.00181703	0.202312	0.0567905	0.386208	0.133157	0.0253617	0.00251494	0.211296	0.0836362	0.393835	0.139754
ENSG00000145012	LPP	0.0150296	2.20552e-05	0.00107336	0.00768151	0.000816293	0.393807	0.0137757	0	0.00027217	0.0115613	7.42081e-06	0.0108458
ENSG00000164403	SHROOM1	0.00286852	0.000498906	0.0942945	0.192903	0.046132	0.39318	0.000643535		3.87451e-05	6.94657e-07	0.00193372	0.00132169
ENSG00000163823	CCR1	0.0694764	0.241331	0.134936	0.392878	0.324501	0.0114861	0.00993853	0.0191002	0.080581	0.00145677	0.00187128	0.00110612
ENSG00000113525	IL5	0.00646489	0.00844141	0.0942594	0.194625	0.0442839	0.392742	0.0058079	0.000968885	1.15135e-05	0.00420129	0.00493026	0.00028091
ENSG00000185567	AHNAK2	0.00475179	8.66946e-05	0.00786962	0.0126738	0.0073685	0.00614536	0.00848186	0.000203572	0.392713	0.0665667	0.0164657	0.00785375
ENSG00000142669	SH3BGRL3	0.00901579	0.000352887	0.012948	0.0394619	0.00379344	0.000186343	0.0129311	0.000553887	0.392491	0.233722	0.00828698	0.000279968
ENSG00000143167	GPA33	0.0442367	0.176472	0.0140995	0.0404076	0.0217376	0.392299	0.0216377	0.0588964	0.0061339	0.0161808	0.0195863	0.181916
ENSG00000143162	CREG1	0.0104189	0.176324	0.00378673	0.00408603	0.00602138	0.39224	0.010409	4.55578e-05	0.00288622	0.0040374	0.00475146	9.09206e-06
ENSG00000137502	RAB30	0.144362	0.0016649	0.362295	0.124111	0.183793	0.0490135	0.163597	0.00251393	0.391224	0.142825	0.209352	0.0815869
ENSG00000196372	ASB13	0.0300814	0.000881001	0.0545267	0.0481022	0.0921548	0.0607632	0.0227599	0.000901986	0.0326579	0.0267132	0.101718	0.3906
ENSG00000173171	MTX1	0.00374998	4.02892e-05	0.151844	0.263533	0.000546877	0.000447882	0.000866765		0.36794	0.389978	0.000701017	0.000365236
ENSG00000108669	CYTH1	0.00462495	0.000154163	0.233609	0.389393	0.0100745	0.000500142	0.00462495	0.000154163	0.233609	0.389393	0.0100745	0.000500142
ENSG00000023608	SNAPC1	0.0379916	0.00290746	0.0402839	0.0395044	0.06805	0.384871	0.0462841	0.00204081	0.0468602	0.0498681	0.0630936	0.38921
ENSG00000138688	KIAA1109	0.367091	0.178387	0.0716046	0.222113	0.00506893	0.311861	0.388892	0.303328	0.095465	0.227359	0.0105051	0.265199
ENSG00000157916	RER1	0.0157616	0.00648653	0.38823	0.328122	0.0363087	0.0489142	0.146809	0.0333992	0.251155	0.151218	0.0451685	0.0403299
ENSG00000198734	F5	0.02333	0.000562956	0.0244729	0.0368437	0.347338	0.0100969	0.0989781	0.00110355	0.0648241	0.106987	0.388208	0.0231944
ENSG00000079263	SP140	0.00766684	0.00121322	0.290865	0.0727218	0.383805	0.0368493	0.0163469	0.00245777	0.357396	0.0580607	0.387943	0.0798745
ENSG00000203896	LIME1	0.000853395	2.83073e-05	1.82969e-07	4.17643e-05	0.0349502	0.000422117	0.00307145	0.000184667	3.31915e-07	0.000223031	0.385737	0.00157036
ENSG00000161958	FGF11	0.140257	0.000464539	0.0148412	0.00930152	0.00934199	0.155553	0.216849	0.000760662	0.031083	0.0243649	0.0220826	0.384558
ENSG00000140564	FURIN	0.0307285	0.00358432	0.0142174	0.381109	0.119771	0.0191254	0.0407064	0.000815857	0.0317534	0.384548	0.0843221	0.0104174
ENSG00000197114	ZGPAT	0.00150879	2.80458e-05	3.67694e-07	0.000218941	0.370636	0.000496548	0.00259556	0.000184406	3.69148e-07	0.000206594	0.383089	0.00126078
ENSG00000146094	DOK3	0.000686667	2.1082e-05	7.51166e-07	0.00012919	0.00367228	0.00135685	0.00429123	9.90025e-05	0.382792	0.0470234	0.0906001	0.0189258
ENSG00000065978	YBX1	0.00437084	0.00020499	0.0186824	0.00405436	0.382417	0.00454804	0.00835751	0.000501002	0.0207792	0.00546817	0.382198	0.0454555
ENSG00000168769	TET2	0.0591975	0.00153793	0.380753	0.308697	0.0646366	0.0159982	0.0449284	0.000565175	0.112542	0.161489	0.0590025	0.068025
ENSG00000182511	FES	0.0288419	0.00224398	0.0141457	0.377568	0.0905205	0.0142526	0.0383691	0.000428939	0.0322182	0.380165	0.0877778	0.00704217
ENSG00000281887	GIMAP1-GIMAP5	0.102718	0.00153287	0.107072	0.0395788	0.22409	0.0179734	0.192581	0.00196712	0.159495	0.0609536	0.379544	0.0315476
ENSG00000165490	DDIAS	0.133527	0.00202172	0.365798	0.112722	0.194428	0.0576222	0.141024	0.0024897	0.379378	0.131975	0.207081	0.0885794
ENSG00000213203	GIMAP1	0.102611	0.00153287	0.106897	0.039129	0.223869	0.0179416	0.192474	0.00196712	0.159321	0.0605038	0.379323	0.0315159
ENSG00000121797	CCRL2	0.0333089	0.197968	0.0206431	0.377967	0.0992653	0.00384607	0.00993374	0.019998	0.00197515	0.09357	0.00115362	0.000972693
ENSG00000196329	GIMAP5	0.0921075	0.00170809	0.0966597	0.0405977	0.197102	0.0238769	0.182346	0.00201745	0.159762	0.061586	0.377693	0.0303682
ENSG00000166860	ZBTB39	0.00279525	6.41291e-05	0.00296585	0.00267627	0.0034409	1.13033e-07	0.0114091	0.00019107	0.0100111	0.0227892	0.0118362	0.374502
ENSG00000112116	IL17F	0.0234724	0.00145971	0.0268266	0.0250751	0.0263365	0.288064	0.00888235	0.000417838	0.010796	0.00839541	0.0137452	0.372917
ENSG00000137509	PRCP	0.135038	0.00189453	0.366465	0.11431	0.19453	0.0590287	0.134667	0.00241383	0.372685	0.125878	0.198975	0.0822162
ENSG00000170927	PKHD1	0.0120668	0.000469176	0.0127747	0.0109056	0.0111969	0.372027	0.00863526	0.00046243	0.00861368	0.00720999	0.00791947	0.00271989
ENSG00000273154	RP4-583P15.15	0.00126164	2.80458e-05	3.67837e-07	6.38131e-05	0.370702	0.000615301	0.00126164	2.80458e-05	3.67837e-07	6.38131e-05	0.370702	0.000615301
ENSG00000072134	EPN2	0.0153197	7.75416e-05	0.00950071	0.0065501	0.369314	0.00199745	0.0168354	2.716e-05	0.00945854	0.00636914	0.369145	0.0023603
ENSG00000130695	CEP85	0.00414469	0.000125837	0.00840825	0.0117905	0.00340617	7.00499e-05	0.010471	0.000585382	0.369251	0.200932	0.00862031	0.000209227
ENSG00000108064	TFAM	0.0195339	0.00123	0.0628067	0.0254359	0.0575705	0.00441805	0.0386116	0.0024395	0.358962	0.076241	0.367903	0.0138653
ENSG00000166509	CLEC3A	0.00934029	0.000359591	0.366577	0.14536	0.018715	0.00397174	0.00514443	0.000393821	0.363923	0.141591	0.0109113	0.00852619
ENSG00000101158	NELFCD	0.00698157	0.00027671	4.15108e-06	0.210782	0.00015994	0.00147808	0.0133412	0.000453413	6.65101e-06	0.365969	0.000567645	0.00392217
ENSG00000182952	HMGN4	4.54927e-08		0.0467427	0.0221471	0.06048	0.108465	5.85064e-06		0.0778412	0.0465169	0.296602	0.364379
ENSG00000116539	ASH1L	0.000363296		0.000501983	8.17757e-05	0.362046	0.000205753	0.000363296		0.000501983	8.17757e-05	0.362046	0.000205753
ENSG00000213853	EMP2	3.11953e-07	5.52339e-05	6.8892e-06	0.00494672	1.14768e-05	1.58107e-12	0.359703	0.000138127	2.92963e-05	0.00288739	4.38092e-05	0.000307898
ENSG00000053524	MCF2L2	0.0072742	0.000131438	0.0117518	0.00513995	0.358139	0.00308966	0.0128191	0.000252255	0.0228267	0.0094001	0.35951	0.00417468
ENSG00000178257	PRM3	0.000669203	0.226936	0.0880766	0.122171	0.170518	0.00167844	0.359213	0.00036169	5.97582e-06	0.027154	5.506e-05	1.30633e-07
ENSG00000157045	NTAN1	0.00127792	5.6222e-05	0.222451	0.35762	0.0043047	0.00193336	0.00141331	5.6222e-05	0.222597	0.357757	0.00495383	0.00603325
ENSG00000084734	GCKR	0.000539651	0.000303685	0.297641	0.00263812	0.357583	0.000429642	0.000594181	0.000303685	0.299842	0.00313614	0.357589	0.000471505
ENSG00000171262	FAM98B	0.0382332	0.000118872	0.0107211	0.235699	0.000448941	0.00249204	0.0490984	0.000499674	0.0245721	0.354782	0.00143198	0.00612063
ENSG00000197299	BLM	0.0201562	0.000234102	0.00542129	0.354738	0.0576553	0.00547403	0.0212622	0.000403826	0.0054295	0.34404	0.0557613	0.00548591
ENSG00000261832	RP11-435I10.4	0.0192096	1.7915e-05	0.354273	0.107604	0.318657	0.00153232	0.0112705	0.000408087	0.320199	0.118471	0.308421	0.00165354
ENSG00000151353	TMEM18	0.245787	0.00047792	0.0109965	0.00921751	0.0136998	0.0108867	0.353889	0.000656944	0.0215817	0.0151812	0.0229097	0.0143668
ENSG00000140577	CRTC3	0.0463429	0.00168402	0.34899	0.0685982	0.128101	0.0207382	0.0826462	0.00350259	0.353721	0.095743	0.196231	0.0383803
ENSG00000197361	FBXL22	0.00984133	0.0129049	0.0226372	0.00932954	0.015718	0.00800966	0.0225645	0.17485	0.238244	0.0288667	0.352282	0.0246224
ENSG00000189067	LITAF	0.0132534	0.00015419	0.00305105	0.0104946	0.116927	0.00294059	0.0227554	0.000244869	0.00313635	0.0175625	0.35199	0.00651709
ENSG00000067066	SP100	0.00648252	0.00193444	0.136568	0.0602009	0.231304	0.0374429	0.00958334	0.00211796	0.290325	0.0322801	0.350078	0.0481371
ENSG00000100426	ZBED4	0.0188196	0.000228557	0.0874122	3.84581e-07	0.33802	0.0133075	0.0201211	0.000336666	0.0923589	1.54415e-06	0.348669	0.0161644
ENSG00000026508	CD44	0.0550356	0.00241073	0.187858	0.156257	0.17785	0.0190959	0.102486	0.00391293	0.344822	0.258228	0.348215	0.0437685
ENSG00000056972	TRAF3IP2	0.013825	0.000355061	0.34794	0.320035	0.0535176	0.00863081	0.0045234	0.000166744	0.193973	0.199775	0.0186227	0.00586609
ENSG00000101126	ADNP	0.0226967	0.000353719	0.00997634	0.010152	0.0157344	0.000661169	0.0242947	0.00034658	0.0131309	0.0115737	0.018392	0.34764
ENSG00000137494	ANKRD42	0.0601382	0.000841426	0.0351133	0.0303441	0.0359839	0.0226788	0.118831	0.00175341	0.347506	0.0878067	0.167668	0.0360526
ENSG00000165494	PCF11	0.0621538	0.000949973	0.320072	0.0460056	0.147486	0.0186255	0.0960232	0.00123666	0.344873	0.0841588	0.160554	0.0305147
ENSG00000111186	WNT5B	0.00834462	0.00424261	0.00798554	0.0117972	0.0197884	0.0125689	0.0168289	0.00462935	0.0302089	0.0235712	0.344073	0.105711
ENSG00000152242	C18orf25	0.00457328	0.000230712	0.00608384	0.00957325	0.0102668	0.0029441	0.00451427	0.000390176	0.341847	0.0126889	0.0221902	0.00373853
ENSG00000140455	USP3	0.0113027	0.0258323	0.217471	0.0111466	0.30078	0.0304414	0.0142926	0.0262664	0.228091	0.0134928	0.341496	0.0287997
ENSG00000188493	C19orf54	0.00205981	0.000840523	0.341333	0.0157332	0.224002	0.00247246	0.000864886	0.000790986	0.0145883	0.00303509	0.0139411	0.000790056
ENSG00000185404	SP140L	0.00418704	0.00113434	0.122366	0.0547077	0.229991	0.0276556	0.00679606	0.0019184	0.21801	0.0248464	0.340696	0.047089
ENSG00000100412	ACO2	0.0131231	9.62132e-05	0.0980661	0.01053	0.175727	0.340151	0.00982312	0.00011048	0.0740367	0.00744614	0.186869	0.15539
ENSG00000169490	TM2D2	0.274386	0.000446699	0.0710395	0.121815	0.0289697	0.0190205	0.339557	0.000329051	0.0603894	0.108277	0.0199349	0.00757706
ENSG00000131507	NDFIP1	0.00156376	0.000994949	0.255774	0.0232439	0.246382	0.223025	0.00512603	0.0059889	0.338461	0.0341985	0.325758	0.301295
ENSG00000100425	BRD1	0.0205933	0.000291257	0.0879659	4.27025e-07	0.329954	0.0145354	0.0436731	0.000403199	0.337635	0.137554	0.32662	0.0158433
ENSG00000143772	ITPKB	0.0105961	0.00144679	0.0120939	0.104654	0.00191431	0.0431982	0.0299797	0.00236882	0.328836	0.285077	0.337355	0.0543131
ENSG00000188959	C9orf152	0.00791495	0.000458396	0.0156973	0.0149396	0.0102244	0.33643	0.00484684	0.00014202	0.00341096	0.00250348	0.00239013	0.00145779
ENSG00000213047	DENND1B	0.00223476	0.000506167	0.334828	0.0494398	0.127802	1.676e-08	0.00188846	0.000350395	0.334822	0.0487879	0.127802	1.54499e-08
ENSG00000087157	PGS1	0.00352726	0.000367106	0.00197487	0.0012679	0.00434746	0.00317748	0.00664454	0.000677926	0.00631704	0.00360482	0.0155644	0.333687
ENSG00000204954	C12orf73	0.024871	0.00084266	0.152982	0.0433405	0.0466607	0.0107048	0.0359012	0.00100282	0.332402	0.0665331	0.0702252	0.0135843
ENSG00000164062	APEH	0.158934	1.73479e-05	0.248263	0.234816	0.154036	2.77979e-05	0.203324	0.000105085	0.331175	0.321037	0.20466	6.61101e-05
ENSG00000171681	ATF7IP	0.0514014	0.0064707	0.196256	0.0810784	0.330138	0.0127248	0.0622145	0.00669356	0.188982	0.100294	0.29841	0.0126819
ENSG00000119397	CNTRL	0.0222613	0.00172084	0.0125199	0.0141312	0.0204913	0.133218	0.0421303	0.00441797	0.0265652	0.0319176	0.0536552	0.32943
ENSG00000100410	PHF5A	0.0125557	6.10769e-05	0.0956269	0.0100418	0.160393	0.329209	0.00925579	7.53441e-05	0.0715975	0.00695793	0.171535	0.144449
ENSG00000184557	SOCS3	0.000214806	8.95337e-05	0.00237146	0.000498643	0.00555061	0.0213975	0.000444977	0.000299845	0.000775629	0.000406894	0.00606369	0.328517
ENSG00000117543	DPH5	0.0217774	0.00127822	0.0842236	0.0647536	0.0201686	0.0100437	0.0415352	0.00195871	0.173266	0.326492	0.0383697	0.0185748
ENSG00000135521	LTV1	0.0185146	0.00048791	0.153272	0.0117643	0.0512232	0.00344876	0.0219075	0.000420486	0.325517	0.0138151	0.22593	0.00394602
ENSG00000117713	ARID1A	0.0160879	0.00126085	0.014417	0.00939546	0.138511	0.31584	0.0172283	0.00135246	0.144389	0.017869	0.229405	0.325049
ENSG00000140332	TLE3	0.00840059	0.000409545	0.290253	0.108746	0.324602	0.00815628	0.00959298	0.000517366	0.281344	0.161917	0.235704	0.00757375
ENSG00000197653	DNAH10	0.00255742	0.000481272	0.0213005	0.323825	0.0128324	0.00884042	0.00275413	0.000481272	0.0218763	0.324454	0.0134999	0.00895344
ENSG00000119919	NKX2-3	0.306295	0.000226646	0.211542	0.322646	0.079292	0.00133655	0.303955	3.76526e-05	0.209858	0.321102	0.0784096	0.000305223
ENSG00000078098	FAP	0.0108255		0.319897	0.000871451	0.0303395	0.00120148	0.00582306		0.0183672	0.000438881	0.0109065	0.000857535
ENSG00000075413	MARK3	0.00583122	0.000163344	0.264637	0.00942624	0.318938	0.00223393	0.00364096	0.000114847	0.148985	0.0060565	0.211397	0.00128744
ENSG00000165410	CFL2	0.00997039	0.000265797	0.00312099	0.00587287	0.0013983	0.00420974	0.00629509	0.000218443	0.0232205	0.0317026	0.0265481	0.318924
ENSG00000128342	LIF	0.0398981	0.00055973	0.159396	0.055472	0.318804	0.00480283	0.0194632	0.000164417	0.0535901	0.0213845	0.201603	0.00300118
ENSG00000182600	C2orf82	0.00235849	1.46721e-05	0.110161	0.00435574	0.176602	0.00171407	0.0105232	0.000436372	0.317049	0.0140425	0.25351	0.010289
ENSG00000166349	RAG1	0.0229788	0.00309261	0.316984	0.0867598	0.0240407	0.00275044	0.0138072	0.00152942	0.0155056	0.0287711	0.0146474	0.00200375
ENSG00000250091	DNAH10OS	0.000232842	1.38809e-05	0.00759505	0.316695	0.000609541	0.000465822	0.000232842	1.38809e-05	0.00759505	0.316695	0.000609541	0.000465822
ENSG00000171988	JMJD1C	0.0318072	0.0021574	0	7.94252e-11	6.34937e-09	0.224912	0.045849	0.00311723	0	1.20208e-10	9.79426e-09	0.315534
ENSG00000150471	ADGRL3	0.00344923	0.000358417	0.00458957	0.00228527	0.00787233	0.315298	0.00408346	0.000358417	0.00538383	0.00283927	0.00872177	0.275653
ENSG00000171823	FBXL14	0.00558678	6.56494e-05	0.0102974	0.00708741	0.0648423	0.00241936	0.00656761	0.000109912	0.0180898	0.00776604	0.314193	0.00296723
ENSG00000159216	RUNX1	0.0240778	0.00144485	0.0230596	0.0464791	0.0238133	0.311001	0.0400092	0.00263761	0.0370621	0.0745539	0.0621839	0.28634
ENSG00000077312	SNRPA	0.00298064	0.00106828	0.309657	0.0163024	0.198631	0.00301008	0.00145838	0.000858725	0.00231546	0.00400336	0.00964973	0.00171433
ENSG00000040341	STAU2	0.0132781	0.000279783	0.0222339	0.0156171	0.129611	0.0201922	0.0251748	0.000736061	0.0198314	0.0214324	0.309619	0.0264866
ENSG00000131051	RBM39	0.0222451	0.0020129	0.0142068	0.00462314	0.0169626	0.267082	0.0265587	0.00307853	0.0192188	0.00604095	0.0215277	0.308633
ENSG00000178199	ZC3H12D	0.00209509	6.58497e-05	0.296246	0.0237448	0.013809	0.0162522	0.00705911	0.000389551	0.308622	0.0410605	0.0202653	0.0216178
ENSG00000120802	TMPO	0.0157618	0.00085827	0.0308249	0.0316941	0.0439171	0.00817291	0.0288115	0.0013948	0.308505	0.0561833	0.144281	0.0206279
ENSG00000269858	EGLN2	0.00173684	0.000726946	0.000415735	0.00332858	0.00133902	0.00174414	0.00228934	0.000774228	0.307959	0.0138155	0.199618	0.00197648
ENSG00000175602	CCDC85B	2.31105e-05	3.19377e-05	0.000880481	0.000604927	0.307755	0.00155268	2.31105e-05	3.19377e-05	0.000880481	0.000604927	0.307755	0.00155268
ENSG00000153827	TRIP12	0.059251		0.00784332	0.00444868	0.00847739	0.00172292	0.307667	0.00021197	0.000926213	0.0153272	6.51036e-11	0.00631055
ENSG00000168724	DNAJC21	0.00739994	0.000338941	0.00453392	0.00501861	0.0348519	0.00177998	0.0179669	0.000761145	0.0158038	0.0336658	0.0392781	0.30755
ENSG00000268797	CTC-490E21.12	0.000533737	0.000171993	0.000112164	0.000840246	0.000323734	0.000521157	0.00145399	0.000136399	0.306955	0.0105253	0.194935	0.00117725
ENSG00000261857	MIA	0.00164179	0.00027899	0.306955	0.0113278	0.19518	0.00122773	0.00173295	0.00084022	0.000309922	0.0032025	0.00114071	0.00122286
ENSG00000215182	MUC5AC	0.000612165		0.000817349	0.000909998	0.000232231	0.305981	0.000612165		0.000817349	0.000909998	0.000232231	0.305981
ENSG00000109572	CLCN3	0.00826072	0.000255331	0.0281749	0.0123068	0.0275202	0.00377882	0.0177779	0.000628708	0.0580636	0.0279855	0.305833	0.0102945
ENSG00000160593	JAML	0.0304691	0.00105983	0.289346	0.137463	0.0587112	0.0170248	0.0550988	0.00112186	0.305409	0.143163	0.0880625	0.0355494
ENSG00000117593	DARS2	0.00374933	0.025594	0.0102599	0.00489704	0.00014217	0.00150664	0.0162744	0.0262304	0.304638	0.0499114	0.00241415	0.00540681
ENSG00000120334	CENPL	0.00357355	0.025594	0.0100681	0.00406047	0.000124259	0.00129904	0.0160992	0.0262304	0.304446	0.0490869	0.00239624	0.00519956
ENSG00000137462	TLR2	0.000280131		0.00910844	0.00155764	0.303418	0.000189739	0.000280131		0.00910844	0.00155764	0.303418	0.000189739
ENSG00000179144	GIMAP7	0.114208	0.00225477	0.126659	0.0532113	0.300657	0.0297468	0.14534	0.00236803	0.132665	0.0585742	0.290508	0.0316896
ENSG00000119778	ATAD2B	0.0114547	5.9117e-05	0.18259	0.0190006	0.300141	0.00527429	0.0127282	0.000210788	0.181716	0.0197427	0.28613	0.0063071
ENSG00000183484	GPR132	0.000957343	4.16289e-05	0.0860638	0.0519137	0.00329509	0.000709577	0.00115734	0.000185852	0.299461	0.0717607	0.00518016	0.000863782
ENSG00000090372	STRN4	0.299157	0.000339087	0.01239	0.157517	1.60907e-09	0.00145702	0.29944	0.000339087	0.0124136	0.15754	5.2441e-07	0.00175748
ENSG00000100099	HPS4	0.0105402	0.00189853	0.0796298	0.0248265	0.0731296	0.00351574	0.0254482	0.0365291	0.299384	0.0542405	0.254429	0.00949573
ENSG00000137720	C11orf1	0.0154052	6.49979e-05	0.0051994	0.0231904	0.00504771	0.29908	0.0380279	8.71157e-05	0.00791966	0.0326074	0.00900046	0.227418
ENSG00000069849	ATP1B3	0.00832283	3.96903e-05	0.00798864	0.298381	0.00264781	0.00194023	0.00868632	5.81159e-05	0.00945433	0.298633	0.00812071	0.00572721
ENSG00000126785	RHOJ	0.00564607	0.000146841	0.00807928	0.00791693	0.00671136	0.298014	0.00418548	5.58863e-05	0.00403798	0.00353687	0.00417379	0.293278
ENSG00000137601	NEK1	0.00325251	0.000121741	0.00743163	0.00531244	0.0025825	0.00124774	0.0133092	0.000420314	0.0374962	0.0211343	0.297466	0.00707215
ENSG00000140015	KCNH5	0.00378266	0.000272889	0.0039995	0.00458305	0.00420572	0.0052069	0.00577265	0.00030302	0.00690886	0.00889004	0.00740422	0.297059
ENSG00000100433	KCNK10	0.00754338	0.00317291	0.296922	0.117352	0.21399	0.0042547	0.00504454	0.000583919	0.00392035	0.0235403	0.0155366	0.00359136
ENSG00000237693	IRGM	0.00934012	0.000136078	0.232793	0.201246	0.295962	0.00459478	0.00688879	0.000109319	0.197693	0.13836	0.273008	0.00413365
ENSG00000179889	PDXDC1	0.000865252	5.38722e-05	0.295649	0.147773	0.00729643	0.00377536	0.000865252	5.38722e-05	0.295705	0.147817	0.00743119	0.00426826
ENSG00000105851	PIK3CG	0.0122303	0.000526254	1.57829e-09	1.04604e-10	0.295699	0.0225362	0.00866523	0.00037227	1.35802e-09	8.40188e-11	0.291039	0.0207318
ENSG00000180881	CAPS2	0.295059	0.00122913	0.0164885	0.0219195	0.0192234	0.0129839	0.252525	0.000817268	0.0117596	0.0204979	0.0128803	0.00829054
ENSG00000139973	SYT16	0.00656405	0.000264865	0.00505797	0.0066371	0.00715903	0.294794	0.00514405	0.000153777	0.0046362	0.00582229	0.00638752	0.294318
ENSG00000196860	TOMM20L	0.000251994	0.000152711	8.39263e-05	0.000267951	7.81032e-05	9.49522e-05	0.00266782	0.000226952	0.00202942	0.00311871	0.00244895	0.293608
ENSG00000107796	ACTA2	0.0281494	0.0016241	0.0130356	0.0148063	0.17261	0.0143666	0.0269737	0.00106695	0.292765	0.266214	0.249072	0.0113368
ENSG00000001626	CFTR	0.00763735	0.000418915	0.0186775	0.00492177	0.283368	0.0677552	0.00640979	0.000501929	0.0284952	0.00398107	0.292192	0.0798113
ENSG00000008988	RPS20	0.0191281	0.000348176	0.0232044	0.0182154	0.0197868	0.207284	0.0345836	0.000699335	0.0591466	0.0459756	0.0397803	0.292031
ENSG00000171914	TLN2	0.00904899	0.000519492	0.035474	0.288424	0.0138216	0.00719089	0.00943499	0.000519492	0.0393561	0.291957	0.0162731	0.00748186
ENSG00000071242	RPS6KA2	0.00915691	0.00101262	0.0050784	0.00785611	0.00625727	0.00522116	0.00816065	0.00101444	0.291635	0.0503558	0.14214	0.00375312
ENSG00000141378	PTRH2	0.0540226	0.000392121	0.289517	0.0250777	0.29111	0.0436894	0.0224539	0.000198929	0.108963	0.00570911	0.0571087	0.0264278
ENSG00000167904	TMEM68	0.0172981	0.000291212	0.0237377	0.0182559	0.014257	0.28925	0.019066	0.000369752	0.034539	0.0235646	0.0177185	0.217156
ENSG00000110344	UBE4A	0.0491303	0.00121111	0.276387	0.133371	0.0738017	0.0286755	0.0659553	0.0012289	0.288873	0.138271	0.0964619	0.041811
ENSG00000115896	PLCL1	0.00738662	0.00025595	0.0396247	0.0299597	0.00112233	0.0309214	0.034486	0.00235797	0.288422	0.124437	0.00488606	0.255261
ENSG00000105401	CDC37	0.00320543	1.43958e-05	0.0253173	0.0538972	0.286285	0.00342328	0.00156026	0.000133086	0.000330119	2.7038e-05	0.00211921	0.0033405
ENSG00000169826	CSGALNACT2	0.00597796	3.49077e-05	0.0135647	0.00575684	0.0860962	0.00418871	0.0280403	0.000598518	0.0858757	0.0327975	0.28575	0.0202399
ENSG00000159788	RGS12	0.0154187	0.000725966	0.285026	0.0923484	0.110985	0.0241715	0.0262948	0.000915248	0.285724	0.074815	0.192421	0.0353705
ENSG00000189319	FAM53B	0.00501659	0.00018936	0.120827	0.107734	0.0847604	0.00402704	0.0043708	0.000261168	0.284888	0.0849118	0.162679	0.00464348
ENSG00000171703	TCEA2	0.00936884	0.000123263	0	0.280255	8.47387e-11	0.000148739	0.00873326	8.56693e-05	0	0.284665	6.12919e-11	8.64686e-05
ENSG00000100104	SRRD	0.00351807	0.000380542	0.000575176	0.00304356	0.00143519	0.00117137	0.0103767	0.0336345	0.284601	0.025881	0.213906	0.00316065
ENSG00000111615	KRR1	0.284321	0.0010487	0.0293814	0.0387738	0.0305165	0.0317627	0.124364	0.00141281	0.031915	0.0457425	0.034328	0.0287792
ENSG00000162896	PIGR	0.283451	7.88988e-05	0	0	1.30361e-10	0.000565855	0.19478	0.000137757	0	0	1.01117e-10	0.00136196
ENSG00000131771	PPP1R1B	0.00235851	1.7521e-05	1.31016e-09	1.79878e-06	0.000323851	5.75697e-08	0.00699919	1.7521e-05	0.260618	0.275379	0.283166	7.03909e-08
ENSG00000167987	VPS37C	0.0039993	1.39014e-05	4.39978e-05	0.000141524	5.21252e-06	8.9162e-12	0.282024	0.000697844	0.013271	0.0125391	0.000934819	2.90026e-10
ENSG00000131374	TBC1D5	0.0175095	0.000960368	0.0453474	0.0144493	0.0983796	0.00731757	0.0326551	0.00316983	0.159209	0.0225166	0.281016	0.0129273
ENSG00000108100	CCNY	0.00470873	0.000121129	0.0660715	0.0364064	0.0622911	0.00269505	0.0240747	0.000351529	0.233512	0.150463	0.279691	0.0111245
ENSG00000028528	SNX1	0.00353753	0.00050177	0.00704472	0.0156458	0.00409481	0.0057695	0.0180288	0.157387	0.2235	0.0321275	0.279433	0.119034
ENSG00000166797	FAM96A	0.00256741	0.000101746	0.00582468	0.00573539	0.00385484	0.00569872	0.0169133	0.156987	0.222244	0.0221511	0.279161	0.118957
ENSG00000160683	CXCR5	0.0467772	0.00405796	0.0626677	0.0114812	0.236858	0.0188289	0.0537758	0.00856856	0.0925463	0.0173872	0.278952	0.0280259
ENSG00000074706	IPCEF1	0.0720678	0.0359203	0.0774463	0.106844	0.0896283	0.175623	0.0454552	0.00338843	0.0622385	0.131807	0.086765	0.278379
ENSG00000110367	DDX6	0.0702454	0.00392859	0.0926033	0.0227909	0.278265	0.0423865	0.0792144	0.00737261	0.119785	0.0582763	0.111704	0.0649851
ENSG00000198948	MFAP3L	0.00690604	0.000109792	0.0140704	0.0118161	0.27722	0.00370439	0.00614782	0.000100699	0.0173225	0.0114138	0.0243549	0.00279787
ENSG00000144218	AFF3	0.0310923	0.000582928	0.0506016	0.277089	0.018327	0.157928	0.0108895	0.00028625	0.0293713	0.199541	0.00722522	0.0555921
ENSG00000140575	IQGAP1	0.0439453	0.00637119	0.263307	0.0919749	0.0529264	0.0787933	0.0600808	0.0067855	0.275844	0.124974	0.0761284	0.0871462
ENSG00000134884	ARGLU1	0.00191623	0.000243784	0.0112324	0.010351	0.00722664	0.00428997	0.0293948	0.00210532	0.275605	0.09064	0.0272686	0.0296109
ENSG00000149300	C11orf52	0.00557207		0.0104668	0.032837	0.00318236	2.09667e-05	0.0236638	3.7216e-05	0.00576248	0.024661	0.00666824	0.275309
ENSG00000068885	IFT80	0.034611	0.273998	0.0324688	0.139994	0.0442071	0.0209377	0.0183985	3.69551e-05	0.0292592	0.0131662	0.0314308	0.0215895
ENSG00000113810	SMC4	0.0306382	0.273998	0.0261735	0.13809	0.0371567	0.0186689	0.0144411	3.69551e-05	0.0242787	0.0112094	0.0258496	0.0179496
ENSG00000187134	AKR1C1	0.00253703	0.000706047	0.273401	0.120098	0.00311205	0.0046237	0.00454748	0.0022218	0.0307694	0.00886184	0.0148361	0.00312336
ENSG00000250374	TRIM75P	0.00065553	7.59431e-05	0.00120456	0.000770299	0.273125	0.00111027	0.00065553	7.59431e-05	0.00133573	0.000920241	0.273296	0.00112398
ENSG00000153832	FBXO36	0.0244204		0.00774833	0.00277399	0.00847739	0.000908447	0.273023	0.00021197	0.000892797	0.014689	6.29952e-11	0.00589406
ENSG00000103591	AAGAB	0.0287629	0.000270166	0	1.24525e-05	3.44169e-15	0.273023	0.014957	0.000249919	0	7.79452e-06	2.33147e-15	0.266251
ENSG00000188820	FAM26F	0.0136376	0.0012084	0.049783	0.272747	0.00419279	0.0066304	0.00366473	0.000140518	0.0160517	0.0348891	0.00131278	0.00192756
ENSG00000124588	NQO2	0.0237378	0.000889446	0.255811	0.0384637	0.0364262	0.00701457	0.0457448	0.00191904	0.272487	0.0589522	0.0556311	0.0130873
ENSG00000167286	CD3D	0.0253699	0.000625508	0.156985	0.0745761	0.024891	0.0138121	0.044455	0.00112885	0.270201	0.131485	0.0460056	0.0258543
ENSG00000174175	SELP	0.0178452	0.000496266	0.270149	0.207427	0.0406889	0.00765786	0.0320957	0.000831286	0.246171	0.192325	0.0576459	0.0146294
ENSG00000163349	HIPK1	0.01225	0.000438644	0.0556138	0.0182892	0.26644	0.0135585	0.0107079	0.000401259	0.0514204	0.0183225	0.267328	0.013237
ENSG00000171109	MFN1	0.0251712	0.00190937	0.0435392	0.035159	0.251142	0.00908511	0.0483851	0.00246311	0.0705545	0.0584194	0.266824	0.0327798
ENSG00000134970	TMED7	0.0155112	0.000449851	0.0243726	0.035572	0.0252252	0.0164399	0.0329636	0.00143886	0.266161	0.0716599	0.0756402	0.0293918
ENSG00000123411	IKZF4	0.00226504	0.00055533	0.00362081	0.00318296	0.00420471	0.211845	0.00419306	0.00136691	0.0107797	0.00866525	0.00940505	0.266154
ENSG00000149573	MPZL2	0.0283193	0.00106681	0.265978	0.128849	0.0484471	0.0161301	0.0561292	0.00120982	0.263371	0.130646	0.0700031	0.027127
ENSG00000183625	CCR3	0.022668	0.265829	0.095681	0.00188081	0.115892	0.00319271	0.0175036	0.1244	0.0913879	0.000835076	0.115542	0.00165393
ENSG00000117594	HSD11B1	0.0259665	0.000974244	0.0172264	0.137044	0.0103936	0.0226807	0.0190898	0.000638013	0.265753	0.16408	0.218713	0.0179054
ENSG00000134262	AP4B1	0.00865691	0.000313301	0.0481198	0.0143512	0.265677	0.0117637	0.00730224	0.000225092	0.016876	0.010319	7.89859e-08	0.0109944
ENSG00000116793	PHTF1	0.00465337	0.000163388	0.0325305	0.0077462	0.265677	0.00783521	0.00186747	3.2044e-05	0.0258873	0.00335292	0.265677	0.00269781
ENSG00000114107	CEP70	0.0118815	0.000253704	0.0344318	0.0216181	0.265096	0.0600924	0.0281967	0.000507646	0.0767253	0.0448958	0.0704259	0.094522
ENSG00000180481	GLIPR1L2	0.264442	0.0010164	0.0115706	0.0187395	0.0138379	0.00944651	0.252982	0.00066116	0.00794112	0.00928552	0.00911367	0.00643018
ENSG00000167749	KLK4	0.00205352	8.89126e-05	0.000675089	0.00179275	8.63334e-05	0.000734303	0.263941	0.00029023	0.0140735	0.181049	0.00240955	0.00300573
ENSG00000082212	ME2	0.00628309	6.64621e-05	0.180055	0.05714	0.0282739	0.000774539	0.00995076	0.000115627	0.263852	0.0795431	0.044194	0.00101919
ENSG00000203791	METTL10	0.00630564	7.6525e-05	0.109498	0.0197574	0.247633	0.00314995	0.0420304	0.000959377	0.131263	0.092726	0.263759	0.0105438
ENSG00000196141	SPATS2L	0.0298379	0.00148321	0.000692145	1.38798e-10	0.263538	0.00902723	0.021944	0.000870476	0.000531324	1.1542e-10	0.202121	0.0115064
ENSG00000182093	WRB	0.0121456	0.00027288	0.00668382	0.0120577	0.019012	0.16449	0.0223739	0.00049304	0.0119674	0.0324487	0.0307177	0.263428
ENSG00000013306	SLC25A39	0.00343269	0.000125538	0.0227898	0.00484526	0.263226	0.00305238	0.00266071	0.000162146	0.0131123	0.00764626	0.0845234	0.00191198
ENSG00000105656	ELL	0.00733136	6.20545e-05	0.262868	0.0251629	0.247368	0.00226955	0.00545904	6.36548e-05	0.168784	0.0176043	0.193914	0.00179349
ENSG00000140553	UNC45A	0.00349265	0.000135915	0.000201011	0.00100179	0.00249149	0.0132852	0.00924663	0.000350169	0.262816	0.0336173	0.0333173	0.0133773
ENSG00000187605	TET3	0.00665385	0.000692368	0.0101961	0.00914328	0.0156924	0.00498194	0.0258579	0.00193333	0.0337339	0.0293245	0.0531006	0.262729
ENSG00000139531	SUOX	0.00264878	0.00025661	0.00562968	0.0049436	0.00561531	0.260368	0.00479912	0.00103306	0.014366	0.0123465	0.0133029	0.146128
ENSG00000172057	ORMDL3	0.00425846	7.73416e-05	8.05767e-05	0.00230774	0.000477583	7.73904e-09	0.0488771	0.000104899	0.167864	0.259658	0.218901	5.49003e-08
ENSG00000205336	ADGRG1	0.0229389	0.00121399	0.0213895	0.0207278	0.231637	0.0148442	0.0201343	0.00108074	0.0170564	0.0176009	0.259385	0.00960074
ENSG00000181315	ZNF322	0.255756		0.00304106	0.00482383	0.00441143	0.00057413	0.255756		0.00304106	0.00482383	0.00441143	0.00057413
ENSG00000135899	SP110	0.0093826	0.00203841	0.201514	0.0769719	0.232271	0.0564631	0.0127207	0.0027192	0.254625	0.0927163	0.235439	0.0802436
ENSG00000138092	CENPO	0.0133386	9.69851e-05	3.78138e-06	0.253242	7.68834e-06	0.00276253	0.0133386	9.69851e-05	3.78138e-06	0.253242	7.68834e-06	0.00276253
ENSG00000121879	PIK3CA	0.059402	0.0026536	0.0746629	0.0555424	0.226359	0.0303592	0.0672279	0.0189017	0.103148	0.0808508	0.253139	0.0393757
ENSG00000160654	CD3G	0.00961364	0.000360046	0.0989408	0.0488786	0.0132432	0.00460721	0.0334833	0.000739106	0.252687	0.120667	0.0544554	0.0179149
ENSG00000062038	CDH3	0.00272223	0.000146897	0.0859097	0.00426155	0.00432673	0.00307657	0.0076732	0.000164111	0.251543	0.193108	0.00861336	0.00576584
ENSG00000111266	DUSP16	0.0510633	0.0277362	0.135918	0.2514	0.0557338	0.100584	0.0503427	0.0242232	0.105627	0.206972	0.0567957	0.096386
ENSG00000059758	CDK17	0.0174161	0.00280988	0.115073	0.0648458	0.101538	0.00776981	0.0463026	0.00511755	0.251073	0.127982	0.154207	0.0176365
ENSG00000162891	IL20	0.128054	8.16214e-05	0	2.22045e-16	8.83761e-10	0.004011	0.250844	0.000596001	1.01398e-09	1.30455e-08	0.000480765	0.0328039
ENSG00000116151	MORN1	0.000488853	0.000143232	0.137486	0.177078	0.00939392	0.0148523	0.00337771	0.000853131	0.250714	0.151022	0.0360873	0.0385024
ENSG00000187764	SEMA4D	0.028304	0.000495426	0.240269	0.148469	0.13124	0.0317829	0.0436808	0.00178033	0.250706	0.196251	0.181126	0.0541892
ENSG00000129667	RHBDF2	0.0110387	8.89743e-05	0.1155	0.223483	0.0216687	0.00440643	0.0848484	6.24918e-05	0.066537	0.250266	0.0142098	0.00367798
ENSG00000167414	GNG8	0.00308539	1.9685e-05	0.121674	0.0208466	1.27851e-05	0.000287404	0.020371	0.000239405	0.249989	0.0870508	1.54771e-05	0.00186945
ENSG00000198399	ITSN2	0.00547693	0.000338352	0.00307888	0.00529526	0.0012827	0.00258067	0.0283814	0.000354905	0.00283942	0.249279	0.00116242	0.00300449
ENSG00000226690	AC005281.1	0.00931643	0.000329269	0.00627549	0.00635877	0.00555228	0.00563635	0.249182	0.000604661	0.0160182	0.0161842	0.0215876	0.0227806
ENSG00000113522	RAD50	0.00204245	9.37431e-05	0	6.64099e-05	0	0.248275	0.00204245	9.37431e-05	0	6.64099e-05	0	0.248275
ENSG00000058729	RIOK2	0.104142	0.00121503	0.0669116	0.232451	0.147117	0.00854949	0.148157	0.00172938	0.0411447	0.24823	0.0983713	0.0137399
ENSG00000112339	HBS1L	0.192259	0.000695009	0.0308366	0.0262302	0.044465	0.0344574	0.248205	0.00108569	0.0300779	0.0280955	0.061431	0.045377
ENSG00000137747	TMPRSS13	0.0228035	0.00368379	0.0463303	0.248202	0.0605933	0.0202511	0.0298714	0.00247472	0.0430682	0.233612	0.0627869	0.0230088
ENSG00000114126	TFDP2	0.0141116	0.000205835	0.0105249	0.010816	0.248142	0.0138564	0.0177706	0.000205835	0.0783929	0.0126831	0.0139534	0.00718915
ENSG00000132912	DCTN4	0.0274725	0.0230503	0.247633	0.222912	0.223906	0.0184519	0.0179855	0.0278584	0.083807	0.0602693	0.0799213	0.0141132
ENSG00000101040	ZMYND8	0.0231103	0.00143833	0.236709	0.0830291	0.0731402	0.0366014	0.0391823	0.0548323	0.247137	0.0894319	0.0825068	0.0568255
ENSG00000171456	ASXL1	0.00657384	0.00030124	0.140548	0.0404456	0.0546537	0.00677125	0.0121876	0.000671128	0.247028	0.0736362	0.115993	0.0123606
ENSG00000175779	C15orf53	0.0487376	0.000282976	0.0204941	0.246221	0.0136693	0.00856967	0.0485228	0.000611715	0.0308178	0.0945217	0.0935689	0.0171513
ENSG00000151726	ACSL1	0.00832362	0.000132501	0.118362	0.0151859	0.245935	0.00865303	0.00761991	0.000132501	0.115665	0.0136171	0.244845	0.00769266
ENSG00000214688	C10orf105	0.0122102	0.00121213	0.0306448	0.14311	0.00821358	0.0130998	0.0163879	0.0019934	0.0413827	0.245898	0.0121661	0.0183575
ENSG00000114124	GRK7	0.00242762	0.000103153	0.00638765	0.00392864	0.245516	0.0104727	0.00244553	0.000299708	0.00422815	0.00303281	0.00533135	0.009525
ENSG00000184924	PTRHD1	0.0236102	1.65585e-05	3.07013e-06	0.245482	6.07819e-06	0.000777783	0.0236102	1.65585e-05	3.07013e-06	0.245482	6.07819e-06	0.000777783
ENSG00000169976	SF3B5	0.0197009	0.000514953	0.245382	0.0228943	0.123615	0.00413888	0.0247964	0.000570686	0.127909	0.0200524	0.0432213	0.00398684
ENSG00000136869	TLR4	0.00997505	0.000202662	0.0111362	0.00571689	0.222099	0.00503933	0.00164141	0.000146886	0.0090369	0.00260123	0.245376	0.00275502
ENSG00000182896	TMEM95	0.000796895	0.00013362	0.000731316	0.000337722	0.000672779	0.0058474	0.148327	0.000894546	0.0165269	0.0157704	0.0114011	0.244698
ENSG00000073921	PICALM	0.0362889	0.0010577	0.0363559	0.036337	0.0352148	0.166233	0.080176	0.00196654	0.161379	0.133294	0.149006	0.243841
ENSG00000053254	FOXN3	0.168633	0.00247813	0.0635987	0.0625405	0.0591755	0.0302076	0.126576	0.00250826	0.0888731	0.243796	0.0838097	0.0425151
ENSG00000145919	BOD1	0.0193555	0.000697811	0.0471992	0.0151313	0.204486	0.00515823	0.0236199	0.00086024	0.058656	0.0180526	0.243351	0.00616823
ENSG00000176396	EID2	0.00473756	0.000243837	0.00227986	0.00823423	0.000370403	0.242983	0.00974756	0.000786918	0.00722231	0.0150985	0.00273267	0.138856
ENSG00000133742	CA1	0.00255756	0.000108186	0.041348	0.00491011	0.242417	0.00123265	0.00210767	3.3606e-05	0.0283674	0.00390464	0.213661	0.00101892
ENSG00000116691	MIIP	0.00106154	4.41056e-05	0.0124284	0.00224855	0.242295	0.00064281	0.00106154	4.41056e-05	0.0124284	0.00224855	0.242295	0.00064281
ENSG00000171791	BCL2	0.0555078	0.00357759	0.0395106	0.0904178	0.0591939	0.0706763	0.05681	0.00385063	0.0427449	0.0638707	0.0678699	0.242237
ENSG00000124172	ATP5E	0.0127307	0.000193779	0.00238068	0.241659	0.00122997	0.0197489	0.0210221	0.000167901	8.43785e-06	0.2006	0.00561141	0.010904
ENSG00000151704	KCNJ1	0.0522952	0.000813442	0.0537866	0.241651	0.0683921	0.0435084	0.0581214	0.00214772	0.19384	0.0921572	0.0616253	0.0257366
ENSG00000124535	WRNIP1	0.00968568	0.000543175	0.00986758	0.0100675	0.0102899	0.00314789	0.0129289	0.00060273	0.240583	0.0184729	0.0175899	0.00434647
ENSG00000170961	HAS2	0.237311	0.000289828	0.00287132	0.00493126	0.00414362	0.00337015	0.000622116	0.000121555	0.00139819	0.00106183	0.00311265	0.00180452
ENSG00000112514								0		0.211436	0.236198	0.0106954	0.00427414
ENSG00000160588	MPZL3	0.0315583	0.00103585	0.235823	0.119925	0.0359416	0.0180567	0.0220499	0.000759457	0.231535	0.113811	0.0490605	0.0163013
ENSG00000109323	MANBA	0.23569	5.84779e-05	0.00168195	0.03747	0.000599507	0.00367555	0.23569	5.84779e-05	0.00168195	0.03747	0.000599507	0.00367555
ENSG00000100122	CRYBB1	0.00357987	0.000496184	0.235351	0.0149306	0.202487	0.00237109	0.000690727		0.000391776	0.000617541	0.00142552	0.000351711
ENSG00000137818	RPLP1	0.00110113	7.6199e-05	0.000777273	0.000996705	0.00275463	0.000490571	0.00437045	0.000426248	0.143221	0.0104665	0.234483	0.00291839
ENSG00000011451	WIZ	0.0480733	0.00260823	0.208414	0.0084835	0.234228	0.00233141	0.0469247	7.82389e-05	0.207787	0.00480967	0.234179	0.00168246
ENSG00000171115	GIMAP8	0.0588699	0.00163033	0.0720086	0.0270006	0.149294	0.0177115	0.0795766	0.00192268	0.113749	0.0477589	0.234138	0.0269783
ENSG00000107611	CUBN	0.233939	0.00277198	0.0548542	0.0707173	0.0683103	0.0653797	0.0778498	0.00157443	0.0350906	0.043279	0.0427534	0.0395514
ENSG00000133943	C14orf159	0.0162926	0.000439482	0.137071	0.232463	0.0245647	0.000271098	0.017001	0.000471875	0.138353	0.233119	0.0262752	0.00028247
ENSG00000183463	URAD	0.00717733	0.000483822	8.02398e-09	9.00024e-12	0.00615557	0.00494276	0.0190869	0.00192207	0.00588605	0.232382	0.0293805	0.013927
ENSG00000112531	QKI	0.029462	0.0332787	0.0139253	0.0141986	0.174134	0.00621556	0.0132226	0.000678747	0.0195677	0.0148924	0.232305	0.0067429
ENSG00000041982	TNC	0.0104159	0.00123079	0.125363	1.24338e-09	0.0970991	0.232101	0.00553124	0.000803086	3.85113e-06	2.21275e-11	2.13356e-11	0.217959
ENSG00000106399	RPA3	0.0178393	0.00116865	0.0232729	0.0242519	0.0288319	0.012001	0.0931126	0.00342429	0.0691586	0.231903	0.0578461	0.0347292
ENSG00000047457	CP	0.0497303	0.00161227	0.231621	0.179831	0.0851689	0.0254543	0.0132033	0.000806897	0.125596	0.0717586	0.0305283	0.00735377
ENSG00000129657	SEC14L1	0.042306	0.00244977	0.064688	0.0393378	0.231617	0.0894313	0.0261308	0.00191296	0.0299757	0.0157009	0.0882316	0.0361428
ENSG00000163755	HPS3	0.0421193	0.00123733	0.23144	0.163251	0.0845038	0.0203423	0.0310775	0.000988622	0.152727	0.0961398	0.0500283	0.00787096
ENSG00000147408	CSGALNACT1	0.0251098	0.000991778	0.0655874	0.0555919	0.0271878	0.0368762	0.0795228	0.00338031	0.230092	0.15492	0.153452	0.194032
ENSG00000166317	SYNPO2L	0.00498771	0.000102831	0.0138546	0.00587565	0.228605	0.00532055	0.00419277	0.000102831	0.0162875	0.00826905	0.22988	0.00792245
ENSG00000225190	PLEKHM1	0.00297222		0.229685	0.0390708	0.0160557	0.000542309	0.00297222		0.229685	0.0390708	0.0160557	0.000542309
ENSG00000135926	TMBIM1	0.0771802	0.000535801	0.0109138	0.0443713	0.0792717	0.0144925	0.139536	0.00092705	0.0114939	0.0432749	0.228896	0.0306207
ENSG00000170889	RPS9	0.00321069	0.000179858	0.00812581	0.00063769	0.228771	0.00441879	0.00679643	0.000111509	0.0176288	0.00326264	0.10904	0.00337151
ENSG00000171680	PLEKHG5	0.00499016	0.000584294	0.131826	0.228663	0.0172332	0.00289564	0.00488204	0.000499701	0.126051	0.211415	0.0159938	0.00274736
ENSG00000134824	FADS2	0.00431173	0.000608809	0.0306744	0.00227693	0.160377	0.228383	0.00578165	0.000773492	0.031254	0.00372756	0.160429	0.228383
ENSG00000164061	BSN	0.228257	1.81288e-05	0.210801	0.214592	0.153996	4.71883e-05	0.22811		0.21076	0.214383	0.151919	2.59039e-05
ENSG00000020633	RUNX3	0.0079795	0.00976074	0.216942	0.0351384	0.227423	0.219211	0.00543643	0.00949166	0.0634202	0.0378229	0.198621	0.218909
ENSG00000258529	RP11-108O10.8	0.0119322	8.52022e-05	0.00627764	0.0238212	0.0051548	0.194021	0.0383681	0.000139469	0.00922305	0.0344727	0.00953364	0.227419
ENSG00000255561	FDXACB1	0.0117277	3.2849e-05	0.00620356	0.0237118	0.00501508	0.19402	0.0381689	8.71157e-05	0.00913269	0.0341656	0.00940634	0.227419
ENSG00000095261	PSMD5	0.00427148	0.000385758	0.00301312	0.00386289	0.00765746	0.0521988	0.0097351	0.00196563	0.00593891	0.00694398	0.0155297	0.2267
ENSG00000184361	SPATA32	0.00390439	0.000110657	0.00267222	0.00635091	0.0047621	0.226393	0.0108881	0.000295113	0.00767549	0.0163543	0.00841552	0.080725
ENSG00000198369	SPRED2	0.0356217	0.00421172	0.226367	0.0238228	0.096581	0.00380459	0.0198008	0.00176857	0.0543953	0.0096219	0.0448371	0.00193977
ENSG00000155366	RHOC	0.0064417	6.97183e-05	0.0807126	0.0202412	0.225277	0.000814156	0.00630969	0.000165445	0.0491646	0.00655469	0.226306	0.00153176
ENSG00000106415	GLCCI1	0.0368412	0.00135781	0.0375038	0.168122	0.0449748	0.00942305	0.0403153	0.00173713	0.0339376	0.226081	0.0290478	0.0108265
ENSG00000175344	CHRNA7	0.00491378	0.000262895	0.225742	0.0128769	0.00603419	0.00283448	0.00491378	0.000262895	0.225742	0.0128769	0.00603419	0.00283448
ENSG00000156170	NDUFAF6	0.0332404	0.000969423	0.114581	0.0422437	0.225021	0.0235444	0.0372083	0.00111629	0.149872	0.065762	0.186115	0.0280321
ENSG00000173728	C1orf100	0.0053599	0.000153095	0.00818638	0.0085149	0.224417	0.0083242	0.0021996	8.36038e-05	0.00298242	0.00328359	0.00265488	0.00377677
ENSG00000162510	MATN1	0.00513604	0.000179378	0.0291376	0.196665	0.0039797	0.0031255	0.00984848	0.00052119	0.0494362	0.224247	0.0130084	0.00651052
ENSG00000140829	DHX38	0.00480189	0.000190821	0.0768412	0.0363537	0.222951	0.00681763	0.0084701	0.000255805	0.086202	0.0429318	0.224	0.00811882
ENSG00000111144	LTA4H	0.0104521	0.000405742	0.178836	0.0434856	0.112092	0.00490918	0.0296725	0.00267506	0.223669	0.0669056	0.108149	0.0109224
ENSG00000187017	ESPN	0.00196019	0.000162707	0.219249	0.0555921	0.0283686	0.00295665	0.00241601	4.69487e-05	0.223154	0.044213	0.029602	0.00252771
ENSG00000198081	ZBTB14	0.0189138	0.000610857	0.0455643	0.0712758	0.0232259	0.0415243	0.0673442	0.0043204	0.126192	0.223013	0.0542418	0.161548
ENSG00000155367	PPM1J	0.00149596	4.73355e-05	0.0454149	0.00246459	0.222716	0.000579136	0.0015204	4.73355e-05	0.0454204	0.0024926	0.222723	0.000589231
ENSG00000140830	TXNL4B	0.0031009	0.000170766	0.0433037	0.0216187	0.220627	0.0049781	0.00884178	0.000357848	0.0586971	0.0343516	0.222715	0.00971091
ENSG00000118689	FOXO3	0.0177167	0.000158815	0.00503376	0.00573026	0.00449076	0.0317599	0.222562	0.000199728	0.0989691	0.0691476	0.0168168	0.187722
ENSG00000161960	EIF4A1	0.158669	0.0002039	0.0542895	0.0116171	0.102161	0.222379	0.21939	0.000380381	0.0548745	0.0130962	0.102852	0.202622
ENSG00000108423	TUBD1	0.0571135	0.000442456	0.169725	0.0211663	0.222222	0.0178648	0.0587416	0.000365325	0.139453	0.0264888	0.199967	0.0181663
ENSG00000133561	GIMAP6	0.0310929	0.000599733	0.0630133	0.0262498	0.0801303	0.0129728	0.0973271	0.00197004	0.113469	0.0483361	0.22175	0.0264528
ENSG00000149294	NCAM1	0.00611295	0.000515479	0.221502	0.0272441	0.00943832	0.00568149	0.00530023	0.000273516	0.220199	0.0254949	0.00873962	0.00433464
ENSG00000145850	TIMD4	0.011167	0.000203567	0.0693695	0.00361389	0.203655	0.0164116	0.00567407	0.000448154	0.0816451	0.00693026	0.22144	0.0166219
ENSG00000169495	HTRA4	0.170602	0.000450911	0.0417649	0.0521875	0.0238655	0.0120914	0.221421	0.000452483	0.0700174	0.116811	0.026023	0.0122995
ENSG00000187109	NAP1L1	0.0100355	0.000598561	0.00590441	0.00721585	0.00774756	0.00710836	0.220845	0.000748142	0.0246155	0.0253397	0.0323636	0.0173316
ENSG00000184599	FAM19A3	0.00151092	0.000249204	0.0451416	0.00319512	0.220844	0.000288718	0.000290363	0.000201868	0.000525904	0.0017754	0.00085408	9.43589e-05
ENSG00000035115	SH3YL1	0.220638	0.000600426	0.0159942	0.0140156	0.0198698	0.0120876	0.216389	0.0008393	0.0245204	0.017142	0.0247853	0.0149696
ENSG00000135482	ZC3H10	0.00241084	0.000277488	0.00763774	0.0047725	0.00840695	0.220277	0.00962833	0.000802842	0.0107019	0.00980372	0.0221063	0.00218867
ENSG00000115616	SLC9A2	0.00782262	0.00967361	0.00602329	0.0672657	0.219981	0.000100572	0.00326681	3.23607e-11	1.51507e-08	0.00090107	3.68305e-08	2.58127e-13
ENSG00000111727	HCFC2	0.00360832	0.000169511	0.219783	0.0191471	0.0285837	0.00116147	0.00360832	0.000169511	0.219783	0.0191471	0.0285837	0.00116147
ENSG00000198604	BAZ1A	0.0131717	0.00088963	0.00984213	0.0125789	0.00340776	0.071289	0.0378896	0.001833	0.219568	0.0859117	0.0164916	0.0860646
ENSG00000166736	HTR3A	0.0100892	0.000493486	0.0151199	0.0383066	0.10576	0.00997034	0.00991796	0.000908876	0.00906389	0.0116634	0.219187	0.00967243
ENSG00000170802	FOXN2	0.0396425	0.000946372	0.148487	0.0581734	0.0635639	0.023129	0.0587574	0.00147515	0.218972	0.095921	0.102907	0.030577
ENSG00000132286	TIMM10B	0.0259636	0.00243454	0.0413975	0.045679	0.0296662	0.0265108	0.0259609	0.00227667	0.0585816	0.0467501	0.218857	0.0152037
ENSG00000283977	CTD-2010I16.2	0.0259636	0.00243454	0.0413975	0.045679	0.0296662	0.0265108	0.0259609	0.00227667	0.0585816	0.0467501	0.218857	0.0152037
ENSG00000108344	PSMD3	0.00968861	0.000137987	0.165918	0.160462	0.218558	2.34235e-08	0.00473009	6.94137e-05	0	9.84302e-11	0.000310306	1.52386e-08
ENSG00000131748	STARD3	0.00926926	2.95542e-05	8.05778e-05	0.00230943	0.00069913	3.50802e-08	0.00493932	5.09039e-05	0.165918	0.160449	0.217826	2.93763e-08
ENSG00000105855	ITGB8	0.00285652	0.000295497	0.00107418	0.109131	0.00492431	0.003439	0.00406657	0.000367862	0.000211772	0.217824	0.00376004	0.00455532
ENSG00000138795	LEF1	0.0149903	6.39354e-05	0.0114092	0.14687	0.00927208	0.00183233	0.0221456	0.000200069	0.105363	0.217707	0.0208207	0.00277957
ENSG00000013288	MAN2B2	0.00212038	8.14772e-05	0.03344	0.00673883	0.216818	0.00178467	0.00301187	0.000221868	0.0345052	0.00829764	0.217551	0.00220035
ENSG00000172667	ZMAT3	0.0244063	0.00199383	0.0300706	0.0237779	0.0793446	0.00621262	0.047116	0.00973552	0.0696096	0.0465896	0.217249	0.0139778
ENSG00000173626	TRAPPC3L	0.0247631	0.00119903	0.0694076	0.147797	0.00793341	0.0106519	0.0340346	0.00160549	0.078067	0.216405	0.0108467	0.0137477
ENSG00000164199	ADGRV1	0.0185083	0.000904013	0.0181075	0.0243597	0.14539	0.0147102	0.0220981	0.00132381	0.0237435	0.0296982	0.216315	0.0168741
ENSG00000196967	ZNF585A	0.0115713	0.000234292	0.0835093	0.0113396	0.216065	0.0088245	0.00898402	0.000142099	0.0705035	0.00523732	0.199244	0.00695585
ENSG00000099331	MYO9B	0.0164284	0.000597304	0.0184322	0.0255492	0.0104593	0.0778851	0.0231969	0.000726751	0.0368955	0.0411627	0.0153142	0.215755
ENSG00000137265	IRF4	0.0347875	0.215651	0.0133683	0.00789777	0.00859814	0.0124375	0.100867	0.0274876	0.00546691	0.00277092	0.00593396	0.000108865
ENSG00000145721	LIX1	0.00600087	0.000261589	0.0217084	0.0185091	0.0529866	0.00226674	0.0908727	0.00105936	0.0256322	0.215043	0.0946234	0.00830419
ENSG00000103657	HERC1	0.00980042	0.000384087	0.0397313	0.0150566	0.0203297	0.0851666	0.0286204	0.179066	0.111509	0.0608564	0.0637317	0.213397
ENSG00000136379	ABHD17C	0.00317168	0.000117803	0.0470273	0.0057114	0.119186	0.0729771	0.00361242	0.000213031	0.0484298	0.00726335	0.12783	0.213217
ENSG00000153975	ZUFSP	0.0166486	0.00195949	0.0553122	0.213201	0.00814573	0.00735938	0.020701	0.00142347	0.0608332	0.108212	0.00730025	0.00891204
ENSG00000162511	LAPTM5	0.00497101	0.000343118	0.0361511	0.211549	0.00670239	0.00326735	0.00542145	0.000522557	0.0421824	0.212915	0.00938727	0.00383563
ENSG00000120129	DUSP1	0.00463583	0.000153516	0.00573668	0.00690113	0.212239	0.00243444	0.00357606	8.36157e-05	0.00518669	0.00376933	0.211957	0.00194569
ENSG00000162496	DHRS3	0.00360625	0.211759	0.00384743	0.00500606	0.00613382	0.0001077	0.010807	0.2121	0.00608615	0.0288765	0.0109884	0.00037867
ENSG00000164756	SLC30A8	0.00411626	0.000195106	0.0142965	0.0023453	0.212065	0.0156853	0.00384056	0.000168288	0.00416226	0.00177321	0.00797984	0.0422424
ENSG00000153179	RASSF3	0.0152806	0.000619595	0.0168693	0.156105	0.0191617	0.00820553	0.0341431	0.00196103	0.0387891	0.212001	0.0481386	0.0176191
ENSG00000134759	ELP2	0.0144751	0.000416037	0.0643471	0.211418	0.00862367	0.0225911	0.00616223	0.00041467	0.00268483	0.00533971	0.00662138	0.0222257
ENSG00000086015	MAST2	0.00627486	0.000268406	0.211347	0.0103554	0.0214235	0.00527757	0.00627486	0.000268406	0.211347	0.0103554	0.0214235	0.00527757
ENSG00000106003	LFNG	0.00679107	0.000160536	0.000516828	8.31507e-08	0.210988	0.00224673	0.00679107	0.000160536	0.000516828	8.31507e-08	0.210988	0.00224673
ENSG00000162434	JAK1	0.0382278	0.00194525	0.0821496	0.0440134	0.0346209	0.012616	0.0444008	0.00247687	0.210482	0.0651234	0.0565039	0.0158369
ENSG00000105617	LENG1	0.00309307	0.000173566	0.00836642	0.000684399	0.210264	0.00636258	0.00260519	0.000163372	0.00439408	0.00120749	0.1792	0.00267156
ENSG00000142507	PSMB6	0.0116672	0.00116977	0.207813	0.0782377	0.0151366	0.0122819	0.0121594	0.00123855	0.21026	0.0910194	0.0167675	0.0128975
ENSG00000168421	RHOH	0.067559	0.00124498	0.0398695	0.0204722	0.166121	0.0649503	0.0719099	0.00128737	0.0461198	0.0254628	0.210226	0.0688733
ENSG00000128604	IRF5	0.0167749		0.024668	0.209978	0.00211276	0.0018345	0.0167749		0.024668	0.209978	0.00211276	0.0018345
ENSG00000103018	CYB5B	0.115464	0.00107639	0.130113	0.209715	0.0402225	0.0148967	0.00336243	0.000122983	0.0277094	0.0206493	0.0114584	0.00324919
ENSG00000110107	PRPF19	0.00155446	0.000107624	0.0192376	0.00851405	0.000359126	1.05859e-10	0.209687	0.00032645	0.149472	0.0255599	0.000973492	4.12338e-10
ENSG00000167880	EVPL	0.00282567	0.000407063	0.207954	0.0120155	0.0036341	0.00224276	0.00346418	0.000253312	0.208683	0.0110743	0.00384853	0.00268643
ENSG00000071073	MGAT4A	0.078851	0.00105141	0.205491	0.0112604	0.0516465	0.0218065	0.0784054	0.00123217	0.208446	0.0118491	0.0542332	0.0233715
ENSG00000075884	ARHGAP15	0.0258807	0.00609664	0.0286052	0.0498121	0.208419	0.0242211	0.027473	0.00130612	0.0288428	0.0525361	0.20445	0.0238763
ENSG00000090975	PITPNM2	0.208176	0.000521227	0.0182442	0.00794468	0.0476535	0.00409855	0.101662	0.000328154	0.0108886	0.0049797	0.0290611	0.0023474
ENSG00000048707	VPS13D	0.0124836	0.0153962	0.00601857	0.0297949	0.0126613	0.00061414	0.0266364	0.207986	0.0132888	0.0514876	0.0278273	0.00878883
ENSG00000100558	PLEK2	0.00538857	5.19657e-05	0.00438342	0.00493712	0.00120566	0.207952	0.0110182	0.000103709	0.00442231	0.00541021	0.0012261	0.00335345
ENSG00000275572	GRIFIN	0.00179821	7.19739e-05	0.000133997	5.90333e-08	0.00394635	0.00108375	0.00709553	0.00015408	0.000397299	1.07687e-07	0.206962	0.00205184
ENSG00000162419	GMEB1	0.0241644	0.000316837	0.0670649	0.0206869	0.206646	0.0220144	0.0174839	0.000454264	0.0129283	0.0164212	0.0140295	0.0162816
ENSG00000090924	PLEKHG2	0.00203912	0.000379744	0.00343657	0.00514996	0.00032588	0.0155946	0.00638266	0.000625368	0.00567648	0.0129391	0.00078379	0.206198
ENSG00000198453	ZNF568	0.00486429	0.000212976	0.0977409	0.00185793	0.206095	0.00227659	0.00606153	0.000212976	0.0981726	0.00251788	0.206175	0.00268901
ENSG00000163735	CXCL5	0.0027508	0.000109559	0.0263447	0.163026	0.00556478	0.00273502	0.00149402	0.000125219	0.0444859	0.205859	0.0049342	0.00244115
ENSG00000196235	SUPT5H	0.00516838	0.000245984	0.00514721	0.00788812	0.000604505	0.202817	0.00548202	0.000358944	0.00625833	0.0101369	0.000802713	0.205255
ENSG00000104321	TRPA1	0.00474843	0.000290847	0.0212698	0.183066	0.0148564	0.00144221	0.00591288	0.000329988	0.0489027	0.204871	0.0200629	0.0016639
ENSG00000274290	HIST1H2BE	1.64071e-08		0.168915	0.0900142	0.0187825	0.0834084	0.0280741		0.111256	0.105146	0.204499	0.0977758
ENSG00000256660	CLEC12B	0.0186302	0.000812096	0.000819997	0.0134964	0.0100113	0.204033	0.00190105	0.000299098	8.67017e-05	0.00265087	0.00133373	0.000143226
ENSG00000110169	HPX	0.00444288	0.000749841	0.0108056	0.0106264	0.00618824	0.00412555	0.00743465	0.00151387	0.0413615	0.0183547	0.204004	0.00663243
ENSG00000006071	ABCC8	0.0117272	0.00112759	0.203751	0.05146	0.0109985	0.00374169	0.00914257	0.00110687	0.203704	0.0508282	0.0108925	0.00306684
ENSG00000003056	M6PR							0.0196403	0.000782446	0.0141022	0.0275567	0.203559	5.29478e-05
ENSG00000172538	FAM170B	0.00702319	0.000429684	0.131116	0.00608427	0.203454	0.00644794	0.00166484	1.55537e-05	0.0216456	0.00111002	0.0349219	0.00151964
ENSG00000165684	SNAPC4	0.00797953	6.52485e-05	0.0962732	0.202973	0.138319	0.00525817	0.00797953	6.52485e-05	0.0962732	0.202973	0.138319	0.00525817
ENSG00000186635	ARAP1	0.0362618	0.0140467	0.202898	0.0341303	0.181998	0.0176644	0.0199015	0.0125584	0.0396697	0.0215072	0.023887	0.00979626
ENSG00000160190	SLC37A1	0.00192791	0.00086522	0.0113371	0.0123765	0.0150918	0.00775987	0.202617	0.00551968	0.0237025	0.0308914	0.0198925	0.0252098
ENSG00000198851	CD3E	0.0112709	0.000461995	0.0055812	0.00468941	0.00926173	0.00596232	0.0171151	0.000756995	0.201899	0.102337	0.0451614	0.0141766
ENSG00000105193	RPS16	0.00101849	9.29246e-05	0.000928549	0.00149543	9.79631e-05	0.00108689	0.0028222	0.000208364	0.00399967	0.00615271	0.000506805	0.201697
ENSG00000105197	TIMM50	0.00135406	3.74304e-05	0.00155637	0.00239555	0.000171385	0.000821688	0.00322451	9.21161e-05	0.00451468	0.00689797	0.000456232	0.201239
ENSG00000184012	TMPRSS2	0.201219	0.00370972	0.0191011	0.0116732	0.0121727	0.00816783	0.00553773	0.000308525	0.011206	0.00592267	0.00680377	0.00449664
ENSG00000136888	ATP6V1G1	0.0343576	0.00158505	7.9982e-06	7.0559e-11	8.7488e-11	0.00333148	0.0509094	0.00501443	0.200245	3.72918e-10	0.18716	0.0209187
ENSG00000147526	TACC1	0.1997	0.000354842	0.0553076	0.103309	0.0199238	0.0107044	0.155014	0.000313914	0.0222313	0.0314341	0.0121521	0.0131374
ENSG00000164123	C4orf45	0.00980359	0.00173783	0.00375421	0.000806076	0.015938	0.199547	0.011348	0.00155763	0.0155329	0.0033424	0.0196026	0.158338
ENSG00000122378	FAM213A	0.00400435	8.09582e-05	1.86872e-05	0.199038	4.11232e-06	0.00555646	0.00450403	6.92779e-05	0.123516	0.147725	0.0851548	0.0138853
ENSG00000110713	NUP98	0.00547301	0.00358007	0.0131039	0.00742424	0.0145698	0.141527	0.0144314	0.00449082	0.0629234	0.0193988	0.052115	0.19881
ENSG00000170312	CDK1	0.0131144	0.000183473	0.00568833	0.0110523	0.00995118	0.00101301	0.012698	0.000249551	0.198487	0.0165898	0.0175225	0.00127539
ENSG00000276966	HIST1H4E	0.0743896		0.198377	0.181134	0.0283471	0.102514	0.000485739		0.157807	0.111925	0.0423192	0.0990228
ENSG00000132507	EIF5A	0.197736	0.000543684	0.00425868	0.00519998	0.00499989	0.1333	0.0710489	0.000546891	0.00551005	0.00779905	0.00567859	0.174987
ENSG00000110848	CD69	0.0663613	0.0252109	0.132174	0.121524	0.091064	0.00226775	0.0684281	0.0250946	0.197488	0.165916	0.105474	0.000865644
ENSG00000141456	PELP1	0.00638291	0.000564115	0.19735	0.0772667	0.00799102	0.000837451	0.00899989	0.000675534	0.0720605	0.0569703	0.00952796	0.00324511
ENSG00000173517	PEAK1	0.0201231	0.000269777	0.0719952	0.00830304	0.197077	0.00255928	0.00962873	0.000173986	0.0282694	0.00845183	0.0907131	0.00768513
ENSG00000168702	LRP1B	0.0111135	0.000251578	0.08621	0.00743112	0.196758	0.00831011	0.0111961	0.000278562	0.0789421	0.00748842	0.189323	0.00827467
ENSG00000149305	HTR3B	0.00423866	0.000177914	0.00274951	0.00372416	0.0021021	0.00768448	0.0148125	0.00135221	0.0163578	0.0202733	0.196654	0.012296
ENSG00000197467	COL13A1	0.0143227	0.000607953	0.0448126	0.0218282	0.196395	0.00843221	0.0128882	0.000504791	0.0433608	0.0202481	0.193617	0.00735106
ENSG00000025293	PHF20	0.0127708	0.00141594	0.00891494	0.00260873	0.00910523	0.141232	0.0155923	0.00167845	0.00977905	0.00314097	0.0114222	0.196361
ENSG00000181222	POLR2A	0.0973902	0.000348309	0.0184953	0.0125121	0.0140263	0.196285	0.196148	0.000619394	0.0183579	0.0124215	0.0137712	0.183072
ENSG00000166313	APBB1	0.000181113	0.000440175	0.0204542	0.00348855	0.193732	0.000892154	0.0022365	0.000806099	0.0234925	0.00721126	0.196273	0.00224792
ENSG00000161405	IKZF3	0.01551	3.6392e-05	0.00136229	0.0403088	0.00130436	1.28954e-08	0.0568999	0.000123258	0.00440773	0.196145	0.00456195	6.16752e-08
ENSG00000115970	THADA	0.0188461	0.00433187	0.195633	0.0319071	0.142771	0.0106808	0.0344345	0.00909959	0.196081	0.0424432	0.142965	0.0249077
ENSG00000197043	ANXA6	0.00374298	0.195279	9.31184e-06	7.06588e-05	0	0.0032449	0.00374298	0.195279	9.31184e-06	7.06588e-05	0	0.0032449
ENSG00000134504	KCTD1	0.195272	0.00103494	0.0125844	0.0128359	0.0132457	0.0140765	0.0937979	0.000544378	0.00772184	0.00831156	0.00782749	0.00428536
ENSG00000158373	HIST1H2BD	2.22669e-09		0.194974	0.124725	0.0388927	0.0528614	0.000246633		0.181336	0.101171	0.0618575	0.0738851
ENSG00000177398	UMODL1	0.194568	0.00445539	0.0422321	0.0470749	0.0264442	0.0707698	0.00219926	0.00115127	0.0311124	0.0255903	0.0310506	0.0132606
ENSG00000141959	PFKL	0.19426	0.00358406	0.00296671	0.00408635	0.00184213	0.00250569	0.00322212	0.000279212	0	5.37796e-11	1.0103e-14	0.00161855
ENSG00000168763	CNNM3	0.122533	0.000117865	0.0208913	0.0157658	0.0286457	0.0197631	0.194122	0.000134236	0.00582879	0.00904732	0.00700983	0.00631785
ENSG00000176401	EID2B	0.00384094	0.000182962	0.00159313	0.00367617	0.000209918	0.165405	0.00687836	0.000419759	0.00466568	0.00998261	0.000342961	0.193714
ENSG00000235109	ZSCAN31	0		0.190858	0.00267078	0.0689271	0.0872844	0.0743896		0.193706	0.0420153	0.0209596	0.0574635
ENSG00000163126	ANKRD23	0.112305	1.92994e-05	0.0066636	0.00965743	0.00495346	0.00239426	0.193478	4.71918e-05	0.00771821	0.012818	0.00647493	0.00450391
ENSG00000126337	KRT36	0.002923	0.00010223	0.000863919	0.00126651	0.00115735	0.00308582	0.0257494	0.00056637	0.193403	0.0654921	0.0972169	0.0100149
ENSG00000011243	AKAP8L	0.0500339	0.00271188	0.179855	0.0216978	0.193401	0.00337728	0.052758	0.00275235	0.05001	0.0321031	0.0473407	0.00738704
ENSG00000145439	CBR4	0.00479475	0.000240174	0.00993154	0.00776083	0.00509278	0.00207495	0.021188	0.000773738	0.0398929	0.0275979	0.192895	0.0146906
ENSG00000088038	CNOT3	0.00576454	0.000299258	0.0082928	0.000800253	0.178702	0.0053594	0.00697212	0.000787717	0.00855226	0.00088868	0.192817	0.00635202
ENSG00000122679	RAMP3	0.00581438	8.12447e-05	0.00513752	0.00437935	0.00706279	0.155161	0.0110846	0.000311925	0.0084182	0.0108509	0.00986224	0.192449
ENSG00000138185	ENTPD1	0.0286015	0.000672666	0.0163911	0.00893974	0.192109	0.00457428	0.0230423	0.000147397	0.015252	0.00894078	0.179796	0.00406418
ENSG00000198740	ZNF652	0.00614077	5.86362e-05	0.000106457	0.00126881	0.00113101	0.178549	0.00619679	5.86362e-05	0.000131755	0.00176565	0.00117109	0.192006
ENSG00000162869	PPP1R21	0.0189937	0.000343098	0.0298122	0.0234865	0.0286411	0.0144538	0.0337979	0.000880138	0.191694	0.0634302	0.0755244	0.021542
ENSG00000113532	ST8SIA4	0.0708352	0.000691237	0.0728952	0.0485995	0.0509293	0.0264397	0.157802	0.00155318	0.191394	0.116073	0.105103	0.0695682
ENSG00000164442	CITED2	0.00516201	2.7886e-08	0.000630048	0.000443922	0.00144857	0.000324448	0.00883707	0.190962	0.00258631	0.00201021	0.00432473	0.00103815
ENSG00000153814	JAZF1	0.00724495	0.000166472	0.000598822	0.000256246	0.00364301	0.190942	0.00517875	0.000146561	0.00049491	0.000235884	0.0020735	0.166974
ENSG00000189298	ZKSCAN3	0		0.190584	0.00106708	0.0197944	0.0296397	0		0.190837	0.00126883	0.0247797	0.0475569
ENSG00000189134	NKAPL	0		0.190797	0.00735305	0.0515779	0.0705961	0		0.190588	0.000921489	0.0233623	0.0346709
ENSG00000198315	ZKSCAN8	0		0.190797	0.00421266	0.0471868	0.0724024	0		0.190703	0.00428388	0.0313101	0.0753791
ENSG00000137185	ZSCAN9	0		0.190719	0.00406722	0.0400063	0.0592866	0		3.65463e-05	4.48861e-05	0.00714755	0.00533935
ENSG00000106077	ABHD11	0.00062692	5.63803e-05	0.063492	0.115389	0.000608723	0.00090714	0.00064804	3.66598e-05	0.0963232	0.190698	0.000933001	0.00119957
ENSG00000013441	CLK1	0.00752358	0.000259784	0.0224282	0.190214	0.0107307	0.0134205	0.00978867	0.000654914	0.020811	0.190647	0.0112596	0.0136293
ENSG00000169679	BUB1	7.13809e-07	0.000106557	2.08175e-05	0.000941417	0.00138984	0.00137811	1.59912e-06	0.000106557	5.27168e-05	0.000763505	0.190583	0.00134098
ENSG00000112695	COX7A2	0.0551219	0.000662413	0.0487779	0.0532941	0.0610313	0.0134938	0.127203	0.00176311	0.118211	0.143019	0.190565	0.0513992
ENSG00000137338	PGBD1	0		0.19052	0.000163158	0.0151619	0.00923396	0		1.38764e-05	1.09394e-05	0.00656708	0.00296588
ENSG00000174282	ZBTB4	0.0895871	0.00024667	0.016816	0.0104454	0.0127902	0.172841	0.190372	0.000562814	0.0172018	0.0111476	0.0129044	0.179343
ENSG00000196549	MME	0.00146204	0.0001969	0.012921	0.00390117	0.00512237	0.0067528	0.189409	0.000202135	0.0147114	0.00681094	0.00766549	0.00723359
ENSG00000206190	ATP10A	0.0106769	0.000923028	0.00809344	0.0137192	0.00607927	0.189381	0.00977592	0.00116447	0.0109284	0.0153036	0.00765116	0.0130199
ENSG00000152503	TRIM36	0.0057851	0.00049884	0.0215379	0.0212674	0.188834	0.00216881	0.00719191	0.000422748	0.0174905	0.0232432	0.186075	0.00331754
ENSG00000082153	BZW1	0.00872258	0.000418105	0.0201353	0.18828	0.012003	0.0181722	0.00368254	0.000281811	0.0188622	0.186986	0.00992935	0.0240519
ENSG00000121864	ZNF639	0.0226271	0.00205313	0.033356	0.0229101	0.16982	0.00895645	0.0447229	0.002437	0.0611209	0.0496505	0.188195	0.0226126
ENSG00000136040	PLXNC1	0.0102483	0.0009862	0.0221025	0.0216528	0.0103069	0.187374	0.00846087	0.000922969	0.0218849	0.0202286	0.00950516	0.176772
ENSG00000179914	ITLN1	0.0172089	0.000429319	0	0	0.187354	0.000720649	0.0299062	0.000532212	0	0	0.115709	0.00160384
ENSG00000079691	CARMIL1	2.0006e-08		0.0217326	0.0154089	0.0353723	0.035111	1.61083e-06		0.0984778	0.0560376	0.103265	0.187192
ENSG00000179941	BBS10	0.0101982	0.000552754	0.0049703	0.00510348	0.00617005	0.00497658	0.18717	0.000650122	0.0160238	0.0190154	0.0308994	0.011316
ENSG00000171606	ZNF274	0.00137097	1.61628e-05	0.00529427	0.00158623	0.187127	0.000773786	0.00137097	1.61628e-05	0.00529427	0.00158623	0.187127	0.000773786
ENSG00000039068	CDH1	0.00873787	0.000123597	0.148989	0.187008	0.00862135	0.00586641	0.00344666	0.000123597	0.00466248	0.0013626	0.00673479	0.00208027
ENSG00000111832	RWDD1	0.0209925	0.00219607	0.0650898	0.112596	0.0103098	0.00997257	0.0319667	0.00234518	0.0804078	0.186378	0.0127741	0.013522
ENSG00000119977	TCTN3	0.0266092	0.000949181	0.0183989	0.0123946	0.18627	0.00578231	0.0260222	0.000865841	0.0180726	0.01159	0.152382	0.00572397
ENSG00000163646	CLRN1	0.00319849	0.000255062	0.00587008	0.00521466	0.0113024	0.186139	0.00156879	0.000250211	0.00536041	0.00350155	0.003615	0.185771
ENSG00000103056	SMPD3	0.00748044	5.04573e-05	0.145542	0.185965	0.0075982	0.00429448	0.00296683	7.58734e-05	0.000174368	7.29937e-06	0.00574635	0.00321551
ENSG00000116273	PHF13	0.00303781	1.37657e-05	0.00208102	0.00283179	0.00527267	0.00189143	0.0118774	0.000387522	0.124741	0.185476	0.0275753	0.00827014
ENSG00000112851	ERBIN	0.0343314	0.0013221	0.045337	0.184909	0.106503	0.057031	0.0347421	0.00122994	0.0453962	0.169017	0.107367	0.0718633
ENSG00000167608	TMC4	0.0027298	0.000137259	0.00823872	0.00248235	0.015499	0.00413655	0.00251685	0.000124097	0.00555127	0.000306045	0.1848	0.00397297
ENSG00000122299	ZC3H7A	0.00880338	0.0001707	0.000107986	0.00818897	0.0196211	0.0114107	0.0175524	0.00221638	0.0872857	0.0901532	0.184356	0.0166594
ENSG00000139187	KLRG1							0.0166901	0.000705916	0.013001	0.0249673	0.184222	5.29478e-05
ENSG00000121897	LIAS	0.0164132	0.000423071	0.0799701	0.0122166	0.0643655	0.184178	0.0145716	0.000230309	0.0685883	0.0119493	0.0583878	2.07506e-05
ENSG00000163682	RPL9	0.0132353	0.000359066	0.0786821	0.00994075	0.0596356	0.184177	0.0108956	0.000166304	0.0648252	0.00924374	0.0481732	2.0226e-05
ENSG00000164113	ADAD1	0.00702956	0.0452417	0.0042961	0.0286073	0.000884011	0.18405	0.0504216	0.0716855	0.0370294	0.0556753	0.00158025	0.173436
ENSG00000141867	BRD4	0.00356524		0.17759	0.0157178	0.183852	0.00279169	0.0502446	0.000126823	0.118601	0.0198617	0.135678	0.00422182
ENSG00000004939	SLC4A1	0.00466427	0.000125321	0.0193821	0.00992449	0.183834	0.00388588	0.00206621	7.82547e-05	0.00324528	0.00397809	0.00208509	0.00103277
ENSG00000215041	NEURL4	0.154794	0.000322664	0.00408594	0.00411239	0.00387943	0.0910251	0.14439	0.000653128	0.00846427	0.0108913	0.00747269	0.183831
ENSG00000136631	VPS45	0.12327	0.000200837	1.01429e-05	0.000617894	0.00228981	0.0126655	0.183707	0.000411618	3.87203e-05	0.000881578	0.015145	0.0198512
ENSG00000143194	MAEL	0.00384484	4.30013e-05	0.00179937	0.00175456	0.0119937	2.98271e-06	0.0154863	0.0589421	0.0113614	0.0132977	0.0222751	0.183348
ENSG00000143147	GPR161	0.00955302	4.997e-05	0.00282273	0.00381892	0.00672799	5.17551e-06	0.0105968	0.0588918	0.0105271	0.0117299	0.0229633	0.18334
ENSG00000168334	XIRP1	0.0283222	0.181903	0.0446795	0.0325222	0.0767551	0.0497067	0.0397801	0.183153	0.0395311	0.0308795	0.0538683	0.0216261
ENSG00000145526	CDH18	0.0413576	0.000576531	0.00870984	0.0093129	0.012463	0.00717024	0.182872	0.000453873	0.00838389	0.00681208	0.0145715	0.00541895
ENSG00000122224	LY9	0.00683789	0.000212722	0	0	0.182865	0.00247607	0.00302638	0.000146596	0	0	0.0039268	0.000965966
ENSG00000138796	HADH	0.00431599	2.7982e-05	0.182755	0.105341	0.0142145	0.00141314	0.00468738	2.7982e-05	0.18285	0.113156	0.0168092	0.00175672
ENSG00000175662	TOM1L2	0.0035722	9.29071e-05	0.0181264	0.0554957	0.00943691	0.00346166	0.00941934	0.000241117	0.182636	0.0899441	0.024042	0.00777619
ENSG00000145555	MYO10	0.00327464	0.000801396	0.00719234	0.00344628	0.0100592	0.00342114	0.182521	0.00109865	0.0124285	0.00792768	0.0141136	0.00744348
ENSG00000100485	SOS2	0.00132199	3.70294e-05	0.00175156	0.00108168	0.182273	0.000686912	0.00142415	3.70294e-05	0.00189398	0.001372	0.18238	0.000816681
ENSG00000158863	FAM160B2	0.182188	6.45726e-05	2.3084e-05	0.000292283	0.00338118	0.000999794	0.182188	6.45726e-05	2.3084e-05	0.000292283	0.00338118	0.000999794
ENSG00000132330	SCLY	0.00432693	0.000157784	0.182025	0.0634952	0.0391869	0.0015028	0.00432693	0.000157784	0.182025	0.0634952	0.0391869	0.0015028
ENSG00000166971	AKTIP	0.0201952	0.000633061	0.0658312	0.0240693	0.161948	0.0130052	0.0257186	0.000884286	0.0709584	0.0325686	0.181643	0.0174573
ENSG00000124181	PLCG1	0.0136384	0.000256967	0.0575388	0.0977405	0.110858	0.00671527	0.0236649	0.000320406	0.125143	0.145044	0.181542	0.0134365
ENSG00000131016	AKAP12	0.00197681	0.000354215	0.00375408	0.00408475	0.00360572	0.000416798	0.00617143	0.000675061	0.00709056	0.00699646	0.00731528	0.181083
ENSG00000118058	KMT2A	0.0107353	2.85975e-05	0.00334227	0.002518	0.00329568	0.00274209	0.0205869	0.000265404	0.18088	0.085686	0.0474827	0.0108099
ENSG00000150764	DIXDC1	0.00375459	8.36397e-05	0.17999	0.0304345	0.0135687	5.21101e-06	0.00635881	8.36397e-05	0.180659	0.0377168	0.0140061	2.20672e-05
ENSG00000105618	PRPF31	0.0111275	0.000152952	0.00690565	0.00170756	0.180633	0.00428154	0.0114563	0.000118226	0.00534457	0.000545415	0.179516	0.0031686
ENSG00000164307	ERAP1	0.0221696	0.000288303	0.0124801	0.0915993	0.0378087	0.00271661	0.0346784	0.000490374	0.0575475	0.101189	0.180503	0.00535738
ENSG00000124635	HIST1H2BJ	0.0750857		0.0426888	0.10064	0.0556709	0.0484472	0.0750857		0.119023	0.180437	0.148342	0.0593176
ENSG00000196787	HIST1H2AG	0.0750857		0.0426888	0.10064	0.0556709	0.0484472	0.0750857		0.119023	0.180437	0.148342	0.0593176
ENSG00000104613	INTS10	0.0105911	0.000296974	0.0243978	0.167662	0.00799841	0.00946359	0.018212	0.000596316	0.0860895	0.180151	0.0126258	0.022416
ENSG00000149150	SLC43A1	0.00485457	0.00101052	6.14882e-07	8.90648e-05	0.00228846	0.179571	0.00845014	0.000481694	4.06766e-07	5.96343e-05	0.00167586	0.177172
ENSG00000105619	TFPT	0.00730856	0.00011219	0.00652743	0.00167694	0.179352	0.00405882	0.00700167	7.74622e-05	0.00473187	0.000501266	0.178052	0.00290121
ENSG00000104320	NBN	0.0182556	0.000509222	0.0470569	0.0252378	0.0934697	0.00401051	0.022212	0.000855229	0.103128	0.0834846	0.178779	0.0130069
ENSG00000131196	NFATC1	0.0163305	0.00141434	0.167911	0.0784809	0.00681982	0.103688	0.0159592	0.000891748	0.178736	0.0758709	0.00572349	0.103003
ENSG00000177105	RHOG	0.00355257	0.000297635	0.106321	0.0294731	0.0180005	0.0119085	0.01087	0.00137231	0.178452	0.0450096	0.0462673	0.0311304
ENSG00000167244	IGF2	0.0110288	0.000602651	0.000923354	0.000149053	0.0039222	1.66046e-05	0.178347	0.000712439	0.12883	0.000192825	0.00492627	3.9464e-05
ENSG00000109471	IL2	0.0109252	0.0941924	0.0564966	0.133138	0.00136636	0.178137	0.00852336	0.0941922	0.0378325	0.0315846	0.00195377	0.139841
ENSG00000005339	CREBBP	0.156654	0.000295624	0.0248128	0.0479424	0.0147229	0.00529545	0.177898	0.00026576	0.0220287	0.092946	0.0137512	0.00542181
ENSG00000173545	ZNF622	0.000917629	7.32307e-05	0.000967742	0.00155343	0.000755333	0.00183046	0.177696	0.000250393	0.00236832	0.00197393	0.00223349	0.00256994
ENSG00000174442	ZWILCH	0.177514	0.000311819	0.0278167	0.0325135	0.0134076	0.017387	0.123278	0.000288466	0.0196166	0.0229139	0.00635751	0.00905789
ENSG00000060688	SNRNP40	0.00430895	7.1255e-05	0.00551949	0.00374831	0.00786552	0.0014859	0.00407518	6.74567e-05	0.0130079	0.176962	0.00732657	0.00158873
ENSG00000100321	SYNGR1	0.00188386	9.00249e-05	0.000479722	0.00460241	0.176723	0.00126991	0.00119096	4.00544e-05	0.000379806	0.00334703	0.0505418	0.000480811
ENSG00000155926	SLA	0.0116439	0.00130818	0.0113443	0.0143494	0.0161767	0.0476774	0.0299356	0.0030837	0.176154	0.137875	0.050422	0.0933305
ENSG00000110700	RPS13	0.00613344	0.0103893	0.00122945	0.0099778	0.0155925	0.00232458	0.00307276	9.31519e-06	0.175938	0.0322806	0.0376241	0.00162488
ENSG00000183527	PSMG1	0.00674977	0.000294752	0.00601134	0.00794082	0.0108983	0.0994919	0.0195364	0.0005089	0.012965	0.0252851	0.0255825	0.175775
ENSG00000159618	ADGRG5	0.00405204	6.01386e-05	0.00312479	0.00367381	0.148659	0.00141064	0.00969881	0.000547803	0.00669734	0.00700191	0.17525	0.00450976
ENSG00000148840	PPRC1	0.00344097	0.173737	0.00818474	0.00866152	0.00506409	0.00293794	0.0175818	0.174173	0.00856323	0.00868448	0.00872996	0.00461117
ENSG00000121766	ZCCHC17	0.000788127	2.48137e-05	0.000984522	0.000856604	0.00233522	8.12694e-05	0.000524213	2.10154e-05	0.00845917	0.174055	0.00178127	0.000178376
ENSG00000182010	RTKN2	0.00873335	0.000547153	0	1.48574e-11	4.29369e-10	0.000879699	0.0222609	0.00138834	0.173597	7.01634e-11	1.9636e-09	0.00260747
ENSG00000244405	ETV5	0.123449	0.000455147	0.00888984	0.00966446	0.00739368	0.00393946	0.173546	0.000884386	0.00950688	0.0112287	0.00820364	0.00468814
ENSG00000143033	MTF2	0.00272091	0.000121782	0.0964278	0.0116057	0.0614516	0.00147992	0.00638117	0.000178494	0.17299	0.0331092	0.105804	0.00312048
ENSG00000163947	ARHGEF3	0.0181087	0.00207514	0.00810083	0.0239358	0.136547	0.0452215	0.0392759	0.0032081	0.021751	0.0641518	0.172955	0.0845534
ENSG00000187323	DCC	0.0303681	0.000394769	0.00496444	0.00905078	0.0221837	0.172721	0.0216693	0.000383801	0.00413215	0.00738308	0.0167907	0.172487
ENSG00000026103	FAS	0.0251583	0.00208137	0.0123492	0.0126888	0.172568	0.0154134	0.014201	0.00160087	0.0072513	0.00600373	0.165118	0.00966432
ENSG00000274997	HIST1H2AH	0.0746384		0.0842276	0.154589	0.056792	0.0522043	0.0750857		0.115646	0.172558	0.122138	0.0424885
ENSG00000167995	BEST1	0.00129337	9.46355e-05	0.00196507	0.00141913	0.000119016	3.4542e-11	0.00519693	0.00106999	0.0572697	0.0379516	0.172363	0.135035
ENSG00000147488	ST18	0.0456291	0.00068677	0.167671	0.0203034	0.172357	0.00728155	0.0166266	0.000521766	0.0621995	0.0150228	0.0581368	0.00201437
ENSG00000123416	TUBA1B	0.00261802	6.98163e-05	0.172328	0.0178416	0.00369329	0.00423462	0.00522257	0.000125142	0.167532	0.0159446	0.00400409	0.00676977
ENSG00000068745	IP6K2	0.0672149	0.000343873	0.0396687	0.168101	0.0948717	0.00126788	0.0833483	0.000365849	0.0418759	0.171841	0.115733	0.00138382
ENSG00000163539	CLASP2	0.171152	0.000473583	0.0278978	0.0341533	0.0433101	0.0201476	0.142376	0.000437087	0.0321226	0.0393165	0.067107	0.0191073
ENSG00000180573	HIST1H2AC	0.000246617		0.114426	0.0739023	0.0349728	0.0384519	0.000246633		0.171038	0.138863	0.0569654	0.0886654
ENSG00000180596	HIST1H2BC	0.000246617		0.114407	0.0738248	0.0349705	0.0384127	0.000246633		0.171019	0.138789	0.0569632	0.0886271
ENSG00000163565	IFI16	0.0218993	0.15414	0.0286851	0.0329598	8.75846e-05	0.0018099	0.0478451	0.101838	0.0838231	0.170636	0.000218302	0.00398078
ENSG00000253309	SERPINE3	0.00388963	4.67277e-05	1.35658e-06	0.0527799	0.00549962	0.00176847	0.00459791	0.000210707	3.61132e-06	0.170466	0.00744344	0.00244232
ENSG00000147548	NSD3	0.00150169	7.53929e-05	0.0360193	0.0182975	0.0147705	0.068742	0.00401092	0.000265604	0.0581507	0.0316257	0.031111	0.170422
ENSG00000114423	CBLB	0.00511725	0.000681231	0.0177038	0.00725979	0.0841768	0.0107407	0.0194736	0.00385229	0.0700582	0.028152	0.170322	0.0901655
ENSG00000108691	CCL2	0.0025394	4.26437e-05	0.15873	0.00196869	0.11793	0.000499469	0.00371034	1.79386e-05	0.170009	0.00281154	0.120635	0.0006215
ENSG00000132478	UNK	0.0204107	0.00165149	0.0602831	0.0145053	0.169881	0.162623	0.0224811	0.00218825	0.0430639	0.0109227	0.128548	0.124636
ENSG00000139278	GLIPR1	0.169253	0.000685346	0.0101365	0.0172925	0.0116829	0.0104901	0.114676	0.000867924	0.0157287	0.0285045	0.017328	0.0192873
ENSG00000115421	PAPOLG	0.00165258	0.00227037	2.75668e-09	6.3762e-09	0.000426575	0.142178	0.0120215	0.0171573	0.0454085	0.0417778	0.129424	0.169237
ENSG00000154914	USP43	0.00222029	0.000137514	0.0115294	0.00283284	0.114822	0.0011726	0.00309665	0.000137514	0.0171815	0.00341822	0.169202	0.0015714
ENSG00000023445	BIRC3	0.0658759	0.00439753	0.0604182	0.0627809	0.120462	0.134181	0.0842591	0.00580548	0.069701	0.0767498	0.168553	0.16509
ENSG00000137501	SYTL2	0.0300268	0.00101029	0.0907052	0.0817453	0.118337	0.023214	0.0531235	0.00266932	0.15701	0.131569	0.168486	0.111717
ENSG00000101596	SMCHD1	0.0240973	0.00094558	0.168085	0.0606933	0.0821023	0.00567359	0.0240973	0.00094558	0.168085	0.0606933	0.0821023	0.00567359
ENSG00000136297	MMD2	0.00048596		0.000579767	0.000563784	0.167393	0.000573407	0.00048596		0.000579767	0.000563784	0.167393	0.000573407
ENSG00000156973	PDE6D	0.00121865	3.6655e-05	0.00264615	0.0022603	0.00275295	0.000610805	0.00202484	3.6655e-05	0.167157	0.00354346	0.066222	0.00169865
ENSG00000168610	STAT3	0.0031937	0.000118893	0.152887	0.167098	0.0574078	0.000638916	0.00188258	0.000118893	0.152124	0.161841	0.0298178	0.00036863
ENSG00000139549	DHH	0.00192779	1.55327e-05	0.000473595	0.000497873	0.000667763	0.00490997	0.00433557	7.56052e-05	0.167018	0.0156784	0.00283999	0.00888717
ENSG00000087586	AURKA	0.00914524	0.00057104	0.166934	0.0231627	0.140279	0.0102138	0.00971083	0.000386942	0.0923444	0.0212235	0.0893205	0.0113755
ENSG00000197375	SLC22A5	0.00630982	0.00905269	0.152828	0.166891	0.00743069	0.000928871	0.00535169	0.00131229	0.152877	0.166194	0.0150929	0.00295272
ENSG00000168530	MYL1	0.000495528	2.0244e-05	0.000804866	0.000546755	0.00072293	0.106487	0.000746389	4.5131e-05	0.00131702	0.000796347	0.00100568	0.166829
ENSG00000141499	WRAP53	0.0590294	0.000161106	0.0064264	0.0109788	0.00746099	0.0894097	0.0771642	0.000328383	0.0119281	0.0144033	0.0114343	0.166814
ENSG00000161526	SAP30BP	0.00631352	0.000701133	0.0440248	0.0153821	0.166605	0.0474652	0.00305166	0.000343979	0.00445741	0.0098501	0.00502687	0.0380378
ENSG00000244122	UGT1A7	0.00282316	0.000118749	0	0.00447023	0	0.00237499	0.00861599	0.000903162	0.16626	0.00654227	0.0664754	0.031013
ENSG00000154582	ELOC	0.00880534	0.000490988	0.0149653	0.011526	0.0649035	0.0102677	0.0201411	0.000621075	0.0217361	0.0215452	0.166084	0.0117876
ENSG00000273802	HIST1H2BG	2.48634e-12		0.135099	0.0827696	0.0153185	0.0354165	4.32745e-08		0.165984	0.118745	0.0273788	0.103235
ENSG00000100888	CHD8	0.0317452	0.0300721	0.0403014	0.033085	0.0557764	0.0234434	0.040446	0.0258079	0.165535	0.0700522	0.0987092	0.0303858
ENSG00000130561	SAG	0.0129282	0.000407432	0.165295	0.0110506	0.0643452	0.00365618	0.0117724	0.000250387	0.164562	0.00872842	0.0632639	0.00269241
ENSG00000077044	DGKD	0.00912058	0.000505473	0.165295	0.0153424	0.0643452	0.00337254	0.0110637	0.000477191	0.164562	0.0197493	0.0632639	0.00426364
ENSG00000066248	NGEF	0.0092024	0.000642362	0.0010939	0.017719	0.00147227	0.00513162	0.0123837	0.000616077	0.164562	0.0191694	0.0632639	0.00588871
ENSG00000115474	KCNJ13	0.00365758	0.000370945	0.0243635	0.0168838	1.29257e-10	0.00269266	0.00280567	0.000209814	0.164562	0.00338919	0.0632639	0.00127538
ENSG00000241635	UGT1A1	0.000651926	4.47711e-05	0	0.000505456	0	0.000155422	0.00106797	4.47711e-05	0.164562	0.00137789	0.0632639	0.000461739
ENSG00000168298	HIST1H1E	2.22434e-09		0.160468	0.0817041	0.0226144	0.036158	0.000732237		0.164271	0.1081	0.0613037	0.049075
ENSG00000164056	SPRY1	0.038277	0.00106763	0.164266	0.080602	0.0537036	0.047806	0.00486897	5.74688e-05	0.00496783	0.00724873	0.00572178	0.00605603
ENSG00000133574	GIMAP4	0.0238106	0.000352512	0.0237639	0.00929101	0.0437602	0.00850537	0.0610344	0.00179741	0.0986051	0.0405517	0.164235	0.0234156
ENSG00000183346	C10orf107	0.00119471	1.63388e-05	0.1642	1.39551e-11	1.8877e-10	9.87642e-05	0.00136139	4.40477e-05	0.164208	1.4012e-11	1.99107e-10	0.000101525
ENSG00000277075	HIST1H2AE	2.48634e-12		0.13302	0.0825631	0.015225	0.0354108	4.32745e-08		0.163913	0.118543	0.0272855	0.103229
ENSG00000141503	MINK1	0.00759602	0.000714167	0.163799	0.0620715	0.00878168	0.00210964	0.00527446	0.000300594	0.00613991	0.017392	0.00526562	0.00232017
ENSG00000213588								0		0.00582592	0.163636	0.00473953	0.000405311
ENSG00000133980	VRTN	0.00324066	0.000162932	0.000521559	0.00147542	0.000293113	0.00290964	0.00315717	0.000146796	0.014198	0.00158102	0.163609	0.00236518
ENSG00000086544	ITPKC	0.000738889	0.000207056	0.163323	0.00707217	0.13334	0.00107107	0.000360409	0.000188632	0.163255	0.00633035	0.133012	0.000517627
ENSG00000173163	COMMD1	0.0132361	0.000271007	0.155774	0.0150868	0.0150005	0.000330586	0.016951	0.000317017	0.163185	0.0194917	0.0246982	0.000523529
ENSG00000124203	ZNF831	0.0298691	0.000429546	0.0475131	0.00824386	0.163165	0.0138956	0.0328218	0.000490675	0.0475143	0.117976	0.158661	0.0153861
ENSG00000171503	ETFDH	0.00393388	6.53247e-05	0.0083151	0.00125954	0.00952367	0.114665	0.00902401	0.000135806	0.0199924	0.00353589	0.0158673	0.162871
ENSG00000181192	DHTKD1	0.0108957	0.000217236	0.133082	0.162863	0.0154895	0.00743062	0.00531687	9.34193e-05	0.0518472	0.0427852	0.00681201	0.0038285
ENSG00000153317	ASAP1	0.0613022	0.000818736	0.00234657	0.00960185	0.0771417	0.0175502	0.127156	0.0048597	0.00541821	0.0222575	0.162859	0.0368359
ENSG00000205208	C4orf46	0.00375147	4.35587e-05	0.00818944	0.00124218	0.00837329	0.114635	0.0088416	0.00011404	0.0198668	0.00351854	0.0147169	0.162842
ENSG00000107104	KANK1	0.0348058	0.00590491	0.0128981	0.162595	0.00779953	0.0222846	0.0147728	0.00464415	0.0125607	0.0581855	0.0031427	0.0269541
ENSG00000126005	MMP24-AS1	0.00438672	8.55438e-05	0.0465855	0.158569	0.00361246	0.000506869	0.00476253	5.93072e-05	0.0463353	0.16249	0.00322841	0.000392001
ENSG00000234511	C5orf58	0.010795	0.00149507	0.0344235	0.0320192	0.0370175	0.0111598	0.0547322	0.00204068	0.062274	0.162399	0.0625223	0.0264292
ENSG00000100284	TOM1	0.00403594	0.000205944	0.131217	0.092339	1.53326e-05	0.00434912	0.00474123	0.000387028	0.162276	0.117992	1.94124e-05	0.00588089
ENSG00000139372	TDG	0.0187708	0.000805697	0.0533627	0.0265976	0.0320047	0.00805462	0.0197795	0.000762525	0.162261	0.0289497	0.0406587	0.00787782
ENSG00000185651	UBE2L3	0.00178423		0.083626	0.114355	0.0491924	0.000526219	0.00370726		0.116062	0.162067	0.0689405	0.000895064
ENSG00000148634	HERC4	0.0178053	0.0982258	0.011262	0.019698	0.0531812	0.025289	0.0196964	0.16205	0.0128166	0.0228905	0.0540733	0.0276536
ENSG00000137478	FCHSD2	0.00390436	6.27882e-05	0.0258145	0.00508826	0.0181876	0.00155558	0.00855488	0.000111967	0.087041	0.0100946	0.161276	0.00298769
ENSG00000111452	ADGRD1	0.0225743	0.00160442	0.161128	0.0299241	0.059385	0.0740185	0.0140986	0.000855996	0.0116403	0.0108253	0.0176075	0.0321266
ENSG00000006831	ADIPOR2	0.00400501	9.59168e-05	0.00361351	0.00527618	0.00216718	0.158821	0.00408376	5.92758e-05	0.00323555	0.00479736	0.00213074	0.161089
ENSG00000166145	SPINT1	0.00250376	0.000159748	0.00296273	0.00200887	0.0038984	0.00141411	0.0104051	9.11416e-05	0.0204275	0.161021	0.00539299	0.00386688
ENSG00000161905	ALOX15	0.00335274	0.000412797	0.160624	0.0483515	0.00398625	0.117939	0.00219031	1.56118e-05	0.00330217	0.00288435	0.00145275	0.118877
ENSG00000149716	ORAOV1	0.00134281	2.03662e-05	0.134673	0.132651	0.0120937	0.000716226	0.00306673	2.03662e-05	0.160331	0.13514	0.0913293	0.0132543
ENSG00000129422	MTUS1	0.0505521	0.00221246	0.10354	0.160176	0.0854821	0.0186668	0.0619943	0.0031041	0.124899	0.151814	0.112883	0.0268343
ENSG00000063438	AHRR	0.00711827	0.000184024	0.159856	0.000794089	0.0167807	0.0035665	0.00711827	0.000184024	0.159856	0.000794089	0.0167807	0.0035665
ENSG00000161920	MED11	0.00350436	0.000537871	0.159561	0.0481764	0.00436542	0.00150527	0.00450249	0.000154506	0.0067524	0.0203114	0.0055411	0.00422377
ENSG00000103197	TSC2	0.00235524	0.000306664	1.69207e-07	0.0161398	0.159465	0.0149217	0.00187245	0.000241673	1.59256e-07	0.0152605	0.158396	0.0145117
ENSG00000182853	VMO1	0.00340789	0.000663816	0.159439	0.0477315	0.00466871	0.000290938	0.00280982	0.000256041	0.00348048	0.00212095	0.00371313	0.000815021
ENSG00000134900	TPP2	0.0155992	0.000746864	0.0129149	0.0154968	0.00715244	0.0102123	0.0213272	0.000947986	0.158973	0.0500688	0.0134085	0.015194
ENSG00000134954	ETS1	0.0176906	0.0496395	0.0643506	0.158877	0.0367652	0.0215781	0.0531478	0.0500501	0.0740384	0.140744	0.0436045	0.0386571
ENSG00000130669	PAK4	0.00297129	0.000124125	0.0219932	0.158074	0.000247764	0.0172578	0.00310195	0.000124125	0.0221557	0.158833	0.000273647	0.0177623
ENSG00000105173	CCNE1	0.0141557	0.000303242	0.00903449	0.0672565	0.00944248	0.00400963	0.054494	0.00158427	0.0411399	0.158706	0.0435431	0.0162087
ENSG00000163959	SLC51A	0.00891748	0.000458466	0.0731199	0.158602	0.048101	0.0182911	0.00728119	0.000637823	0.0592247	0.149113	0.0231241	0.0273114
ENSG00000163599	CTLA4	2.97533e-05	0.000348311	0.00363599	0.000646702	0.000453726	3.39846e-05	0.158472	0.00377764	0.0315303	0.0146442	0.00132264	0.00466247
ENSG00000113448	PDE4D	0.115427	0.00138362	0.112546	0.0739634	0.0979598	0.0368304	0.138156	0.00237604	0.158403	0.0921091	0.114277	0.0460929
ENSG00000158428	CATIP	0.0467445	0.000369409	0.00324325	0.0100856	0.0825003	0.00927855	0.0517225	0.000258504	0.00718451	0.0185037	0.158346	0.011775
ENSG00000039139	DNAH5	0.0209224	0.00374194	0.051812	0.0167793	0.0551458	0.00618606	0.158319	0.00349283	0.00778878	0.0100024	0.00443359	0.00492426
ENSG00000141002	TCF25	0.00741653	6.79012e-05	0.014475	0.00760444	0.15777	0.00168617	0.00617565	6.79012e-05	0.012297	0.00633249	0.142967	0.000936145
ENSG00000118507	AKAP7	0.00864748	0.00047695	0.0113463	0.0184915	0.00838179	0.00850335	0.0251579	0.000902262	0.0391862	0.157757	0.0355622	0.0124469
ENSG00000135363	LMO2	0.0121974	0.00140597	0.157747	0.029299	0.0549012	0.008934	0.00651193	0.000358248	0.00481029	0.00497072	0.00421625	0.00578657
ENSG00000140987	ZSCAN32	0.00115603	0.00034581	0.0116535	0.00556217	0.144283	0.0038727	0.00301283	0.000647724	0.0222549	0.0139503	0.157558	0.00849602
ENSG00000085117	CD82	0.00546509	0.000241658	0.0428239	0.0140638	0.153572	0.0058129	0.00876577	0.000318236	0.0468473	0.0247231	0.157492	0.0073557
ENSG00000146374	RSPO3	0.000327073	1.53251e-05	0.0300476	0.00292031	0.157296	0.00050998	0.000327073	1.53251e-05	0.0300476	0.00292031	0.157296	0.00050998
ENSG00000084676	NCOA1	0.0401706	0.00012047	2.60248e-08	0.0025237	2.05604e-07	0.0190345	0.0331897	6.48887e-05	3.06161e-06	0.157269	6.16461e-06	0.00965746
ENSG00000005810	MYCBP2	0.0353975	0.00125907	0.13942	0.0806855	0.0717872	0.023541	0.0551343	0.00112861	0.15726	0.0967851	0.0923576	0.0324541
ENSG00000115866	DARS	0.0355956	0.0233465	0.120727	0.0712699	0.0788645	0.153122	0.040242	0.0276493	0.144947	0.090025	0.0936814	0.157197
ENSG00000173914	RBM4B	0.0116548	0.00019515	0.0124017	0.0228101	0.0179346	0.125516	0.0141761	0.000239258	0.0140603	0.0258161	0.0251087	0.15683
ENSG00000187486	KCNJ11	0.00126965	1.75125e-05	0.156797	0.0314971	0.013705	0.000847566	0.00126965	1.75125e-05	0.156797	0.0314971	0.013705	0.000847566
ENSG00000170214	ADRA1B	0.0157787	0.000325959	0.156722	2.89046e-09	0	3.8239e-05	0.0156494		1.1568e-07	4.20119e-12	0	2.49751e-05
ENSG00000162086	ZNF75A	0.00133574	0.000494415	0.00997508	0.00634883	0.0622319	0.00265005	0.00395736	0.000962486	0.0282273	0.0175677	0.156713	0.0131491
ENSG00000196778	OR52K1	0.0881911	0.000326881	0.00828744	0.00471815	0.0140402	0.00425486	0.156363	0.000530752	0.013456	0.00744531	0.0212702	0.00613725
ENSG00000007237	GAS7	0.0509948	0.00756956	0.0772939	0.0633523	0.156012	0.0306654	0.00652611	0.00051396	0.0317377	0.0197643	0.0100912	0.00425603
ENSG00000258539	RP11-12J10.3	0.00572322	7.6525e-05	0.0766181	0.0113915	0.139727	0.00257953	0.041448	0.000959377	0.0983832	0.0843601	0.155853	0.00997343
ENSG00000120868	APAF1	0.00589552	0.000272346	0.155833	0.0136291	0.060997	0.00419407	0.00501445	0.000162261	0.0438048	0.00962967	0.0592965	0.00289051
ENSG00000197728	RPS26	0.0058264	0.000204157	0.0122465	0.00869691	0.0142597	0.150197	0.0134985	0.000768989	0.0187046	0.0159503	0.0288741	0.155832
ENSG00000143727	ACP1	0.155719	0.000132765	0.00195206	0.00150525	0.00356722	0.000425725	0.155719	0.000132765	0.00195206	0.00150525	0.00356722	0.000425725
ENSG00000280090	OR8B4	0.0103255	0.000496683	0.155641	0.0524952	0.0109747	0.00374048	0.00173509	7.60673e-05	0.000844006	0.000958004	0.00143363	0.00158519
ENSG00000134905	CARS2	0.076128	0.000483675	0.0480579	0.0152325	0.143428	0.011289	0.106354	0.000639414	0.0559038	0.0233227	0.15559	0.0170899
ENSG00000111783	RFX4	0.118665	0.000143892	0.0060923	0.00466198	0.00423966	0.00320167	0.155139	0.000143892	0.00707337	0.00550796	0.00533843	0.00357146
ENSG00000128536	CDHR3	0.0142555	0.00148954	0.0145991	0.020821	0.0251741	0.00884544	0.050474	0.154931	0.0520393	0.0533761	0.0768232	0.0492767
ENSG00000076944	STXBP2	0.00362615	0.000104715	0.0067812	0.011562	0.00626142	0.154892	0.00218242		0.00341195	0.00580374	0.00422133	0.153565
ENSG00000139636	LMBR1L	0.00564863	0.000125177	0.00275037	0.00340419	0.00347857	0.00669591	0.0116102	0.000216605	0.154355	0.0726382	0.0150225	0.0262903
ENSG00000120158	RCL1	0.00325755	0.000679589	0.0502144	0.0125681	0.133698	0.00123567	0.00496898	0.000753513	0.0501683	0.0127612	0.154201	0.00117851
ENSG00000114812	VIPR1	0.00484243	0.00041501	0.0277752	0.00616616	0.118725	0.00466779	0.00692102	0.000481302	0.0302373	0.00717148	0.154166	0.00761488
ENSG00000134030	CTIF	0.00633795	0.000590829	8.77334e-05	0.0447944	0.15406	0.0180538	0.00616437	0.000475597	8.74272e-05	0.0446571	0.153907	0.0179479
ENSG00000146285	SCML4	0.121042	0.00264273	0.0123818	0.0152368	0.0143422	0.0260231	0.153939	0.00184014	0.0179914	0.0174902	0.0160893	0.0558346
ENSG00000138777	PPA2	0.00496964	0.000169807	0.000958955	0.00129192	0.0115016	0.01743	0.00773343	0.000234559	0.153806	0.093514	0.0256212	0.0187113
ENSG00000282988	HIST1H3D	1.64083e-08		0.153542	0.0855357	0.0188743	0.0534497	1.34337e-08		0.10609	0.0835453	0.0129014	0.034512
ENSG00000196866	HIST1H2AD	1.64083e-08		0.15349	0.0855142	0.0188699	0.0534481	1.34337e-08		0.106038	0.0835241	0.0128969	0.0345104
ENSG00000152217	SETBP1	0.0186539	0.000357216	0.0343235	0.0232556	0.153376	0.00622494	0.00645539	0.000587534	0.0115768	0.014778	0.00279477	0.00668906
ENSG00000277224	HIST1H2BF	1.64083e-08		0.153292	0.0855788	0.0188675	0.0538634	1.34337e-08		0.105839	0.0835879	0.0128945	0.0349293
ENSG00000165119	HNRNPK	0.0400139	0.00665469	0.0312818	0.0271827	0.135706	0.0182427	0.0633933	0.00366662	0.0520521	0.0672774	0.153063	0.0263129
ENSG00000134825	TMEM258	0.000128787	0.000366138	0.0114542	0.000233777	0.152932	0.0613939	0.00159871	0.000530822	0.0120339	0.00168441	0.152984	0.0613939
ENSG00000122390	NAA60	0.0024387	0.000588682	0.0134573	0.00816423	0.0932714	0.007691	0.0036247	0.000604011	0.0423429	0.0153127	0.152915	0.0126674
ENSG00000160469	BRSK1	0.0180964	0.000228983	0.0685474	0.120498	0.023625	0.0156795	0.0325181	0.000674011	0.109057	0.152904	0.0433926	0.0351872
ENSG00000078549	ADCYAP1R1	0.00171374	2.32606e-05	0.152658	0.127164	0.00808363	0.00135395	0.00171374	2.32606e-05	0.152658	0.127164	0.00808363	0.00135395
ENSG00000155903	RASA2	0.00342395	1.29178e-05	0.152597	0.00252076	0.0073245	0.00136587	0.002605	1.29178e-05	0.152176	0.00271793	0.00713644	0.0012148
ENSG00000214285	NPS	0.00171734	0.000210392	0.00257806	0.00201939	0.00282559	0.000671691	0.00365028	0.000229151	0.00338379	0.00237187	0.0039238	0.152308
ENSG00000153071	DAB2	0.00657558	0.000241038	8.59611e-07	0.000908742	1.3518e-06	0.00491825	0.0158884	0.00199366	0.152111	0.0213724	0.103379	0.00482125
ENSG00000113742	CPEB4	0.0103937	0.000421837	0.0322426	0.0107045	0.12688	0.00373468	0.0184444	0.000933771	0.0403169	0.0173351	0.152096	0.00643737
ENSG00000153993	SEMA3D	0.0120543	0.000371156	0.0231137	0.0114421	0.151795	0.0043359	0.0103394	0.000270462	0.0191521	0.00966867	0.13468	0.00171646
ENSG00000111145	ELK3	0.00364844	0.000161002	0.151558	0.0222548	0.0684713	0.00169574	0.0036116	0.000137752	0.141377	0.0163491	0.0161919	0.00189762
ENSG00000206077	ZDHHC11B	9.56204e-05		0.00556309	0.000159235	0.00144324	0.15126	9.56204e-05		0.00556309	0.000159235	0.00144324	0.15126
ENSG00000163958	ZDHHC19	0.00748528	0.000349384	0.0223723	0.151113	0.0338936	0.0182864	0.00597237	0.000459413	0.0175061	0.145609	0.0177509	0.0196551
ENSG00000027075	PRKCH	0.0161898	0.00246125	0.0200693	0.0210775	0.0206335	0.150669	0.0161898	0.00246125	0.0200693	0.0210775	0.0206335	0.150669
ENSG00000043462	LCP2	0.0151771	0.00224884	0.0258169	0.0378373	0.0358345	0.0102514	0.0188351	0.00249076	0.0402905	0.150595	0.04299	0.0130479
ENSG00000115423	DNAH6	0.0451235	0.00098	0.0658446	0.0668146	0.0512925	0.112397	0.0674836	0.00171013	0.101656	0.0913155	0.0779098	0.150192
ENSG00000132793	LPIN3	0.00687004	0.000116426	0.0206491	0.0208474	0.0348561	0.00452756	0.0149734	0.000857524	0.11447	0.0500717	0.150078	0.00694107
ENSG00000164451	FAM26D	0.0173941	0.00171445	0.0719709	0.149941	0.00536621	0.00807505	0.0169914	0.000595843	0.0558988	0.147597	0.00384534	0.00611604
ENSG00000196119	OR8A1	0.00627458	0.000356289	0.149784	0.0476836	0.0081095	0.003183	0.00213139	0.00012983	0.00103824	0.00125898	0.00106686	0.00146597
ENSG00000110888	CAPRIN2	0.00942093	0.00036723	0.0435523	0.0809971	0.0120093	0.00445549	0.0126323	0.000299742	0.0765734	0.149547	0.0151352	0.0817822
ENSG00000138744	NAAA	0.00363463	0.000244017	0.0989707	7.13051e-05	0.0535547	0.00244425	0.0112053	0.000303762	0.149326	0.00200542	0.0749515	0.00520717
ENSG00000102908	NFAT5	0.113702	0.00040047	0.0566175	0.149172	0.0234503	0.00905296	0.0625107	0.000454982	0.0370917	0.0774649	0.0158065	0.00720099
ENSG00000171401	KRT13	0.00309374	0.000328462	0.00664146	0.00626381	0.00398702	0.00227787	0.0134716	0.00048869	0.149107	0.0412199	0.0695	0.00325579
ENSG00000163466	ARPC2	0.145985	0.000398313	0.00562256	0.0134244	0.0996535	0.00386394	0.149085	0.000398313	0.00934543	0.0278786	0.106845	0.00420447
ENSG00000197971	MBP	0.031465	0.00439202	0.0882725	0.0390645	0.102256	0.0164135	0.0400787	0.0051232	0.105598	0.0501655	0.148964	0.0221865
ENSG00000171202	TMEM126A	0.0112977	0.000536789	0.0149871	0.0175811	0.0310115	0.0356687	0.0287503	0.000900201	0.0744564	0.0591378	0.0548688	0.148963
ENSG00000103343	ZNF174	0.000771961	0.000261819	0.00944111	0.0046807	0.127282	0.00360478	0.00256342	0.00051411	0.018971	0.0120217	0.148943	0.00741
ENSG00000197635	DPP4	0.00643854	9.2899e-05	0.000303066	0.00046686	0.0061985	0.0357801	0.0112156	0.0003328	0.00102629	0.0013286	0.0202854	0.148725
ENSG00000151702	FLI1	0.0099708	8.00717e-06	9.44011e-05	0.00561723	0.144191	0.00500536	0.0193987	0.000259524	0.00417046	0.00446392	0.148434	0.00847314
ENSG00000135439	AGAP2	0.00096001	0.00147344	0.00174224	0.00116808	0.00242992	0.000951227	0.0147032	0.00229993	0.148387	0.0665279	0.0154085	0.020921
ENSG00000167074	TEF	0.00347058	9.1998e-05	0.00538159	0.00202874	0.00799038	0.0751813	0.0090135	0.000126659	0.0202888	0.00705043	0.11379	0.148099
ENSG00000141431	ASXL3	0.00347269	0.000208708	0.0631461	0.148051	0.00882955	0.0021434	0.00326634	0.000183388	0.0237059	0.052148	0.0117533	0.00246653
ENSG00000174173	TRMT10C	0.00841129	0.000177544	0.0315043	0.0280669	0.0785233	0.0261143	0.00892502	0.000207781	0.0397544	0.0295273	0.147865	0.0221216
ENSG00000120093	HOXB3	0.0160631	0.002235	0.0362026	0.0437181	0.147166	0.000446673	0.023286	0.00291258	0.0666609	0.147711	0.133205	0.000545521
ENSG00000042832	TG	0.0178837	0.00128205	0.143681	0.115516	0.0304378	0.0350166	0.0169925	0.00189197	0.14764	0.121755	0.0312858	0.0315204
ENSG00000158865	SLC5A11	0.00539673	0.000694938	0.0359513	0.147419	0.00499473	0.00291883	0.00230321	0.000451728	0.00244168	0.00258114	0.0038169	0.00224011
ENSG00000198105	ZNF248	0.0387198	0.000212132	0.0340903	0.0481908	0.0240642	0.00684877	0.0504545	0.000347758	0.091917	0.0904042	0.147337	0.00911657
ENSG00000111799	COL12A1	0.051364	0.00125496	0.0154824	0.0198701	0.0185987	0.00577745	0.0686013	0.00206487	0.0822378	0.0530546	0.147334	0.0203965
ENSG00000115464	USP34	0.00696472	0.0192501	0	1.11022e-16	3.56674e-08	0.147313	0.0095645	0.011317	0	1.11022e-16	3.50144e-08	0.0742356
ENSG00000124788	ATXN1	0.00116796	0.000137719	0.0361262	0.0013302	0.147265	0.00106088	0.00116796	0.000137719	0.0361262	0.0013302	0.147265	0.00106088
ENSG00000137574	TGS1	0.00967252	0.000377724	0.0110556	0.00866775	0.00826112	0.147254	0.00883627	0.000453689	0.0208385	0.0126966	0.010735	0.104286
ENSG00000125970	RALY	0.0477033	0.000177948	0.0097386	0.00175858	0.0258869	0.147238	0.0310045	0.000104939	0.0079733	0.00114491	0.023192	0.0413363
ENSG00000100316	RPL3	0.0064993	0.0015468	0.0599251	0.147168	0.0845322	0.0133265	0.00453713	0.000236975	0.0599251	0.147144	0.084554	0.0140602
ENSG00000173209	AHSA2	0.000713897	0.000928151	0	0	6.92812e-09	1.39085e-05	0.00100917	0.000873232	0	0	1.19737e-08	0.147165
ENSG00000169347	GP2	0.0049717	0.000143876	0.0362528	0.146822	0.00653955	0.0037758	0.00263029	0.000225344	0.00329743	0.00447643	0.00503272	0.00330988
ENSG00000184108	TRIML1	0.00384192	5.2309e-05	0.0149121	0.00360491	0.00693802	0.144896	0.00523115	8.18362e-05	0.0156574	0.00458839	0.00799347	0.146231
ENSG00000168517	HEXIM2	0.0209246	0.000539817	0.0150675	0.0344566	0.017287	0.145689	0.0112733	0.000359649	0.00712649	0.0212033	0.0093067	0.133802
ENSG00000113456	RAD1	0.00901531	0.000337921	0.00919317	0.0242287	0.0109123	0.00106014	0.0380596	0.000727875	0.0227612	0.0428807	0.0234454	0.145595
ENSG00000174444	RPL4	0.145545	0.000293083	0.0263761	0.0307451	0.0122535	0.0147336	0.0913065	0.00026973	0.0181634	0.0210862	0.00516093	0.00628276
ENSG00000103313	MEFV	0.000235726		0.00306948	0.00171978	0.0787075	0.000835595	0.00220401	0.00063517	0.0133046	0.00792022	0.145536	0.00577544
ENSG00000164548	TRA2A	0.00105391	0.000121167	0.00350418	0.00134178	0.00273211	0.00371894	0.00335012	0.000187994	0.0119395	0.00406756	0.145347	0.00591269
ENSG00000233822	HIST1H2BN	0.0746362		0.145034	0.140468	0.0893363	0.0358717	0.0746362		0.0482217	0.0928485	0.0474184	0.0295653
ENSG00000127191	TRAF2	0.0107643	4.3462e-05	0.0113645	0.0075642	0.0850848	0.00158371	0.0141279	8.70738e-05	0.0256508	0.0351532	0.145017	0.00162786
ENSG00000136986	DERL1	0.000717243	0.000139394	0.00398512	0.0761606	0.000940967	0.00600439	0.000992836	7.40985e-05	0.0046422	0.144924	0.00080261	0.00133986
ENSG00000198208	RPS6KL1	0.00356911	0.000140938	0.00940063	0.0148537	0.144787	0.00390352	0.00459661	0.000212273	0.00257011	0.019513	7.02681e-05	0.00585998
ENSG00000120071	KANSL1	0.0460829	0.00268468	0.0828738	0.0553715	0.0946086	0.00118318	0.0606641	0.0146456	0.127472	0.0773141	0.14464	0.00153757
ENSG00000153487	ING1	0.00911884	0.000128426	0.00543474	0.00605774	0.0246296	0.00134403	0.0626713	0.000324579	0.0475586	0.0153639	0.144616	0.00945982
ENSG00000152558	TMEM123	0.0695176	0.00532354	0.0606072	0.0641821	0.103563	0.144211	0.0580851	0.00485574	0.0521193	0.0514628	0.0928064	0.127762
ENSG00000155363	MOV10	0.0158869	0.000210617	0.126592	0.0448811	0.0438312	0.00184925	0.0194678	0.000350327	0.144025	0.0578117	0.0476597	0.00301521
ENSG00000275713	HIST1H2BH	1.34326e-08		0.1155	0.0532228	0.0153216	0.0409989	0.00048574		0.143782	0.0912478	0.0256212	0.073395
ENSG00000153815	CMIP	0.027725	0.0013766	0.042248	0.133432	0.0252344	0.143743	0.0632311	0.00264555	0.0636905	0.118668	0.0654453	0.0860643
ENSG00000125037	EMC3	0.0149061	0.000165902	0.0218705	0.143143	0.0135435	0.00754297	0.0242459	0.000665724	0.0506869	0.0476117	0.0395912	0.00956658
ENSG00000186860	KRTAP17-1	0.000896148	2.09607e-05	0.000356473	0.000779836	0.00042738	0.0023937	0.0281006	0.000671493	0.143127	0.0556186	0.106877	0.0115551
ENSG00000132475	H3F3B	0.0141342	0.00139393	0.0442538	0.0123183	0.121754	0.142857	0.0173123	0.00196085	0.0277406	0.0107077	0.0810845	0.133738
ENSG00000160094	ZNF362	0.00206217	4.04716e-05	0.00900161	0.00598933	0.00544773	0.140424	0.000832733	8.12701e-05	0.00123416	0.00109365	0.00192221	0.14271
ENSG00000111863	ADTRP	0.0145344	0.0136311	0.0432177	0.0394675	0.0217423	0.00931274	0.0383274	0.0153076	0.0696319	0.14269	0.0631698	0.0310143
ENSG00000168754	FAM178B	0.142639	0.00015533	0.00527677	0.00761387	0.00981947	0.0131817	0.142074	0.00021077	0.00637241	0.00756261	0.0124256	0.00445964
ENSG00000164111	ANXA5	0.00909831	8.51033e-05	0.0089302	0.00751234	0.00478695	0.142585	0.00735048	8.51033e-05	0.00768878	0.00622879	0.00400873	0.142258
ENSG00000276368	HIST1H2AJ	0.0746362		0.14252	0.117245	0.0963824	0.0434296	0.0750857		0.141304	0.122832	0.0992046	0.0543221
ENSG00000273703	HIST1H2BM	0.0746362		0.14252	0.117245	0.0963824	0.0434296	0.0750857		0.141304	0.122832	0.0992046	0.0543221
ENSG00000196950	SLC39A10	0.0226495	0.000473941	0.111205	0.0268336	0.0644402	0.00540884	0.0238212	0.000713491	0.14237	0.0339576	0.0982049	0.00676398
ENSG00000100376	FAM118A	0.0209226	0.00209943	0.0193766	0.142055	0.0293517	0.00969473	0.0164265	0.00220698	0.014213	0.056127	0.0205469	0.00766283
ENSG00000121903	ZSCAN20	0.00510862	0.000321306	0.0141506	0.0144212	0.00573774	0.141957	0.00171943	5.66569e-05	0.00807459	0.00585649	0.00213114	0.00174156
ENSG00000010327	STAB1	0.00179316	0.000185828	0.141632	0.00651994	4.3164e-06	0.00582292	0.00200533	0.000185828	0.141826	0.00670993	5.77144e-06	0.00692153
ENSG00000184560	C17orf74	0.00025098	5.74959e-05	0.00154135	0.00160855	0.000390904	0.141667	0.00025098	5.74959e-05	0.00154135	0.00160855	0.000390904	0.141667
ENSG00000185420	SMYD3	0.0224572	0.00184226	0.138284	0.0841206	0.0309903	0.0130098	0.0237452	0.00187377	0.141462	0.0869579	0.0341916	0.0157201
ENSG00000197272	IL27	0.0167503		0.0559539	0.066642	0.0174902	0.000830137	0.00818461		0.0571914	0.14126	0.0127571	0.000696056
ENSG00000168268	NT5DC2	0.00192576		0.141024	0.0061973	3.15205e-06	0.0047455	0.00192576		0.141024	0.0061973	3.15205e-06	0.0047455
ENSG00000107614	TRDMT1	0.14094	0.00332673	0.0576966	0.0730928	0.0757643	0.0667762	0.0740439	0.00232494	0.04277	0.0576837	0.0530309	0.0510739
ENSG00000136935	GOLGA1	0.0311625	0.000199146	0.0223177	0.0148615	0.0198358	0.0539036	0.0451176	0.000386065	0.0244598	0.0212787	0.021394	0.140919
ENSG00000149575	SCN2B	0.023055	0.000597177	0.140893	0.0674258	0.0195797	0.0106814	0.0113476	0.000289096	0.0444654	0.0191777	0.0274426	0.00462961
ENSG00000108479	GALK1	0.00195378	0.000105739	0.0322321	0.00299221	0.0734857	0.042174	0.00349601	0.000372484	0.0451706	0.00498626	0.14032	0.0425261
ENSG00000081791	KIAA0141	0.00152374	0.000171811	2.98479e-07	0.000419381	2.66689e-05	9.89284e-08	0.050703	0.00185098	0.140282	0.0156714	0.110444	0.134034
ENSG00000165046	LETM2	0.000927217	6.55333e-05	0.012398	0.0096535	0.0105174	0.0360581	0.0046879	0.000164834	0.0727043	0.0400325	0.0265063	0.140158
ENSG00000013375	PGM3	0.00611475	9.68218e-05	0.00387343	0.0025302	0.00350713	0.000425642	0.0267798	0.00033492	0.0175803	0.0249329	0.0135168	0.140156
ENSG00000100300	TSPO	0.000187776	0.000137119	0.0294572	0.14009	0.000864677	0.000291861	0.000187776	0.000137119	0.0294572	0.14009	0.000864677	0.000291861
ENSG00000013392	RWDD2A	0.00415029	3.86903e-05	0.00286215	0.00172793	0.00227357	0.000252186	0.0255732	0.000276795	0.0170618	0.0244349	0.0127136	0.140015
ENSG00000170779	CDCA4	0.00366628	9.90416e-05	0.139953	0.0419464	0.00712886	0.00190303	0.00191994		0.0188462	0.014868	0.0026822	0.00102724
ENSG00000144560	VGLL4	0.0227232	0.000677895	0.0702208	0.0480831	0.138671	0.00377622	0.0236083	0.000704959	0.0709135	0.0766482	0.139881	0.00406238
ENSG00000178764	ZHX2	0.00235742	0.000435906	0.00757772	0.102093	0.00305199	0.0107335	0.00144829	0.000268876	0.00639456	0.139752	0.00206336	0.00456549
ENSG00000197057	DTHD1	0.0251607	0.00190893	0.00423951	0.0295954	0.0400726	0.0249671	0.0245995	0.00199613	0.00969913	0.0300903	0.139742	0.0176507
ENSG00000122133	PAEP	0.00163451	0.000443011	0.138012	0.0134328	0.0133087	0.00117592	0.00235471	0.000522146	0.139676	0.0150158	0.0148064	0.00201693
ENSG00000116701	NCF2	0.00339258	0.0303282	0.00358524	0.124451	0.00303377	0.000974845	0.00345624	0.0303447	0.00374036	0.139631	0.00306991	0.00101932
ENSG00000110448	CD5	0.00425201	0.000197892	0.000725062	0.00052567	1.87043e-05	5.30181e-11	0.025193	0.000965255	0.139339	0.0283104	0.000711993	3.97042e-10
ENSG00000170296	GABARAP	0.139172	0.000140389	0.00250184	0.00327504	0.00250442	0.0689393	0.0947765	0.00012475	0.000972819	0.00179481	0.00121765	0.00559445
ENSG00000131910	NR0B2	0.000993705		0.000157387	0.000619533	0.00050432	0.0166754	0.00214192	0.000211415	0.139078	0.0101886	0.0920648	0.0230225
ENSG00000077254	USP33	0.0203673	0.00010403	0.0166045	0.0149672	0.138967	0.025904	0.017114	0.000228297	0.0106878	0.0117572	0.00582642	0.0207016
ENSG00000092200	RPGRIP1	0.00851512	0.000353723	0.00658104	0.00794118	0.00637997	0.00688803	0.0163401	0.00641133	0.138637	0.0491226	0.068041	0.0144902
ENSG00000138031	ADCY3	0.0196614	9.96167e-05	0.138593	0.0873552	0.0516675	0.001762	0.0199967	0.000123978	0.138593	0.0875057	0.0516675	0.0021554
ENSG00000181215	C4orf50	0.00361512	0.000138374	0.00199307	0.00447596	0.00186282	0.138477	0.00361512	0.000138374	0.00199307	0.00447596	0.00186282	0.138477
ENSG00000166987	MBD6	0.0017824	7.41674e-05	0.0164009	0.0178918	0.000944374	0.00187733	0.00860923	0.000374162	0.138277	0.0604262	0.00319911	0.0319613
ENSG00000159063	ALG8	0.0192947	0.000272056	0.0777343	0.111879	0.0181613	0.00831321	0.0130467	0.000316326	0.0980384	0.138252	0.0284888	0.0095132
ENSG00000130511	SSBP4	0.00217065		0.138243	0.0096505	0.0915772	0.00181872	0.00217065		0.138243	0.0096505	0.0915772	0.00181872
ENSG00000103047	TANGO6	0.138154	9.2919e-05	0.00240658	0.0166189	0.00317118	0.00113124	0.138154	9.2919e-05	0.00240658	0.0166189	0.00317118	0.00113124
ENSG00000141510	TP53	0.0184137	0.00441592	0.00441186	0.00900683	0.00446611	0.0317134	0.0823337	0.00464533	0.00952084	0.0122488	0.00863293	0.13813
ENSG00000134987	WDR36	0.0091081	0.000406223	0.00625902	0.00624476	0.00447613	0.136553	0.0195387	0.000757833	0.015923	0.0174979	0.00940619	0.138015
ENSG00000097021	ACOT7	0.0142567	0.00064552	0.131589	0.0616776	0.0629002	0.00969282	0.0142961	0.000618195	0.137891	0.0776604	0.0672882	0.00989993
ENSG00000156110	ADK	0.00509862	0.000612907	0.000247163	0.00798477	9.4659e-10	0.00311689	0.00696438	0.00104699	0.137812	0.0149107	0.0189026	0.00453915
ENSG00000185009	AP3M1	0.00426755	0.00058148	0.000195561	0.00588256	8.07855e-10	0.0022947	0.00600604	0.00101556	0.137758	0.0126674	0.0189026	0.00359202
ENSG00000153933	DGKE	0.000993077	5.62012e-05	0.033658	0.00595579	0.134622	0.00108095	0.00158461	0.000251192	0.0602335	0.0116294	0.137749	0.00164991
ENSG00000204977	TRIM13	0.00217182	6.55282e-05	0.0010903	0.00325941	0.00102181	0.0121107	0.0051518	0.000720015	0.00329445	0.00573229	0.00656656	0.137742
ENSG00000147862	NFIB	0.0126599	0.00131116	0.137645	0.024495	0.0253466	0.0233531	0.00366788	0.000403922	0.133925	0.0205707	0.0205627	0.00947451
ENSG00000184381	PLA2G6	0.137494	0.000641717	0.00217359	0.00829477	0.00790647	0.0121553	0.0675914	0.000344637	0.00108501	0.00413373	0.00424522	0.00488057
ENSG00000092148	HECTD1	0.0100021	0.00026338	0.0775275	0.137334	0.0117094	0.00343573	0.0101113	0.000247579	0.0766896	0.136839	0.0105324	0.00343938
ENSG00000185130	HIST1H2BL	0.0746362		0.0682312	0.137318	0.102697	0.0517284	0.0746362		0.026905	0.0667801	0.0457316	0.0376307
ENSG00000196747	HIST1H2AI	0.0746362		0.0680194	0.137298	0.102306	0.0516898	0.0746362		0.0266931	0.0667595	0.0453407	0.037592
ENSG00000142751	GPN2	0.00134279	2.96457e-05	0.00037963	0.000814472	0.00189695	0.0689015	0.00516188	0.000223524	0.137117	0.0078221	0.100711	0.117141
ENSG00000103187	COTL1	0.00926124	0.00241512	0.0205542	0.0106838	0.0185591	0.00898754	0.0353525	0.00356259	0.0402373	0.0320615	0.136925	0.0165996
ENSG00000186075	ZPBP2	0.00234042	6.71017e-05	0.0911269	0.104155	0.0844664	2.45292e-09	0.0114551	5.0274e-05	0.0919357	0.136869	0.0850531	1.03304e-08
ENSG00000198742	SMURF1	0.000622661	0.000243182	0.0318253	0.00275875	0.136677	0.00104657	0.000622661	0.000243182	0.0318253	0.00275875	0.136677	0.00104657
ENSG00000136068	FLNB	0.0156858	0.000513187	0.116199	0.136572	0.0148867	0.0120676	0.00751073	0.000221379	0.113159	0.130889	0.00611572	0.00617869
ENSG00000180488	MIGA1	0.0102143	5.04809e-05	0.0101688	0.00841838	0.136236	0.0159675	0.0107473	0.000180178	0.00768216	0.00705951	0.131028	0.0120094
ENSG00000138442	WDR12	1.1144e-05	7.03502e-05	0.0191443	0.00500063	0.135956	0.0086911	8.43234e-06	5.81553e-05	0.00707515	0.00299166	0.00147657	0.00742626
ENSG00000152804	HHEX	0.0252807	0.000213579	0.135929	0.105997	0.0680866	0.0839661	0.00394314	0.000109929	0.0976529	0.100462	0.0395416	0.0691694
ENSG00000055208	TAB2	0.00973647	0.00241936	0.042225	0.0851687	0.0821221	0.0237455	0.0127138	0.00282021	0.0659094	0.135777	0.0853851	0.030215
ENSG00000119950	MXI1	0.0170398	0.00265883	4.42684e-05	0.0798706	1.05875e-07	0.0255249	0.0361095	0.00500646	7.65258e-05	0.135729	2.29823e-07	0.0443042
ENSG00000170382	LRRN2	0.135595	0.00104779	0.00457836	0.0037893	0.00652215	0.0209115	0.00197526	0.00101821	0.00359236	0.00289871	0.00479686	0.0196709
ENSG00000169372	CRADD	0.0110843	0.00114596	0.00946033	0.0142097	0.135381	0.0130647	0.0132309	0.00107364	0.00614479	0.011813	0.0376693	0.0150948
ENSG00000065809	FAM107B	0.0646835	0.00338325	0.0480399	0.102938	0.0464025	0.0328719	0.0760661	0.00502599	0.0796283	0.135347	0.0659261	0.0477145
ENSG00000197903	HIST1H2BK	0.0746362		0.068791	0.135222	0.0965774	0.0342024	0		0.000138713	0.000159543	0.000159126	0.00963547
ENSG00000138835	RGS3	0.0376997	0.00134991	0.0979019	0.0374939	0.0794951	0.0150877	0.0519131	0.00318768	0.135183	0.0610922	0.112453	0.0250615
ENSG00000138380	CARF	6.43199e-06	6.23538e-05	0.0130399	0.00336437	0.135153	0.00618175	3.60605e-06	4.74826e-05	0.000966719	0.00133373	0.000646865	0.00450915
ENSG00000143502	SUSD4	0.00271676	0.000390424	0.00712406	0.00962062	0.0262451	0.00403313	0.00609956	0.000590015	0.135088	0.0420517	0.0600494	0.00649098
ENSG00000150628	SPATA4	0.0107251	0.000305903	0.0432944	0.134046	0.0206618	0.00822079	0.0140004	0.000402706	0.0501977	0.134789	0.0290646	0.011405
ENSG00000110880	CORO1C	0.0211044	0.000571849	0.0488423	0.0253774	0.058465	0.115535	0.0215209	0.000695967	0.0467078	0.0266124	0.0566656	0.134782
ENSG00000163083	INHBB	0.00106903		0.000709176	0.000506878	0.000738702	0.134236	0.00106903		0.000709176	0.000506878	0.000738702	0.134236
ENSG00000178096	BOLA1	0.133727	0.000297855	2.19195e-06	0.000608345	0.00205406	0.0163897	0.0460846	0.000210435	1.76466e-06	0.000429936	0.00175555	0.00885816
ENSG00000181513	ACBD4	0.00369774	0.000137497	0.00181386	0.00790376	0.00169312	0.000179668	0.013844	0.000301275	0.00954817	0.0265948	0.00970518	0.133656
ENSG00000172638	EFEMP2	2.03825e-05	4.60905e-05	0.133503	0.00892506	0.0351097	0.000290081	2.03825e-05	4.60905e-05	0.133503	0.00892506	0.0351097	0.000290081
ENSG00000140853	NLRC5	0.0147195	0.00100186	0.0820751	0.0473681	0.0350643	0.0113616	0.0237933	0.00183956	0.133103	0.103764	0.130924	0.0164002
ENSG00000185798	WDR53	0.0130602	0.000376334	0.0184522	0.0175769	0.0405381	0.00988102	0.00925351	0.000162638	0.132863	0.0247988	0.0235122	0.00140392
ENSG00000162616	DNAJB4	0.0205228	0.000521812	0.0123067	0.0123717	0.13283	0.0250718	0.0218041	0.000359534	0.0118974	0.0125236	0.132559	0.0254026
ENSG00000069812	HES2	0.00365546	0.000184734	0.132778	0.0409049	0.0145374	0.00245029	0.00208001	6.89761e-05	0.126907	0.0248757	0.0111787	0.00145323
ENSG00000214226	C17orf67	0.00112216	9.20032e-05	0.132709	0.0307127	0.127859	0.000668453	0.00112216	9.20032e-05	0.132709	0.0307127	0.127859	0.000668453
ENSG00000152936	LMNTD1	0.037523	0.000736436	0.0238802	0.0271412	0.0349723	0.132689	0.0235229	0.000420232	0.0283757	0.0391612	0.0353221	0.127771
ENSG00000214530	STARD10	0.021537	0.0137025	0.13266	0.0182492	0.0452319	0.0110311	0.0157047	0.0117168	0.087085	0.0124348	0.0314525	0.0080414
ENSG00000119185	ITGB1BP1	0.00109129	1.5597e-05	0.0186042	0.125684	0.00138781	5.25285e-06	0.00166789	1.5597e-05	0.0198432	0.132557	0.00166113	5.72471e-06
ENSG00000112182	BACH2	0.00878194	0.132505	0.0113963	0.0104758	0.0975985	0.0345164	0.00878194	0.132505	0.0113963	0.0104758	0.0975985	0.0345164
ENSG00000159314	ARHGAP27	0.00329095	0.000400179	0.00548284	0.00697948	0.0062237	0.000147429	0.00661606	0.000463758	0.0108423	0.013207	0.0144314	0.132233
ENSG00000151414	NEK7	0.018334	8.52986e-05	0.000183285	0.00512427	1.55555e-05	7.07048e-08	0.0149012	5.83285e-05	0.0525295	0.00726308	0.132198	5.35727e-08
ENSG00000009413	REV3L	0.00493826	7.0794e-05	0.0467169	0.132156	0.0244361	0.00269568	0.00493826	7.0794e-05	0.0467169	0.132156	0.0244361	0.00269568
ENSG00000137965	IFI44	0.0191051	0.00057471	0.0120049	0.0120385	0.132134	0.0199794	0.0127944	0.000362532	0.0117954	0.00697211	0.130569	0.0095119
ENSG00000243660	ZNF487	0.00802654	1.83172e-05	0.0198148	0.00617836	0.101947	0.00590178	0.0093392	6.96492e-05	0.0254216	0.00578547	0.132079	0.0063323
ENSG00000224420	ADM5	0.00213139	0.000170522	0.0750062	0.0013603	0.120892	0.000273277	0.00397538	0.000217911	0.131809	0.00234935	0.121453	0.0009811
ENSG00000000460	C1orf112	0.00946627	0.000146767	0.130143	0.0887618	0.0115871	0.00478467	0.0176972	0.000635494	0.131277	0.0932041	0.0176856	0.0105734
ENSG00000182858	ALG12	0.00412857	7.65174e-05	0.0260021	1.06098e-07	0.0947013	0.00270115	0.00528165	7.65174e-05	0.0333404	1.34285e-07	0.131145	0.00463387
ENSG00000168329	CX3CR1	0.0279402	0.13104	0.0339058	0.0304859	0.0615345	0.0357642	0.0417299	0.12983	0.0308049	0.031903	0.0431858	0.017578
ENSG00000075415	SLC25A3	0.00236588	0.00027194	0.131002	0.00846619	0.0262487	0.00243913	0.00149364	0.000188939	0.129448	0.00645732	0.0141428	0.00196912
ENSG00000145936	KCNMB1	0.00493995	0.00108451	0.102398	0.124362	0.0344308	0.00711644	0.00720493	0.00122859	0.113038	0.130952	0.0450731	0.0120301
ENSG00000183378	OVCH2	0.0840092	0.000341828	0.00423048	0.00458262	0.00507181	0.00221271	0.130603	0.000341828	0.00541467	0.00625405	0.00641354	0.00261147
ENSG00000177688	SUMO4	0.00565723	0.000770222	0.0211734	0.0404	0.049565	0.0161298	0.0158288	0.0336263	0.0697101	0.130542	0.0188914	0.0611045
ENSG00000187260	WDR86	0.00120964	0.000253896	0.0078872	0.13046	0.00308632	0.00129871	0.00120964	0.000253896	0.0078872	0.13046	0.00308632	0.00129871
ENSG00000109452	INPP4B	0.015942	0.00107246	0.0168718	0.0225651	0.0168431	0.0274201	0.0661709	0.0026233	0.0861498	0.0865623	0.130455	0.087365
ENSG00000092140	G2E3	0.0115091	0.000319709	0.130392	0.100862	0.0177024	0.00816544	0.00489214	0.0001992	0.0291733	0.0253168	0.00784307	0.00383062
ENSG00000116754	SRSF11	0.0200544	0.000259988	0.0208487	0.00354127	0.0145897	0.0775559	0.0478369	0.00156794	0.0455762	0.00844837	0.0271795	0.130373
ENSG00000170852	KBTBD2	0.118042	0.000813941	0.0459614	0.0477264	0.0449727	0.0408548	0.130324	0.00106561	0.0648706	0.0568937	0.0826611	0.0469856
ENSG00000161956	SENP3	0.038402	0.000119236	0.00747273	0.00923146	0.0049676	0.130274	0.0850918	0.000312784	0.00620059	0.00809067	0.00466208	0.10269
ENSG00000185305	ARL15	0.0114031	8.52579e-05	0.0322535	0.130146	0.00227079	0.000524678	0.0109614	5.24835e-05	0.031593	0.129814	0.00090198	0.000308805
ENSG00000026036	RTEL1-TNFRSF6B	0.00542082	0.000199211	1.3816e-07	0.000486241	0.130058	0.00739304	0.00448845	0.000199211	1.3816e-07	0.000368477	0.130058	0.00737059
ENSG00000036549	ZZZ3	0.00831703	0.000111766	0.00715464	0.00621102	0.129386	0.0102857	0.0101362	0.000246027	0.00764458	0.00701356	0.129699	0.0121
ENSG00000172775	FAM192A	0.0102265	0.000474435	0.0167982	0.0141299	0.00445716	0.00504675	0.0354802	0.00173599	0.0915619	0.129625	0.0557821	0.0244173
ENSG00000149043	SYT8	0.000750818	9.03853e-05	0.128999	7.57492e-05	0.00303861	4.26794e-06	0.00462349	0.000353778	0.129548	0.000168056	0.0053052	4.62383e-05
ENSG00000005700	IBTK	0.00611957	0.000147894	0.00795755	0.00735464	0.00424924	0.0866852	0.0209363	0.000467103	0.0178805	0.0158387	0.0148053	0.129372
ENSG00000214026	MRPL23	0.0041025	0.000101255	0.128949	5.20322e-05	0.00382188	2.65344e-05	0.00350884	0.000115029	0.129349	4.41604e-05	0.00389412	2.65323e-05
ENSG00000134352	IL6ST	0.00541166	0.000480692	0.0101873	0.00958406	0.010088	0.00565416	0.0319954	0.0157622	0.0790243	0.096251	0.129323	0.0508325
ENSG00000107290	SETX	0.0130411	0.000256206	0.0203255	0.00921925	0.129098	0.0109098	0.0121388	0.000275381	0.0241825	0.00749781	0.114116	0.00819792
ENSG00000108821	COL1A1	0.00533987	0.000422117	0.129097	0.0643145	0.0125926	0.00782287	0.00520621	0.000642288	0.0221935	0.0260113	0.00965784	0.0086478
ENSG00000166925	TSC22D4	0.00262785	9.09198e-05	3.04134e-05	0.00943075	0.000985242	0.00234923	0.00584955	0.000197533	0.00804545	0.0417933	0.129089	0.00414696
ENSG00000130598	TNNI2	0.000415298	4.39078e-05	0.128895	5.0735e-05	0.00253995	3.56534e-06	0.000415298	4.39078e-05	0.128895	5.0735e-05	0.00253995	3.56534e-06
ENSG00000197153	HIST1H3J	0.0746362		0.0610994	0.128887	0.0801411	0.0565646	1.72141e-09		0.0901141	0.110569	0.081156	0.058913
ENSG00000071054	MAP4K4	0.00834638	0.000612381	2.18173e-06	0.00022083	0.001419	0.0276496	0.0234968	0.00150514	6.28031e-06	0.000647836	0.00363423	0.128881
ENSG00000087460	GNAS	0.00889442	0.000187196	1.33471e-06	0.128785	0.000452552	0.00291577	0.00965807	0.000187196	5.38979e-07	0.00160645	0.000349396	0.00320565
ENSG00000159625	DRC7	0.0106219	0.000590123	0.0102474	0.00974766	0.12873	0.00759749	0.00147815	0.000309355	0.00412101	0.00396428	0.0147072	0.000679673
ENSG00000175727	MLXIP	0.0118581		0.00295346	0.00106675	0.00568791	0.111809	0.0136222	0.000109861	0.00591076	0.00264633	0.009682	0.128576
ENSG00000186431	FCAR	0.00674824	0.000469193	0.0109402	0.0726466	0.00478521	0.0109599	0.00190839	0.00012832	0.00547699	0.128439	0.000962994	0.00411533
ENSG00000129673	AANAT	0.00751626	8.05448e-05	0.022303	0.0720309	0.0724515	0.00310951	0.00544767	1.3506e-05	0.0133019	0.128426	0.00303379	0.00213895
ENSG00000143401	ANP32E	0.128332	0.000531336	0.000200169	0.00226196	0.0120919	0.0403268	0.0988558	0.000298318	0.000586325	0.00137172	0.0405067	0.0156123
ENSG00000205864	KRTAP5-6	0.00265693	0.00025789	0.128325	3.92278e-05	0.00232717	8.23043e-06	6.55112e-05	5.97741e-05	2.99978e-05	1.71665e-06	0.000205565	4.07857e-07
ENSG00000197376	OR8S1	0.00916836	3.23846e-05	0.0111558	0.128296	0.00676568	0.000664869	0.00377843	4.42113e-05	0.00114096	0.000241445	0.00295141	4.05067e-06
ENSG00000244242	IFITM10	0.00111902		0.128088	2.73375e-05	0.00208973	3.00459e-06	0.00156101	1.87659e-05	0.128239	4.45889e-05	0.00272831	3.7557e-06
ENSG00000031003	FAM13B	0.010617	0.000563172	0.020906	0.0171838	0.0191464	0.0227685	0.0352814	0.00141106	0.0479182	0.0423775	0.128225	0.0388111
ENSG00000141337	ARSG	0.0131493	0.000339548	0.0264611	0.00648372	0.106623	0.0100919	0.0161633	0.000394551	0.0424592	0.00910991	0.128168	0.0112392
ENSG00000273983	HIST1H3G	3.44502e-12		0.127794	0.0777018	0.012253	0.0301711	2.98394e-08		0.118681	0.0829886	0.0107429	0.0430703
ENSG00000107863	ARHGAP21	0.0248607	0.00116233	0.0250522	0.0570719	0.00195086	0.015323	0.0391846	0.00185931	0.0499107	0.127684	0.00305781	0.0212933
ENSG00000101166	PRELID3B	0.00278598		9.77621e-07	0.127674	0.000174646	0.000804212	0.00646629	0.000306542	2.18487e-06	0.111418	0.000274921	0.0116873
ENSG00000196208	GREB1	0.0129511	0.000276735	0.102553	0.0349236	0.0824238	0.0230579	0.0100095	0.000299408	0.127542	0.0301025	0.0839624	0.0141873
ENSG00000120833	SOCS2	0.0110709	0.00056989	0.0104747	0.0134878	0.126519	0.0243874	0.0179805	0.000756791	0.0136018	0.0193017	0.127318	0.0281975
ENSG00000204160	ZDHHC18	0.00153848		0.000269315	0.000648017	0.000245106	0.127208	0.00153848		0.000269315	0.000648017	0.000245106	0.127208
ENSG00000146535	GNA12	0.00348146	0.000632481	0.127056	0.106545	0.00796038	0.000672171	0.00348146	0.000632481	0.127056	0.106545	0.00796038	0.000672171
ENSG00000172139	SLC9C1	0.0171092	0.000651704	0.0134626	0.0278661	0.0136218	0.00831132	0.0339621	0.000942798	0.0327769	0.127045	0.02727	0.0138731
ENSG00000198000	NOL8	0.023282	0.000277505	0.105186	0.0659902	0.0449714	0.0167622	0.0309098	0.000215591	0.126944	0.0821871	0.041922	0.0192368
ENSG00000108924	HLF	0.039319	0.000770634	0.0208046	0.0329028	0.0217721	0.0109155	0.0606214	0.00107754	0.0274051	0.0401411	0.126908	0.0163073
ENSG00000145779	TNFAIP8	0.0259954	0.0118693	0.0529472	0.0401824	0.0402921	0.0686408	0.0438508	0.0166128	0.0956662	0.116011	0.0740822	0.126844
ENSG00000115875	SRSF7	0.0147125	0.001167	0.0278861	0.020264	0.101792	0.012672	0.019553	0.00171074	0.038711	0.0328704	0.126529	0.0136223
ENSG00000184588	PDE4B	0.0248745	0.0101162	0.0269805	0.0249855	0.126415	0.0328765	0.0306143	0.0163669	0.0292177	0.0300829	0.0682735	0.0463116
ENSG00000100490	CDKL1	0.00442594	6.95137e-05	0.000812958	0.0012017	0.126415	0.000729424	0.00442594	6.95137e-05	0.000812958	0.0012017	0.126415	0.000729424
ENSG00000176476	SGF29	0.0384515	0.000183701	0.0952683	0.0808617	0.0514773	0.00140471	0.0152789	0.00135404	0.0613691	0.126274	0.0298991	0.00351884
ENSG00000180871	CXCR2	0.00819682	0.000125736	0.0846345	0.0894013	0.0210208	0.00273355	0.00957422	0.000125736	0.126063	0.126084	0.0292946	0.00307914
ENSG00000178233	TMEM151B	0.00467606	5.82819e-05	0.0824305	0.00260982	0.000578899	0.0234765	0.00205028	0.000214339	0.125684	0.00437869	0.000786307	0.00199404
ENSG00000274750	HIST1H3E	3.85414e-12		0.121114	0.0771087	0.0158352	0.0551153	6.77742e-08		0.125604	0.0918838	0.0304592	0.10038
ENSG00000278677	HIST1H2AM	0.0746362		0.0595092	0.125394	0.0615003	0.0562634	1.72141e-09		0.0883634	0.10649	0.0626296	0.0585991
ENSG00000274641	HIST1H2BO	0.0746362		0.0595092	0.125394	0.0615003	0.0562634	1.72141e-09		0.0883634	0.10649	0.0626296	0.0585991
ENSG00000188393	CLEC2A	0.00899818	0.00100061	0.0184026	0.0454868	0.0102096	0.00034704	0.00765681	0.000498412	0.0182017	0.0431075	0.00970064	0.125348
ENSG00000138363	ATIC	0.00292222	3.98615e-05	0.119374	0.0531187	0.00660375	0.00116069	0.00812417	0.00198435	0.125299	0.0607983	0.0126296	0.0032775
ENSG00000205853	RFPL3S	0.00694089	0.000274544	0.0801378	0.00707046	0.125107	0.00644515	0.00694089	0.000274544	0.0801378	0.00707046	0.125107	0.00644515
ENSG00000129521	EGLN3	0.00725828	0.000351891	0.0313363	0.0174026	0.125081	0.00899003	0.00725828	0.000351891	0.0313363	0.0174026	0.125081	0.00899003
ENSG00000169813	HNRNPF	0.00672515	3.13406e-05	0.0139866	0.00561138	0.0523447	0.00403909	0.0113017	5.30596e-05	0.0245405	0.00989913	0.125077	0.00743336
ENSG00000196704	AMZ2	0.0275236	0.00732272	0.061342	0.0513318	0.125029	0.0229252	0.0253897	0.00699961	0.0553948	0.0220631	0.0720582	0.0205156
ENSG00000256797	KLRF2	0.031653	0.0244953	0.0441976	0.0260131	0.0208928	0.00169589	0.00141207	0.000465387	7.23106e-05	0.00187821	0.00129184	0.124939
ENSG00000105856	HBP1	0.00446277	0.00025511	6.19121e-10	3.65847e-11	0.124905	0.0159929	0.0121939	0.00070262	0.00644376	1.29641e-06	0.0978527	0.00836299
ENSG00000197061	HIST1H4C	7.84039e-13		0.12472	0.0712034	0.013309	0.0395549	0.000246617		0.0923876	0.0501728	0.0391388	0.0433217
ENSG00000212658	KRTAP29-1	0.00971488	0.000305473	0.0681978	0.0181716	0.0306297	0.0148833	0.0160578	0.00031911	0.124695	0.0332263	0.0780263	0.00601414
ENSG00000047365	ARAP2	0.0315639	0.00210451	0.124674	0.0462643	0.0933462	0.0251897	0.0326328	0.00223832	0.115967	0.0470466	0.0726973	0.0254933
ENSG00000147485	PXDNL	0.0459649	0.000564977	0.116122	0.0161062	0.124398	0.00768134	0.00969061	0.000220309	0.00618822	0.0077865	0.00735101	0.00504601
ENSG00000130702	LAMA5	0.0122026	0.000131293	0.0188131	0.01933	0.0193082	0.123983	0.0126977	0.000131293	0.0212847	0.0233877	0.0202503	0.124337
ENSG00000118503	TNFAIP3	0.000908762	2.47272e-11	9.45016e-06	2.7045e-12	0.0767055	0.0325754	0.0999077	4.86927e-09	2.18688e-05	3.64339e-10	0.124319	0.0925006
ENSG00000079459	FDFT1	0.123681	0.000629515	0.0140145	0.0495093	0.016236	0.00979365	0.124293	0.000629515	0.026158	0.0590407	0.0276448	0.010654
ENSG00000197837	HIST4H4	0.0103637	0.00126748	0.0143818	0.00729318	0.0290407	0.000991422	0.0226312	0.00243348	0.0681934	0.0231294	0.124221	0.00327076
ENSG00000120616	EPC1	0.0201088	0.000608304	0.000681085	0.0392772	0.0219812	0.124166	0.0144976	0.000525701	0.0133194	0.0257281	0.0192063	0.0870487
ENSG00000136717	BIN1	0.0104689	0.00082897	0.0308496	0.00869957	0.124116	0.113769	0.00829673	0.000543598	0.0248573	0.00824281	0.112346	0.106964
ENSG00000109756	RAPGEF2	0.00738005	0.000360139	0.0503195	0.00689692	0.0138824	0.119704	0.00810979	0.000384527	0.00420963	0.000958635	0.0123532	0.12411
ENSG00000144504	ANKMY1	0.021474	0.000525603	0.0722179	0.121986	0.00763622	0.0052675	0.0215201	0.000525603	0.0724011	0.123943	0.00769943	0.0053129
ENSG00000140854	KATNB1	0.0120421	0.000322115	0.00900416	0.00973956	0.123667	0.00636325	0.0063002	0.000189487	0.00564846	0.00514482	0.020144	0.00644352
ENSG00000108823	SGCA	0.00346234	6.4055e-05	0.00695758	0.00501108	0.00393104	0.00220507	0.0120688	0.000748722	0.123628	0.06573	0.0105391	0.00571436
ENSG00000184164	CRELD2	0.00483704	7.54171e-05	0.0115741	9.02583e-08	0.086969	0.00350388	0.00599012	7.54171e-05	0.0189125	1.18445e-07	0.123412	0.0054366
ENSG00000076928	ARHGEF1	0.0023912	0.000317658	0.0138986	0.00142053	0.122875	0.00206619	0.00255609	0.000375737	0.0142121	0.00147027	0.123337	0.00213247
ENSG00000077238	IL4R	0.0040169	0.000602322	0.00355131	0.00415443	0.00345501	0.123172	0.0040169	0.000602322	0.00355131	0.00415443	0.00345501	0.123172
ENSG00000171757	LRRC34	0.00159016	0.122843	0.00240101	0.00214807	0.0034373	0.0016488	0.00476679	0.12286	0.00376495	0.00527574	0.0138314	0.00241692
ENSG00000147481	SNTG1	0.0420442	0.000205336	0.114007	0.0120816	0.122764	0.00353463	0.00648644	0.000157966	0.0177779	0.0272634	0.0155871	0.00140961
ENSG00000138061	CYP1B1	0.00277838	0.0002575	0.00443452	0.00332136	0.00344027	0.12269	0.00150239	0.000201196	0.00204887	0.00188466	0.00157933	0.121828
ENSG00000258366	RTEL1	0.00815207	0.000229688	1.37541e-07	0.000568578	0.122603	0.00920608	0.00721969	0.000229688	1.37541e-07	0.000450815	0.122603	0.00918363
ENSG00000115718	PROC	0.00365182	6.38606e-05	0.0143768	0.00341544	0.030141	0.00596282	0.00771933	0.00074728	0.0211734	0.00822918	0.0768553	0.122466
ENSG00000105404	RABAC1	0.00218008	0.000293043	0.0118587	0.00105749	0.120951	0.0019543	0.00262641	0.000293043	0.0135778	0.00129369	0.122282	0.00237059
ENSG00000139644	TMBIM6	0.0158768	0.000250874	0.121928	0.0203087	0.012484	0.0124743	0.0129224	0.000227654	0.120586	0.0190089	0.010483	0.00996497
ENSG00000197497	ZNF665	0.0103979	0.000795403	0.0151824	0.0201451	0.0145008	0.121888	0.00495642	0.000242734	0.00496792	0.00708441	0.00442332	0.00563697
ENSG00000230601	RP11-402G3.3	0.00693035	0.00121555	0.0329013	1.20742e-10	0.0224772	0.00997731	0.0214106	0.00306943	0.00149829	0.00121518	0.121777	0.0278008
ENSG00000154639	CXADR	0.00110023	0.000203831	0.0119339	0.121741	0.018873	0.0111375	0.000474095	0.000157993	0.0014413	0.00186798	0.00109425	0.000308689
ENSG00000243414	TICAM2	0.00729362	0.000142952	0.02495	0.00884051	0.015053	0.00251802	0.0120667	0.000278139	0.121572	0.0387835	0.0440566	0.0106178
ENSG00000065675	PRKCQ	3.56741e-09	0.037662	0.00814297	0.0739965	0.00015206	0.000942854	9.59234e-08	0.0446381	0.0402375	0.121539	0.00140397	0.00338665
ENSG00000169926	KLF13	0.013279	0.000878491	0.0198322	0.0163124	0.121394	0.00610826	0.020286	0.00142371	0.0272825	0.0224292	0.0808571	0.00894286
ENSG00000162645	GBP2	0.0318251	0.00088103	0.0643214	0.121313	0.0293145	0.0101195	0.031246	0.000881188	0.0289269	0.0266034	0.0393085	0.00983665
ENSG00000157837	SPPL3	0.0044886	0.00383423	0.0107682	0.12087	0.00471881	0.00502217	0.00503383	0.00383423	0.0111551	0.121189	0.0052866	0.00556861
ENSG00000275221	HIST1H2AK	0.0746362		0.055774	0.121074	0.0652168	0.0339995	0.0746362		0.0346385	0.0761664	0.0347951	0.0101373
ENSG00000168758	SEMA4C	0.11922	7.62093e-05	0.00199377	0.00384141	0.00175038	0.00169586	0.12105	0.000239338	0.00385236	0.00592455	0.0060532	0.00398638
ENSG00000111540	RAB5B	0.0023446	0.000497889	0.00707274	0.0058545	0.00428817	0.120883	0.00398809	0.000459637	0.0114127	0.00820957	0.00803542	0.00445521
ENSG00000168010	ATG16L2	0.00216053	4.4193e-05	0.0509225	0.00275622	0.12003	0.00193653	0.00373143	5.63378e-05	0.0511726	0.00361766	0.120882	0.00246762
ENSG00000149506	ZP1	0.000788266	2.10267e-05	0.00119498	0.00187587	0.000107808	4.62758e-11	0.120787	7.25631e-05	0.00168598	0.00273975	9.88925e-05	6.28151e-11
ENSG00000008952	SEC62	0.0026719	5.65785e-05	0.0519485	0.00281474	0.120354	0.0014115	0.00218047	5.20927e-05	0.0518346	0.00234116	0.120508	0.00069287
ENSG00000105369	CD79A	0.00114069	0.000191953	0.00901535	0.000541199	0.117663	0.00136348	0.00226371	0.000319489	0.0116555	0.000996777	0.120469	0.00184505
ENSG00000133313	CNDP2	0.104159	0.00372095	0.0657857	0.0884542	0.066549	0.0407314	0.120447	0.00181984	0.0552929	0.072457	0.0642934	0.0380013
ENSG00000086548	CEACAM6	0.00164795	6.75628e-05	0.0052589	0.000591882	0.00708164	0.00139724	0.00127098	9.69631e-05	0.0119785	0.00105198	0.120423	0.00140325
ENSG00000133704	IPO8	0.00547957	6.04465e-05	0.0575271	0.120405	0.00523859	0.111805	0.00547957	6.04465e-05	0.0575271	0.120405	0.00523859	0.111805
ENSG00000124920	MYRF	0.000787396	0.000231876	0.0213066	0.0064843	0.112388	0.120273	0.000530394	0.000217169	0.0204665	0.00580652	0.112085	0.120273
ENSG00000100281	HMGXB4	0.00793818	6.37959e-05	0.120189	0.107606	0.000832655	0.00407446	0.00141405	6.37959e-05	0.119486	0.0810945	8.42387e-06	0.0029796
ENSG00000111816	FRK	0.0069795	0.000361907	0.00822227	0.120188	0.00142475	0.00394216	0.000793205	1.70198e-05	0.000333218	7.23394e-05	0.00013319	0.000149668
ENSG00000204406	MBD5	0.0665111	0.00314188	0.0412619	0.0123669	0.017821	0.00730528	0.119842	0.00692327	0.115877	0.0476704	0.0532364	0.0159721
ENSG00000184640	SEPT9	0.0242009	0.00134925	0.0498569	0.11975	0.022653	0.0284454	0.0246894	0.00132595	0.0513282	0.0793499	0.0279811	0.0321016
ENSG00000132471	WBP2	0.00878513	0.00108298	0.0356513	0.00870152	0.0975328	0.11968	0.00520447	0.000536759	0.00258245	0.00489257	0.00179775	0.0685766
ENSG00000100784	RPS6KA5	0.00809972	0.000111177	0.083023	0.119567	0.014262	0.000131308	0.00700378	0.000147334	0.0145504	0.00586689	0.0130693	0.000161759
ENSG00000144451	SPAG16	0.0124565	0.000983316	0.0172371	0.0204187	0.0114905	0.00505385	0.0282051	0.00159674	0.119318	0.0841617	0.0757534	0.0137315
ENSG00000256235	SMIM3	0.00653206	0.000149389	0.116622	0.119171	0.0999348	0.00356569	0.00496655	0.000106708	3.76971e-06	0.000172196	0	0.00296973
ENSG00000273088	RP11-201K10.3	0.000266329		0.119149	0.0895308	7.84224e-05	0.000113009	0.000266329		0.119149	0.0895308	7.84224e-05	0.000113009
ENSG00000241878	PISD	0.033186	0.000648587	0.0398759	0.119119	0.0465112	0.0154147	0.0187626	0.000580894	0.0223231	0.0577233	0.0297317	0.0188236
ENSG00000276410	HIST1H2BB	7.83151e-13		0.0929567	0.0443013	0.00692603	0.0204148	0.0743896		0.118997	0.100453	0.0115568	0.0278187
ENSG00000155657	TTN	0.0673232	0.0216448	0.0732688	0.0153821	0.118814	0.0352234	0.053697	0.021345	0.0632244	0.0137851	0.0740455	0.0313601
ENSG00000122483	CCDC18	0.00379264	6.84218e-05	0.0898218	0.0123498	0.0745952	0.00175435	0.00400346	6.84218e-05	0.118793	0.0131158	0.0841643	0.00200073
ENSG00000141699	FAM134C	0.00218386	6.47705e-05	0.0890442	0.118779	3.50464e-06	0.00140039	0.000491815	1.84818e-05	0.0328295	0.0498922	1.50957e-06	0.000361561
ENSG00000146021	KLHL3	0.0176172	0.000855517	0.022154	0.0152765	0.103123	0.00554537	0.01969	0.00112667	0.0256977	0.018073	0.118717	0.00645658
ENSG00000093183	SEC22C	0.0118633	0.000210086	0.012722	0.0056175	0.118595	0.00323848	0.016598	0.000300941	0.016092	0.00842121	0.108997	0.00478571
ENSG00000176124	DLEU1	0.00978116	0.0108914	0.0172284	0.0303784	0.118535	0.0537369	0.008767	0.0108158	0.0165319	0.0288631	0.117605	0.0428677
ENSG00000197563	PIGN	0.0599839	0.000472253	0.118381	0.0324581	0.0383806	0.00879247	0.059878	0.000896019	0.0298075	0.0311199	0.0293809	0.0182299
ENSG00000164535	DAGLB	0.00697108	0.000316615	0.0736993	0.118142	0.0453549	0.0103772	0.00400246	0.00027727	0.0535248	0.0624434	0.0550098	0.0140318
ENSG00000137673	MMP7	0.0552488	0.00309409	0.0482767	0.050518	0.118027	0.102516	0.0456887	0.00218225	0.049183	0.04484	0.0969077	0.060318
ENSG00000161791	FMNL3	0.00717392	0.000130422	0.117869	0.0156645	0.0064269	0.00432376	0.00692637	0.000130422	0.117894	0.0156705	0.00641959	0.00423401
ENSG00000079819	EPB41L2	0.0295762	0.00090666	0.027681	0.0310293	0.0248462	0.109603	0.0341972	0.00215162	0.0362503	0.0419434	0.0345968	0.117787
ENSG00000135637	CCDC142	0.00591333	0.000763834	0.0399124	0.117635	0.0287724	0.00712704	0.00632208	0.00148348	0.0321961	0.100604	0.0233481	0.00516883
ENSG00000179630	LACC1	0.00723039	0.0631415	0.09887	0.0049953	0.117622	0.00742571	0.00714687	0.063134	0.0982921	0.0019982	0.117544	0.00734517
ENSG00000185664	PMEL	0.00706314	0.000615278	0.019357	0.0151976	0.0175742	0.00759394	0.0101497	0.00156484	0.0289037	0.0250585	0.0279454	0.117447
ENSG00000144468	RHBDD1	0.0998662	0.000476645	0.0115001	0.0107918	0.0124264	0.0048691	0.117431	0.00121736	0.0324847	0.0804058	0.0346586	0.0599247
ENSG00000113312	TTC1	0.0121661	0.000202215	6.82951e-05	9.55515e-11	0.0395618	0.000297825	0.0243314	0.00371101	0.0360337	0.000348362	0.117409	0.000798794
ENSG00000180530	NRIP1	0.00357833	9.14149e-05	0.0095567	0.117405	0.0168846	0.0121722	0.00490381	0.000137908	0	5.2384e-11	0	0.00366507
ENSG00000174891	RSRC1	0.024615	9.96936e-05	0.0237914	0.00615974	0.117382	0.0333762	0.0245515	6.38905e-05	0.0239577	0.00656914	0.117372	0.0332228
ENSG00000141965	FEM1A	0.0206542	0.000840971	0.03864	0.0286218	0.117334	0.0380244	0.00160171	8.81639e-05	0.0150502	0.00955625	0.0052718	0.00656632
ENSG00000105372	RPS19	0.0012465	8.06257e-05	0.00885953	0.000569947	0.116966	0.0015112	0.00164202	8.06257e-05	0.00867092	0.000560079	0.116607	0.00105318
ENSG00000120837	NFYB	0.0118783	0.00025467	0.116941	0.0267418	0.0265954	0.00514083	0.0140222	0.000425581	0.0250397	0.0225927	0.022978	0.00546175
ENSG00000150627	WDR17	0.00767422	0.000139089	0.028329	0.0359266	0.0147544	0.00981679	0.00983231	0.000194432	0.045174	0.116922	0.0201138	0.0104093
ENSG00000136521	NDUFB5	0.00461627	0.00142351	0.0104282	0.00740304	0.0295006	0.0115241	0.00700032	0.0013754	0.0153126	0.0114972	0.116862	0.00311553
ENSG00000170956	CEACAM3	0.000553887	4.93982e-05	0.00290767	0.00026122	0.00346525	0.000814017	0.000635357	3.41085e-05	0.00866267	0.000394352	0.116859	0.00105399
ENSG00000198513	ATL1	0.0133776	0.000216778	0.00357805	0.015323	0.0382579	0.00349884	0.01554	0.000608918	0.00611397	0.116761	0.0219041	0.00584332
ENSG00000136381	IREB2	9.1716e-05	4.4472e-05	1.163e-06	0.00215462	0.00437362	0.116692	0.000100666	4.4472e-05	1.24383e-06	0.00245691	0.00455344	0.116747
ENSG00000118971	CCND2	0.0762052	0.00476875	0.0548264	0.0520139	0.0596302	0.0256954	0.116709	0.00532217	0.064177	0.060877	0.0678719	0.0348282
ENSG00000151694	ADAM17	0.00281342	0.000126004	0.0647645	0.0683047	0.00760023	1.0195e-05	0.00292037	0.000180591	0.0568738	0.116676	0.00662197	1.10842e-05
ENSG00000112977	DAP	0.000615471	5.68565e-05	0.0645732	0.0153193	0.0108845	0.00566127	0.00801409	0.000250244	0.116598	0.0350425	0.0164643	0.0113796
ENSG00000184985	SORCS2	0.115952	0.000681361	0.00443508	0.00432878	0.00589431	0.00122573	0.116516	0.000704626	0.00455787	0.00449899	0.00625912	0.00129966
ENSG00000229117	RPL41	0.00534367	0.0001285	0.0092788	0.00628215	0.0125822	0.116428	0.00753074	0.000263009	0.0124967	0.0104847	0.0171088	0.0305274
ENSG00000124839	RAB17	0.019272	0.00180598	0.0162572	0.0970662	0.0161416	0.0573322	0.0244449	0.00184773	0.0360954	0.116382	0.0323948	0.0907138
ENSG00000049759	NEDD4L	0.03132	0.00182891	0.0265688	0.0285118	0.0313179	0.116353	0.0168278	0.00116024	0.0215047	0.0172149	0.026725	0.0936913
ENSG00000107738	VSIR	0.00128413	0.00130959	0.00794724	0.116318	0.000931562	0.00225191	0.00128413	0.00130959	0.00794724	0.116318	0.000931562	0.00225191
ENSG00000136522	MRPL47	0.00437848	0.0014845	0.0091645	0.00645798	0.0288483	0.0110431	0.00676253	0.00143638	0.0140482	0.0105518	0.116209	0.00263434
ENSG00000154310	TNIK	0.0177417	0.00011853	0.00648526	0.0098079	0.00684904	0.00566389	0.0622842	0.000872245	0.0234875	0.0331994	0.116033	0.0189889
ENSG00000072274	TFRC	0.00515731	0.000218115	0.00862108	0.115884	0.00736937	0.0223657	0.00732155	0.000296053	0.0210747	0.0198573	0.0607783	0.0223291
ENSG00000135404	CD63	0.00179004	0.000121595	0.00757876	0.00489451	0.00428256	1.6845e-07	0.00346557	0.000471128	0.00990536	0.00870894	0.016434	0.115728
ENSG00000156219	ART3	0.0191408	0.000476715	0.107438	0.000142368	0.047123	0.00944752	0.0244906	0.000853503	0.115701	0.000196921	0.0566602	0.0144092
ENSG00000136938	ANP32B	0.000941764	0.000105283	0.000401843	8.46229e-05	0.000811715	0.000657886	0.00135481	0.115675	0.000636735	0.000120927	0.00136312	0.000931479
ENSG00000136244	IL6	0.0303159	0.000272723	0.01529	0.0157779	0.00465912	0.0695803	0.0421401	0.000507376	0.0408264	0.0409796	0.0183426	0.115483
ENSG00000105514	RAB3D	0.00147763		0.00392527	0.114695	0.00178413	0.00199957	0.00226313	2.65348e-05	0.00593324	0.115426	0.00377288	0.00241534
ENSG00000176204	LRRTM4	0.00216911		0.00368095	0.00322871	0.0027624	0.115418	0.00214473		0.00365626	0.00319183	0.00268479	0.115314
ENSG00000167100	SAMD14	0.00321232	0.00019961	0.11533	0.0451569	0.00662504	0.00452129	0.0101071	0.000505805	0.0102222	0.0117334	0.00686928	0.00399206
ENSG00000112701	SENP6	0.044415	0.000351284	0.0461154	0.0533487	0.0563152	0.0179968	0.0683503	0.000945186	0.0748635	0.115269	0.0880597	0.0309724
ENSG00000137513	NARS2	0.00228913	8.22899e-05	0.0764271	0.115209	0.00732255	0.00249889	0.00342762	0.000144908	0.0456493	0.0867509	0.0119773	0.00326753
ENSG00000105409	ATP1A3	0.000735003	9.41765e-05	0.00179524	0.000345053	0.000884749	0.00215419	0.00100582	9.41765e-05	0.00814414	0.000575831	0.115159	0.00254344
ENSG00000164330	EBF1	0.00322017	0.000687195	0.115024	6.88338e-15	3.80847e-06	7.87218e-05	0.00322017	0.000687195	0.115024	6.88338e-15	3.80847e-06	7.87218e-05
ENSG00000120659	TNFSF11	0.0102507	0.000107414	0.0212927	0.00596994	0.11494	0.00218832	0.0046271	3.57779e-05	5.20771e-06	0.00283131	1.01567e-11	0.00441331
ENSG00000105388	CEACAM5	0.000743279	2.27856e-05	0.000928019	0.0001691	0.000979535	0.000425944	0.000952139	4.96549e-05	0.00650738	0.0013574	0.114804	0.000634645
ENSG00000135976	ANKRD36	0.114794	1.92994e-05	0.00649415	0.00975704	0.00454876	0.00315653	0.00327795		0.0048948	0.00684525	0.003368	0.0020088
ENSG00000082512	TRAF5	0.0146214	0.000149021	0.0125534	0.105763	0.00590902	0.00681338	0.0254948	0.000557669	0.0249618	0.114722	0.0128166	0.0122018
ENSG00000101162	TUBB1	0.00213615	1.61519e-05	1.17105e-06	0.000497977	9.73853e-05	0.00201912	0.0113096	0.000188117	3.99298e-06	0.114623	0.000428597	0.00689638
ENSG00000263528	IKBKE	0.00160122	0.000621418	0	0	1.68161e-11	0.0386505	0.00921686	0.00105674	0	0	1.32722e-10	0.114589
ENSG00000105427	CNFN	0.00142189		0.00226683	0.000499521	0.00199575	0.00156544	0.00148972		0.00735635	0.000521113	0.114573	0.00113596
ENSG00000105737	GRIK5	0.0004403	2.68699e-05	0.00112543	0.00129616	0.000880541	0.00232028	0.000290155		0.00668422	0.000288302	0.114552	0.0023149
ENSG00000138448	ITGAV	0.00536144	3.58715e-05	0.114447	0.0748894	0.108641	0.0101405	0.00334136		0.114426	0.0738219	0.106331	0.00999787
ENSG00000267881	AC011513.3	0.000337521		0.000611805	0.000124584	0.000600786	0.000253004	0.000546466	2.68699e-05	0.00619118	0.00131294	0.114426	0.00046173
ENSG00000143575	HAX1	0.112051	0.000295358	0.0258543	0.0161616	0.0349959	0.000145755	0.114322	0.000474716	0.0200295	0.0153911	0.0341662	0.000103885
ENSG00000140396	NCOA2	0.0414304	0.00151356	0.0215348	0.0176869	0.0328143	0.00810385	0.102096	0.00408217	0.114317	0.0573447	0.080673	0.0280315
ENSG00000005882	PDK2	0.00643485	0.000232977	0.114277	0.0466801	0.00999448	0.00495548	0.00423471	0.000171475	0.00524319	0.00636233	0.00526913	0.00306671
ENSG00000144199	FAHD2B	0.113679		0.00517841	0.00838068	0.00344563	0.0009914	0.114237		0.00132259	0.00265092	0.00093041	0.00127123
ENSG00000278705	HIST1H4B	0.000246617		0.0821953	0.0629667	0.0324546	0.0207258	0.000246617		0.114094	0.0691937	0.0376559	0.028143
ENSG00000137843	PAK6	0.0144792	0.000251222	0.0165149	0.113314	0.00785894	0.00319026	0.00293015	0.000168103	0.00639721	0.00856069	0.00630694	0.00270409
ENSG00000277775	HIST1H3F	1.64046e-08		0.0949814	0.0438817	0.00861684	0.0248065	1.64059e-08		0.113172	0.0630631	0.0721684	0.0419631
ENSG00000130227	XPO7	0.0101282	0.000203963	0.000229617	0.00456927	0.113038	0.0175694	0.0268872	0.000344387	0.0171177	0.0170087	0.0965443	0.0184504
ENSG00000259224	SLC35G6	0.054803	0.000126553	0.011146	0.0058297	0.00812286	0.107036	0.0959178	0.000423873	0.0118823	0.0053506	0.00859079	0.112985
ENSG00000186684	CYP27C1	0.00698231	0.00107844	0.0225514	0.00655874	0.081434	0.111852	0.00440677	0.000600379	0.0130728	0.00673169	0.0615993	0.112972
ENSG00000163818	LZTFL1	0.0164064	1.47279e-06	0.0181104	0.0001765	0.00354065	0.112906	0.0118616	1.34924e-06	0.0058615	0.000127001	0.00650921	0.00415476
ENSG00000006210	CX3CL1	0.00808574	0.000192081	0.00668307	0.00921176	0.112869	0.00907243	0.0075798	0.000187852	0.00507264	0.00728271	0.00178782	0.00782959
ENSG00000004455	AK2	0.00174526	4.04716e-05	0.00101988	0.0013623	0.00217116	0.000611344	0.00787894	0.000318286	0.0030442	0.00405952	0.00712258	0.112721
ENSG00000151914	DST	0.112689	0.00223527	0.080898	0.0871054	0.0367954	0.0794642	0.102029	0.00273459	0.071986	0.0551172	0.0315422	0.0596241
ENSG00000138670	RASGEF1B	0.0730879	0.00225842	0.112682	0.0621325	0.09837	0.044891	0.0369084	0.00140886	0.0527519	0.0342595	0.0448541	0.0252393
ENSG00000051825	MPHOSPH9	0.112673	8.26797e-05	0.009194	0.00309478	0.0312763	0.00280824	0.0866053	0.000244629	0.0121985	0.00455546	0.035521	0.00485563
ENSG00000261582	RP4-614O4.11	0.00110972	5.93072e-05	0.0304549	0.112656	0.000639381	3.02405e-05	0.00110972	5.93072e-05	0.0304549	0.112656	0.000639381	3.02405e-05
ENSG00000108819	PPP1R9B	0.0015486	0.000347175	0.112501	0.0427752	0.00587662	0.00188374	0.00102192	0.000323524	0.00477656	0.0038692	0.00375167	0.000965383
ENSG00000114988	LMAN2L	0.000284066	2.63641e-05	0.00104045	0.00114259	0.00130457	0.00293127	0.112471	2.63641e-05	0.011968	0.0145679	0.00884789	0.0109466
ENSG00000156970	BUB1B	0.00619733	0.000246464	0.0211498	0.112405	0.00817896	0.00723324	0.0134302	0.000569741	0.0238854	0.019638	0.0196451	0.0176647
ENSG00000142920	AZIN2	0.00202056	6.27306e-05	0.00135952	0.00248301	0.00255434	0.000331668	0.00731701	0.000314876	0.00352882	0.00480639	0.00736718	0.112401
ENSG00000104325	DECR1	0.0153848	0.000584712	0.0569163	0.086657	0.0935359	0.00645946	0.0224993	0.000714936	0.0610445	0.112285	0.0917002	0.0244199
ENSG00000163913	IFT122	0.101381	0.000100363	0.0143044	0.0102389	0.0176907	0.00330489	0.112239	0.000209365	0.0193865	0.0143384	0.0234129	0.00393673
ENSG00000121210	KIAA0922	0.070542	0.00233349	0.0275491	0.0416709	0.045344	0.0119887	0.0985461	0.00332426	0.0566764	0.112077	0.0801154	0.0201103
ENSG00000184995	IFNE	0.00259099	3.07399e-05	0.00776291	0.00555009	0.00345682	0.00153825	0.0153145	0.000547805	0.111968	0.064276	0.0439	0.00730905
ENSG00000164219	PGGT1B	0.00593532	0.000123497	0.0974821	0.0104001	0.0298444	0.00296474	0.0196119	0.000657168	0.111964	0.037924	0.0460948	0.00887779
ENSG00000163170	BOLA3	0.00129673	0.000937453	0.00126687	0.001238	0.0022633	0.00202956	0.0109319	0.00140093	0.00786926	0.00718654	0.0124203	0.111935
ENSG00000115282	TTC31	0.00428494	0.000628405	0.0287952	0.111818	0.0187831	0.0032248	0.00370599	0.00123304	0.018106	0.0909928	0.010408	0.00195544
ENSG00000088766	CRLS1	0.0224957	0.00347934	5.49319e-05	0.100592	0.006341	0.031935	0.0356711	0.00431323	8.3636e-05	0.111817	0.0127336	0.0440884
ENSG00000241945	PWP2	0.00239834	6.6883e-05	0	1.24901e-10	3.26406e-14	0.108511	0.00370325	0.000115094	0	1.52453e-10	1.53433e-13	0.111786
ENSG00000081154	PCNP	0.00603182	0.000234975	0.00273598	0.0162582	0.0279539	0.0294152	0.00697608	0.000189328	0.0345747	0.0207491	0.11178	0.0265318
ENSG00000111348	ARHGDIB	0.0278214	0.0021689	0.0525288	0.0270433	0.0581605	0.00357666	0.0280123	0.00254023	0.0687743	0.0286901	0.111723	0.00392841
ENSG00000175376	EIF1AD	0.000145316	0.000118805	0.000650934	0.0187725	0.000136706	0.000710426	0.000250796	0.000238265	0.0239778	0.0271097	0.111666	0.00732917
ENSG00000175334	BANF1	0.000143706	3.38696e-05	0.000649392	0.00729013	0.000128705	0.000656579	0.000249185	0.00015333	0.0239763	0.0156273	0.111659	0.00727532
ENSG00000173575	CHD2	0.0262637	0.00185941	0.0766156	0.0985555	0.057929	0.0657719	0.0319258	0.00188449	0.0986159	0.111641	0.068703	0.0751402
ENSG00000259288	BUB1B-PAK6	0.00565196	0.000223553	0.0196815	0.111618	0.0055193	0.00648672	0.0128324	0.000546835	0.0223211	0.0188539	0.0169859	0.016914
ENSG00000010318	PHF7	0.00487473	5.13858e-05	0.0947585	0.00762664	8.4631e-06	0.00424532	0.00776741	7.6164e-05	0.111524	0.0120161	2.20581e-05	0.00504365
ENSG00000014914	MTMR11	0.0662809	0.000174023	4.06524e-07	0.000257672	0.00072537	0.00735699	0.111465	0.000314069	1.90688e-06	0.000485716	0.00164879	0.01126
ENSG00000169241	SLC50A1	0.00149729	1.46637e-05	0.111247	0.0453901	0.00376318	0.000531023	0.00110365	1.46637e-05	0.00704464	0.0120618	5.22179e-05	0.000319768
ENSG00000117791	MARC2	0.00502928	0.000105052	0.111166	0.0295258	0.00716173	0.00330531	0.0020028	7.01537e-05	0.0423629	0.0201441	0.00268927	0.00109747
ENSG00000012983	MAP4K5	0.0148524	0.000437687	0.00335745	0.00928026	0.0361106	0.00426736	0.0171226	0.000829827	0.00614352	0.11113	0.0198468	0.00670995
ENSG00000197790	OR52M1	0.00113804	9.77174e-05	0.0032737	0.0146168	0.00267818	0.00032863	0.111087	0.000465635	0.0133348	0.0204192	0.0168653	0.00387172
ENSG00000154124	OTULIN	0.00400543	0.00198698	0.00695409	0.0172919	0.00450235	0.00571383	0.0370552	0.00726383	0.110935	0.0928821	0.0571101	0.0446945
ENSG00000163635	ATXN7	0.0262552	0.000928641	0.0255247	0.0688606	0.0131252	0.0342572	0.0673899	0.00119796	0.0445056	0.110909	0.0276705	0.0696242
ENSG00000075292	ZNF638	0.0937982	0.00184052	0.0155508	0.0178035	0.0332857	0.00843147	0.110847	0.00527108	0.0186829	0.0212287	0.0417496	0.0100285
ENSG00000143333	RGS16	0.00836424	0.000293134	0.0111986	0.0226203	0.0414264	0.00594363	0.00848791	0.000304918	0.0200851	0.0228986	0.11075	0.00562853
ENSG00000144579	CTDSP1	0.000830612	0.000177453	2.04948e-08	9.98617e-06	0.00534535	0.00269309	0.0145663	0.000202211	0.00405799	0.0109704	0.110738	0.00878153
ENSG00000158156	XKR8	0.00155534		0.110247	0.0246867	0.00177296	0.000663308	0.00155534		0.110247	0.0246867	0.00177296	0.000663308
ENSG00000136504	KAT7	0.0254136	0.00115615	0.0247051	0.02593	0.0777818	0.110203	0.0248223	0.00124315	0.0253929	0.030487	0.0752205	0.0232041
ENSG00000169242	EFNA1	0.00148643		0.110182	0.0468194	0.00376415	0.000470973	0.000978004		0.00598048	0.013491	5.31819e-05	0.000249551
ENSG00000175224	ATG13	0.00592985	0.000185952	0.110162	0.041363	0.0154735	0.00111514	0.00552548	0.000165323	0.109511	0.041068	0.0165743	0.000629913
ENSG00000112584	FAM120B	0.010291	0.000189625	0.0069937	0.000777397	0.110059	0.00165839	0.0098053	0.000189625	0.0171535	0.00218257	0.108728	0.00167101
ENSG00000147601	TERF1	0.00791924	0.000176217	0.00644424	0.0060026	0.0111879	0.00368188	0.0116347	0.000182662	0.00774914	0.00751985	0.110005	0.00559303
ENSG00000181381	DDX60L	0.0145431	0.000648203	0.0403366	0.109893	0.0159371	0.0162218	0.012561	0.000604072	0.0133134	0.0124209	0.0102899	0.0141506
ENSG00000125775	SDCBP2	0.024785	0.00176727	0.0477126	0.0409136	0.041392	0.022233	0.033603	0.00199044	0.10091	0.0406393	0.109891	0.0227901
ENSG00000116039	ATP6V1B1	0.00192741	7.70375e-05	0.00775305	0.00744731	0.00717334	0.00425366	0.00779324	0.000289077	0.109619	0.018267	0.0186954	0.0130106
ENSG00000130038	CRACR2A	0.0204069	0.00134733	0.0351045	0.0176065	0.109556	0.0265486	0.0217785	0.00110547	0.0264933	0.0163634	0.107162	0.0278569
ENSG00000121104	FAM117A	0.0243106	0.000818656	0.0233199	0.0247289	0.0746301	0.109507	0.0235651	0.000905746	0.0238966	0.0291409	0.0718707	0.0219712
ENSG00000205707	ETFRF1	0.0219749	0.00378328	0.0245277	0.0771903	0.0300982	0.0117029	0.0450956	0.00521551	0.0613379	0.109485	0.0661734	0.0337369
ENSG00000251247	ZNF345	0.0167521	0.000916231	0.061276	0.0180998	0.109422	0.0833993	0.0101415	0.000832818	0.0239025	0.0123512	0.040096	0.00876441
ENSG00000153048	CARHSP1	0.0117325	0.000215262	0.0208198	0.0167066	0.0230241	0.00943287	0.0852014	0.00117602	0.093945	0.0810689	0.10941	0.0385928
ENSG00000131437	KIF3A	0.0212234	0.00094146	0	0.000584509	0	2.58393e-10	0.0175828	0.00105655	2.82306e-05	0.000702773	0.00198704	0.109398
ENSG00000167105	TMEM92	0.00139002	0.000311513	0.109372	0.0411841	0.00393453	0.00645084	0.00262577	0.000333099	0.0141484	0.0194412	0.00883982	0.00866597
ENSG00000104432	IL7	0.00926278	0.000328126	0.0079373	0.0509404	0.00781339	0.109361	0.00199174	0.000126455	0.001891	0.00119657	0.00234394	1.25819e-10
ENSG00000198246	SLC29A3	0.00971641	0.000269391	0.00251999	0.0037608	0.0014227	0.00111194	0.0235017	0.00152642	0.0350283	0.109361	0.0113621	0.0149694
ENSG00000205045	SLFN12L	0.0430715	0.0030422	0.0879729	0.0976834	0.0714174	0.0327588	0.0430773	0.00316929	0.0965557	0.109064	0.0732688	0.0331406
ENSG00000170035	UBE2E3	0.0746465	0.000524119	0.00789665	0.0527272	0.030828	0.00196216	0.0906066	0.0013853	0.0108175	0.109031	0.0903475	0.00411031
ENSG00000120899	PTK2B	0.0334703	0.000765983	0.0580191	0.0265193	0.0859955	0.0126073	0.0420674	0.0011007	0.0944535	0.0320098	0.108978	0.016037
ENSG00000159164	SV2A	0.0215509	8.07668e-05	3.4368e-07	0.000142724	0.00105082	0.00456544	0.108873	0.000263476	4.50035e-06	0.000453266	0.00237332	0.0108145
ENSG00000156030	ELMSAN1	0.0239107	0.00233054	0.00183311	0.0185499	0.000335052	0.10879	0.0360529	0.00459082	0.00258409	0.021085	0.000460286	0.106757
ENSG00000281883	RP11-65B7.2	0.000490033		0.105558	0.000361011	0.108587	0.00387445	0.000490033		0.105558	0.000361011	0.108587	0.00387445
ENSG00000197208	SLC22A4	0.00096683	0.000574342	0.0319312	0.0493262	0.10374	0.00108199	0.00154364	0.000589487	0.0319312	0.0501112	0.108576	0.00108199
ENSG00000186106	ANKRD46	0.0929051	0.000772191	0.0317383	0.0340572	0.0181571	0.00622375	0.108533	0.0012084	0.0289513	0.0432612	0.030714	0.0111181
ENSG00000173193	PARP14	0.00381061	0.000210492	0.00523975	0.0102507	0.107162	0.00186233	0.00485475	0.000285556	0.00631872	0.0111357	0.10851	0.00254238
ENSG00000274618	HIST1H4F	1.64074e-08		0.1085	0.0774456	0.0139305	0.0525333	4.32716e-08		0.104488	0.0699527	0.0179742	0.0596753
ENSG00000164733	CTSB	0.00822711	0.000536116	0.0298459	0.0407232	0.0331016	0.02207	0.08895	0.00665479	0.0649676	0.10832	0.0712947	0.0368543
ENSG00000141934	PLPP2	0.00552216	0.000162741	0.0218852	0.10659	0.00365784	0.0042234	0.00587097	0.000214688	0.0213399	0.108268	0.00371302	0.00461041
ENSG00000115267	IFIH1	0.00820556	0.000129045	0.00187752	0.00557753	0.0114075	0.108126	0.00922246	0.000178391	0.00171901	0.00549929	0.0098642	0.0408326
ENSG00000275663	HIST1H4G	1.64046e-08		0.108073	0.0589971	0.00969896	0.0306545	0.0279293		0.102989	0.0466478	0.0764315	0.0892685
ENSG00000232859	LYRM9	0.00469036	0.000219798	0.107987	0.0158215	2.10369e-06	0.00179561	0.00352231	0.0001573	0.0857869	0.0114521	1.45325e-06	0.00161205
ENSG00000030419	IKZF2	0.0614036	0.00201239	0.0683415	0.0644564	0.107913	0.043591	0.00790224	0.000316437	0.0186724	0.0223692	0.0609048	0.00448155
ENSG00000072310	SREBF1	0.000904309	2.13244e-05	0.00114042	0.00110344	0.00174898	0.00111082	0.00204136	9.15392e-05	0.107738	0.0396335	0.00508429	0.00178489
ENSG00000163636	PSMD6	0.0528285	0.000954729	0.0338796	0.0742616	0.0202156	0.0438119	0.0683479	0.00113493	0.0608546	0.10762	0.03622	0.0663586
ENSG00000136603	SKIL	0.0254024	0.0407091	0.10748	0.0615543	0.0282821	0.00950294	0.0104408	0.0406859	0.00807992	0.00999696	0.00820527	0.00500894
ENSG00000163348	PYGO2	0.00379769	0.000205613	0.000757562	0.000348852	0.000675848	0.0128595	0.00632436	0.000364409	0.107396	0.0370433	0.0052985	0.013461
ENSG00000163485	ADORA1	0.00373738	0.00027376	0.00448189	0.00337227	0.00355528	0.107312	0.00373738	0.00027376	0.00459348	0.00359004	0.00372981	0.107353
ENSG00000204880	KRTAP4-8	0.0198589	0.000125915	0.0110077	0.0125249	0.0211798	0.0156095	0.0261922	0.000833583	0.107141	0.0507392	0.0627792	0.0221427
ENSG00000173918	C1QTNF1	0.00348273	0.000366059	0.00342269	0.0011919	0.00771593	0.105604	0.0060887	0.000654395	0.00751958	0.00487102	0.0137461	0.107103
ENSG00000109794	FAM149A	0.00848939	0.00191058	0.0143532	0.0159006	0.00916995	0.0084569	0.00739035	0.00190914	0.106908	0.0789208	0.0128252	0.00511415
ENSG00000089057	SLC23A2	0.00574445	0.000696406	0.0150544	0.0387826	0.013813	0.00430365	0.0162284	0.0013778	0.0343455	0.106889	0.0331917	0.0137034
ENSG00000072818	ACAP1	0.106765	0.000183668	0.001761	0.00386176	0.00168373	0.01965	0.0785307	0.000479806	0.00476698	0.00438648	0.00468901	0.0904148
ENSG00000153250	RBMS1	0.0184039	0.000322358	0.106683	0.0474704	0.0403001	0.0126386	0.0271153	0.000205486	0.0891894	0.0473639	0.0558937	0.0453453
ENSG00000148848	ADAM12	0.106163	0.000936745	0.000777798	0.000939663	0.000805523	0.00563644	0.106492	0.000949954	0.000777807	0.000941484	0.000809926	0.0059463
ENSG00000116641	DOCK7	0.00365987	0.000213629	0.00919892	0.00649807	0.106372	0.00261408	0.00342846	0.000213629	0.00893475	0.00638061	0.103685	0.00250076
ENSG00000153902	LGI4	0.00646651	0.000286367	0.0932401	0.0267283	0.00965983	0.0040686	0.00905559	0.000533985	0.10637	0.043105	0.0126963	0.00617042
ENSG00000142002	DPP9	0.0267465	0.000680428	0.028268	0.0234336	0.106349	0.0294602	0.0116419	0.000390909	0.0183971	0.0172464	0.0689665	0.0248727
ENSG00000187790	FANCM	0.0428354	0.000554461	0.0827966	0.0948869	0.0547862	0.0229475	0.0584038	0.00113153	0.106163	0.105951	0.0856852	0.030748
ENSG00000023171	GRAMD1B	0.0078315	0.000511707	0.0332376	0.106136	0.0305893	0.0066933	0.00557249	0.000491249	0.0141201	0.00953494	0.0272914	0.00579084
ENSG00000163564	PYHIN1	0.000832234	0.000276312	0.00114835	0.00108928	1.21203e-05	5.81146e-05	0.0194817	0.106125	0.0346354	0.0490413	0.000100208	0.00139497
ENSG00000104081	BMF	0.00186543	7.76021e-05	0.0100756	0.106023	0.00221456	0.00160678	0.00132508	3.14083e-05	0.00249359	0.00291047	0.00197094	0.00120777
ENSG00000198218	QRICH1	0.0242743		0.0210313	0.00635604	0.105884	0.000227629	0.0242743		0.0210337	0.00635604	0.105892	0.000242578
ENSG00000100354	TNRC6B	0.00746809	0.000526385	0.0119439	0.105702	0.00591671	0.00225734	0.00832988	0.000846612	0.00767977	0.0517467	0.00595473	0.00362008
ENSG00000118515	SGK1	0.00915582	0.00166077	0.0525974	0.0395985	0.0742862	0.0156882	0.105586	0.00197947	0.0444123	0.044571	0.0433934	0.0352746
ENSG00000221977	OR4E2	0.0184135	0.000225775	0.0731568	0.105477	0.0128718	0.00807396	0.0149512	8.44043e-05	0.0711394	0.100716	0.00892017	0.0044312
ENSG00000100296	THOC5	0.00230126	5.2321e-05	7.42019e-07	0.00113689	0.000178226	0.0920123	0.0191682	0.000228631	0.0457832	0.0463845	0.0572142	0.105456
ENSG00000278588	HIST1H2BI	2.99716e-12		0.10412	0.0510559	0.00941931	0.0323522	1.64055e-08		0.105435	0.0637428	0.012895	0.0436443
ENSG00000106804	C5	0.0161832	0.00519064	0.00521617	0.00634171	0.0102886	0.0532128	0.0245456	0.00960958	0.0172871	0.022672	0.0387935	0.105357
ENSG00000151366	NDUFC2	0.00541436	0.00010032	0.0269103	0.0461683	0.00764031	0.00251627	0.00456933	8.06539e-05	0.0733089	0.105187	0.0162726	0.00367549
ENSG00000155096	AZIN1	0.0215907	0.00103739	0.0114682	0.0509501	0.0198632	0.0389843	0.0574795	0.00181563	0.0253713	0.105175	0.0427262	0.0580199
ENSG00000168118	RAB4A	0.00622154	7.75069e-05	0.0531778	0.0168451	0.00945047	0.00156647	0.0641182	0.000286759	0.105132	0.031433	0.0182335	0.00415317
ENSG00000251246	RP11-540D14.8	0.00220543	0.000120113	0.000891492	0.000475626	0.00128356	0.000688153	0.00318462	0.000133742	0.10511	0.0338932	0.00499947	0.001051
ENSG00000243364	EFNA4	0.00214913	0.000120113	0.000891466	0.00047514	0.00128357	0.000680902	0.00312833	0.000133742	0.10511	0.0338927	0.00499948	0.00104375
ENSG00000259112	NDUFC2-KCTD14	0.00541436	0.00010032	0.0265211	0.0460805	0.00740378	0.00251627	0.00456933	8.06539e-05	0.0729196	0.105099	0.0160361	0.00367549
ENSG00000036448	MYOM2	0.105033	0.00219102	0.0250088	0.0390429	0.0314633	0.0241803	0.100585	0.00198022	0.018661	0.0363421	0.0224982	0.020874
ENSG00000166974	MAPRE2	0.0404606	0.00149258	0.0220449	0.104921	0.0378743	0.0194943	0.0288605	0.00111823	0.0287072	0.096076	0.0405133	0.0121017
ENSG00000266028	SRGAP2	0.00138309	0.000120959	0	0	1.15964e-11	0.104913	0.00138309	0.000120959	0	0	1.15964e-11	0.104913
ENSG00000240891	PLCXD2	0.00766166	0.000206491	0.00942002	0.00227287	0.00704556	0.00753417	0.0201073	0.00124651	0.0656564	0.104805	0.0282096	0.0212845
ENSG00000111669	TPI1	0.00317681	0.000177401	0.00124416	0.00997855	7.8952e-07	2.47082e-05	0.0106759	0.000725396	0.0158546	0.104801	3.88628e-06	0.000425718
ENSG00000075539	FRYL	0.0268925	0.00040252	0.0445164	0.0189488	0.00145612	0.00238267	0.0463218	0.000578616	0.104778	0.0316999	0.0124056	0.00397507
ENSG00000104129	DNAJC17	0.00177597	5.10032e-05	0.010357	0.104754	0.00327771	0.00156441	0.00240025	6.55853e-05	0.003475	0.00204593	0.00355631	0.00423093
ENSG00000141076	UTP4	0.00138074	5.69461e-05	0.00201542	0.000193213	0.00228586	0.00155836	0.018145	0.00013777	0.0452689	0.104707	0.00993035	0.00354279
ENSG00000197183	NOL4L	0.00795728	0.000288847	0.014636	0.031823	0.073533	0.00641573	0.00851226	0.000436584	0.0193921	0.035486	0.104683	0.00894285
ENSG00000118308	LRMP	0.0214611	0.00594774	0.0258693	0.0342073	0.0217615	0.016638	0.0440812	0.0105414	0.0665773	0.104643	0.0515119	0.0366023
ENSG00000168802	CHTF8	0.000730535		0.00094781	9.73015e-05	0.00110343	0.000563524	0.0175078	8.08235e-05	0.0443612	0.104627	0.00895017	0.00255683
ENSG00000101187	SLCO4A1	0.00125333	0.000209644	0.00934838	0.0926619	0.00514682	0.00104938	0.00897301	0.00137553	0.0183334	0.104559	0.0135886	0.00509443
ENSG00000080910	CFHR2	0.00110233		0.00080392	0.00179698	0.00177938	0.00216832	0.0168901	8.27648e-05	0.104218	0.0237306	0.00182195	0.00131058
ENSG00000197442	MAP3K5	0.00245601	3.55582e-12	0.0167905	0.00271934	0.0879444	0.000684808	0.00357342	0.000452165	0.0234121	0.00397077	0.104188	0.00117034
ENSG00000115271	GCA	0.0072885	0.000216508	0.000528753	0.000834207	0.0110412	0.104173	0.00849289	0.000265854	0.000360808	0.000751106	0.00931534	0.0369488
ENSG00000137101	CD72	0.104054	0.000298043	0.0157712	0.00904025	0.0773427	0.00271144	0.0184579	7.71325e-05	0.00554621	0.00298755	0.021883	0.0129028
ENSG00000125772	GPCPD1	0.0107259	0.001718	3.13874e-05	0.0964279	0.00778207	0.01689	0.0179506	0.00236533	4.39815e-05	0.104013	0.0173737	0.0235973
ENSG00000116785	CFHR3	8.94551e-05		0.000267387	0.00035625	0.000203316	0.00227798	0.0162738	8.27648e-05	0.10401	0.0228867	0.000760483	0.00228989
ENSG00000112304	ACOT13	0		0.103955	0.0576161	0.0339573	0.010927	0		0.0616295	0.0366507	0.0212174	0.00946075
ENSG00000180357	ZNF609	0.00420669	0.000227769	0.00680767	0.00711756	0.00467192	0.00119958	0.0097024	0.000227769	0.0157533	0.0164879	0.0078663	0.10391
ENSG00000100442	FKBP3	0.041835	0.000512718	0.0803461	0.0885538	0.0533641	0.0219299	0.0566007	0.00106258	0.103883	0.103077	0.0841798	0.029679
ENSG00000143614	GATAD2B	0.0834302	0.000201811	0.00958525	0.0224447	0.00424711	0.000119897	0.10388	0.000411401	0.0126311	0.0263325	0.00542666	0.000146143
ENSG00000226763	SRRM5	0.0174802	0.000502433	0.0170827	0.0862275	0.0143059	0.0344777	0.0266869	0.00113604	0.0233076	0.103857	0.0192757	0.0476857
ENSG00000258818	RNASE4	0.0303926	0.00298653	0.0578383	0.0526355	0.0564207	0.0231953	0.0796627	0.00540997	0.0879807	0.10377	0.0859705	0.0367761
ENSG00000214274	ANG	0.0303926	0.00303467	0.0578242	0.052619	0.0564016	0.0232034	0.0796627	0.00545811	0.0879667	0.103754	0.0859514	0.0367842
ENSG00000129084	PSMA1	0.0309516	0.000873711	0.0244589	0.0306084	0.0873516	0.0126749	0.0363965	0.000896632	0.0294066	0.0379543	0.103641	0.0143502
ENSG00000172273	HINFP	0.014006	0.000527094	0.0196427	0.10355	0.00997847	0.0301709	0.00454355	0.000609737	0.0066647	0.0195472	0.00511048	0.01345
ENSG00000277157	HIST1H4D	1.36791e-12		0.103549	0.052284	0.00943115	0.0514755	0.000485753		0.07103	0.0646815	0.0245067	0.0628369
ENSG00000188277	C15orf62	0.000703599	1.65725e-05	0.00784224	0.103543	0.000717535	0.000471354	0.000771131	1.65725e-05	0.000316715	0.000306792	0.000414194	0.00068416
ENSG00000163659	TIPARP	0.0382046	0.00327554	0.0870344	0.0455081	0.0555595	0.00143808	0.0395131	0.0048955	0.103396	0.0527832	0.0648861	0.00222944
ENSG00000171987	C11orf40	0.00101792	9.41543e-05	0.00127371	0.103359	0.00113933	0.000561977	0.00101792	9.41543e-05	0.00127371	0.103359	0.00113933	0.000561977
ENSG00000178951	ZBTB7A	0.00201148	6.52509e-05	0.0165751	0.00730708	0.0523909	0.000365031	0.000557793	2.09127e-05	0.0261596	0.00203607	0.103304	0.000156574
ENSG00000182389	CACNB4	0.0104824	0.00112347	0.103205	0.0421725	0.0119045	0.00831934	0.00747766	0.000258216	0.0742363	0.0286076	0.00863264	0.00673256
ENSG00000244005	NFS1	0.00689265	0.000209321	0.00474759	0.00154977	0.00482269	0.100207	0.0121506	0.00337715	0.00893111	0.00299254	0.00983082	0.102976
ENSG00000186265	BTLA	0.011894	0.101829	0.00897321	0.00231095	0.0463201	0.0232531	0.0214474	0.102573	0.0306626	0.0549938	0.0513456	0.0306777
ENSG00000111785	RIC8B	0.102323	0.00022188	0.00657854	0.00489469	0.00634435	0.00175245	0.101534	0.00022188	0.00619885	0.00454135	0.00446707	0.00149355
ENSG00000188452	CERKL	0.0694883	0.000131487	0.0009466	0.0781756	0.0615674	0.0120598	0.0823589	0.000328817	1.49465e-07	0.102299	0.0760763	0.0215189
ENSG00000073849	ST6GAL1	0.00366269	0.000306454	0.0111191	0.0175248	0.00644838	0.00642464	0.068321	0.00240513	0.10051	0.102082	0.0676663	0.0372747
ENSG00000138459	SLC35A5	0.0129252	0.0002945	0.0112709	0.0419769	0.00951222	0.00643334	0.0196923	0.101881	0.0165943	0.026476	0.0210233	0.0186207
ENSG00000105939	ZC3HAV1	0.0183307	0.00257722	0.0152078	0.0357364	0.01607	0.0942469	0.0289855	0.00220663	0.0345621	0.0420427	0.0324171	0.101782
ENSG00000127080	IPPK	0.00771194	3.30022e-05	0.0978029	0.0549135	0.0261391	0.00443487	0.0112274	0.000109915	0.101748	0.0599236	0.0262162	0.0077847
ENSG00000144848	ATG3	0.0137901	0.000153682	0.0123556	0.0422603	0.0102259	0.00605183	0.0205572	0.10174	0.017679	0.0267593	0.0217369	0.0182392
ENSG00000166803	PCLAF	0.00232144	5.14356e-05	0.00217437	0.00556261	0.00152542	0.000203106	0.00251002		0.00315278	0.00505541	0.00198522	0.10155
ENSG00000259316	CTD-2116N17.1	0.00217086	5.14356e-05	0.00193644	0.00526436	0.00135243	0.000192447	0.0021981		0.00284154	0.00411109	0.00176629	0.101525
ENSG00000164597	COG5	0.0201484	0.000706139	0.0158056	0.00281651	0.0387304	0.00655899	0.0357406	0.000972912	0.0224439	0.00169655	0.101363	0.00681797
ENSG00000166444	ST5	0.0108211	0.000327611	0.0974985	0.0806782	0.0399679	0.00819736	0.0129008	0.00037152	0.101362	0.0861956	0.0432318	0.0142293
ENSG00000124782	RREB1	0.0711771	0.00546978	0.0613175	0.0521901	0.10094	0.101335	0.0210257	0.000454242	0.0233399	0.020677	0.0154394	0.0767615
ENSG00000185627	PSMD13	0.00925415	0.0043583	0.0134419	0.00958111	0.00175411	3.97378e-10	0.0200185	0.005072	0.0975144	0.0210417	0.101152	8.89724e-10
ENSG00000108107	RPL28	0.00853503	0.000156172	0.0203643	0.0447262	0.011321	0.00693507	0.0257042	0.000341456	0.0509383	0.101033	0.02527	0.0130504
ENSG00000165322	ARHGAP12	0.00381902	0.000134401	0.101014	0.00958773	0.0469008	0.00897448	0.00386484	0.000134401	0.101007	0.00958739	0.0468582	0.00896662
ENSG00000175606	TMEM70	0.0130057	0.000578885	0.0206571	0.0196515	0.100913	0.0179804	0.0182252	0.000342208	0.0195596	0.0195136	0.0526871	0.0191955
ENSG00000108312	UBTF	0.0063475	0.000173305	0.0177562	0.0128956	0.100048	0.00745529	0.00647067	0.000201823	0.0195349	0.0126389	0.10074	0.0075255
ENSG00000163918	RFC4	0.0157857	0.000716747	0.0265858	0.0154827	0.0189454	0.00656151	0.0337652	0.00358603	0.0794508	0.100685	0.0622042	0.0329092
ENSG00000163558	PRKCI	0.0209939	0.0407533	0.0156198	0.0364683	0.00678121	0.00515134	0.00915643	0.100486	0.0164625	0.0360893	0.00715362	0.00561194
ENSG00000182674	KCNB2	0.00133316	4.5366e-05	0.000974073	0.00152345	0.00153577	0.100406	0.00133316	4.5366e-05	0.000974073	0.00152345	0.00153577	0.100406
ENSG00000144802	NFKBIZ	0.0593548	0.00463467	0.000512897	0.0740473	0.00745278	0.0506247	0.0751586	0.00559956	0.00220831	0.100289	0.00588362	0.0653344
ENSG00000100060	MFNG	0.00468388	2.63313e-05	0.00976384	0.0019072	0.100269	0.000911321	0.00468388	2.63313e-05	0.00976384	0.0019072	0.100269	0.000911321
ENSG00000134245	WNT2B	0.00393634	4.15791e-05	0.0725725	0.0374322	0.100221	0.0006971	0.00393634	4.15791e-05	0.0725725	0.0374322	0.100221	0.0006971
ENSG00000109956	B3GAT1	0.00405248	0.000143566	0.0349706	0.0149668	0.0105905	0.0652871	0.00388527	0.000147574	0.0534813	0.0135196	0.0130782	0.100195
ENSG00000255582	OR10G2	0.00118507	9.38745e-05	0.00211466	0.00174418	0.0018501	0.00426201	0.00910157	0.000238793	0.0664288	0.10014	0.00595621	0.00600074
ENSG00000125746	EML2	0.0159085	0.0017001	0.0161575	0.0377424	0.0774526	0.0510139	0.0220008	0.00130016	0.0265842	0.0513213	0.100038	0.0529976
ENSG00000163606	CD200R1	0.0658438	0.0014314	0.0761651	0.0227395	0.0999499	0.076752	0.0239975	0.00044125	0.0205855	0.00681613	0.0194292	0.0177717
ENSG00000166928	MS4A14	0.00509113	0.000387863	0.00416727	0.00992431	0.00100447	7.01834e-05	0.00710574	0.000799814	0.0237002	0.0997656	0.000837858	4.60073e-10
ENSG00000161040	FBXL13	0.0378987	0.000255244	0.016339	0.0198335	0.0997481	0.00632196	0.0286919	0.000412343	0.0189694	0.0202695	0.0339534	0.00999623
ENSG00000087237	CETP	0.00689962	0.000603338	0.0174714	0.0101896	0.00256914	0.00503362	0.0166168	0.00133018	0.0997114	0.0818167	0.0903332	0.0146452
ENSG00000144749	LRIG1	0.0161299	0.00137471	0.0206015	0.0366866	0.0303527	0.00756803	0.0184885	0.00246815	0.0319684	0.0994097	0.0842795	0.0134036
ENSG00000073067	CYP2W1	0.01164	4.00455e-05	0.00331462	0.00408312	0.00355519	0.0560145	0.00378779	2.01535e-05	0.00218474	0.00238244	0.099392	0.0554124
ENSG00000142208	AKT1	0.00408381	5.70573e-05	0.00643644	0.0135551	0.0992737	0.0211414	0.00321404	5.70573e-05	0.00659327	0.00935947	0.0991425	0.0200383
ENSG00000100012	SEC14L3	0.0060517	0.000214763	0.0151046	0.0102847	0.0772066	0.00179136	0.00793645	0.000150913	0.0191001	0.00780084	0.0992299	0.00307134
ENSG00000153094	BCL2L11	0.0586322	3.27472e-05	0.0492789	0.0624123	0.0205391	0.0991913	0.0586322	3.27472e-05	0.0492789	0.0624123	0.0205391	0.0991913
ENSG00000186812	ZNF397	0.0164795	0.000635137	0.0298796	0.0978571	0.0361903	0.0149635	0.0229109	0.00109574	0.019393	0.0991231	0.02599	0.0209643
ENSG00000111802	TDP2	0		0.0990832	0.0490703	0.0337502	0.0108617	0		0.0707413	0.0359684	0.0229511	0.0101199
ENSG00000143294	PRCC	0.00753908	0.00160755	0.0290744	0.0278784	0.00151017	0.00618329	0.0272698	0.00240881	0.0990821	0.0784809	0.00544083	0.0134696
ENSG00000163596	ICA1L	0.000450929	3.8059e-05	0.00939892	0.00430268	0.0990789	0.00473436	1.05508e-05	4.29522e-05	0.00698875	0.004967	0.0384654	0.00518365
ENSG00000146054	TRIM7	0.0879717	0.000202765	0.00587451	0.0232496	0.0043999	0.00316598	0.0990147	0.000275985	0.0146246	0.0507193	0.00667837	0.00441653
ENSG00000180104	EXOC3	0.00489831	8.20932e-05	0.058599	0.000873596	0.00976248	0.00231026	0.00692419	0.000192992	0.0989799	0.00284515	0.0129438	0.00381189
ENSG00000036257	CUL3	0.0242986	0.000316017	0.0229612	0.0216773	0.0273781	0.00468398	0.0174693	0.000530602	0.0396897	0.0989418	0.0330517	0.00622472
ENSG00000162779	AXDND1	0.0210724	0.0130201	0.0584738	0.037433	0.0625223	0.0910364	0.0391399	0.0136609	0.0755758	0.0572109	0.0560107	0.0988674
ENSG00000125255	SLC10A2	0.0211893	0.000602258	0.0109535	0.00981143	0.0345098	0.098836	0.00601437	0.00062737	0.00212958	0.00356378	0.00127856	0.00175892
ENSG00000170485	NPAS2	0.0127207	0.0105108	0.0987158	0.0310978	0.0239623	0.0322371	0.0154401	0.000615631	0.0158076	0.00609121	0.0240924	0.00624157
ENSG00000145675	PIK3R1	0.00952539	0.00144317	0.029984	0.0985975	0.0273008	0.0152751	0.00971148	0.00206787	0.0373841	0.0619656	0.0343597	0.019607
ENSG00000117505	DR1	0.000901265		0.0879469	0.00411829	0.0538463	0.00037264	0.00182042	5.28824e-05	0.0985908	0.00594108	0.063096	0.000841581
ENSG00000164941	INTS8	0.0212429	0.000495525	0.0573245	0.0327375	0.0448283	0.0129967	0.0298695	0.00099617	0.0984082	0.0495784	0.0645679	0.0197982
ENSG00000010539	ZNF200	0.000344174	6.82136e-05	0.00261537	0.00123078	0.0418194	0.000906459	0.00227135	0.000645561	0.017658	0.0106892	0.0983626	0.00701822
ENSG00000128606	LRRC17	0.0494979	0.000387963	0.0139932	0.0208773	0.098333	0.00284794	0.0175396	5.82713e-05	0.00475172	0.0076637	0.0905779	0.000982383
ENSG00000129255	MPDU1	0.00557314	6.59721e-05	0.00192064	0.00340827	0.00369759	0.0230906	0.0572545	0.000502074	0.0492431	0.00683623	0.0983144	0.0962771
ENSG00000165030	NFIL3	0.0121482	0.000634071	0.0677306	0.0983016	0.0260164	0.0124281	0.0104204	0.000432174	0.0189269	0.0235823	0.0178909	0.00917115
ENSG00000101189	MRGBP	0.00264955	6.69899e-05	0.00644583	0.0407936	0.00327202	0.00146893	0.00643609	0.000211887	0.0537488	0.065576	0.0981826	0.00606179
ENSG00000175356	SCUBE2	0.00464021	0.00189938	0.098044	0.0677995	0.00710164	0.00587535	0.00464021	0.00189938	0.098044	0.0677995	0.00710164	0.00587535
ENSG00000001084	GCLC	0.0167052	0.00120459	0.0857663	0.0175957	0.0901257	0.0150456	0.0253683	0.00138859	0.0911801	0.0245149	0.0980314	0.0172487
ENSG00000125733	TRIP10	0.00994118	0.000338141	0.0979865	0.0317887	0.0333937	0.0261398	0.00614119	0.000126189	0.0928264	0.0235637	0.0203756	0.01293
ENSG00000072840	EVC	0.00500223	0.0979578	0.00716043	0.00731656	0.00687217	0.00226511	0.00500223	0.0979578	0.00716043	0.00731656	0.00687217	0.00226511
ENSG00000115935	WIPF1	0.0802667	0.0013408	0.00166026	0.0236008	0.000631981	0.00518795	0.0978034	0.00174555	0.00247143	0.0307193	0.00125381	0.00940683
ENSG00000236320	SLFN14	0.0251045	0.00130113	0.0530382	0.0454644	0.0336667	0.0157717	0.0411118	0.00276261	0.0859755	0.097782	0.0605358	0.0308863
ENSG00000052795	FNIP2	0.0148413	0.000310521	0.0240017	0.00464542	0.0212164	0.0749833	0.0212988	0.000511357	0.0222256	0.00440714	0.0306134	0.0977046
ENSG00000174718	KIAA1551	0.0661621	0.00267195	0.0341097	0.0294751	0.0554379	0.0570308	0.0888389	0.00318014	0.0975495	0.0433624	0.0785026	0.0627744
ENSG00000140443	IGF1R	0.014965	0.00180916	0.014156	0.0131829	0.0227682	0.0975406	0.014965	0.00180916	0.014156	0.0131829	0.0227682	0.0975406
ENSG00000167157	PRRX2	0.000595141	9.13296e-05	0.0105262	0.0061413	0.00128604	0.00058137	0.00230217	0.000125928	0.0975212	0.0445456	0.0139615	0.019636
ENSG00000175309	PHYKPL	0.00387379	0.000396341	0.00846541	0.0974609	0.00615806	0.00472331	0.00370444	0.000353871	0.00786592	0.0973646	0.00663596	0.00468151
ENSG00000130338	TULP4	0.0145064	5.50453e-05	1.68085e-05	0.00870439	3.11644e-09	0.0825952	0.0233089	0.000115055	0.000211231	0.0208804	0.000184651	0.0974147
ENSG00000189241	TSPYL1	0.00608752	0.0010761	0.0252106	0.097312	0.00264188	0.00275682	0.00357706	0.000141427	0.0132293	0.0347033	0.00129516	0.00161024
ENSG00000198010	DLGAP2	0.0169558	0.00066427	0.035476	0.0970985	0.0219394	0.0120875	0.0170642	0.00066427	0.0360747	0.0972983	0.0228751	0.0121162
ENSG00000186231	KLHL32	0.00528804	0.00047954	0.0206696	0.0104961	0.00996502	0.00245908	0.0132868	0.000830281	0.0971766	0.0354399	0.0291229	0.0090698
ENSG00000134160	TRPM1	0.0132768	0.00129186	0.0147671	0.0143661	0.0632332	0.00573712	0.00980462	0.000802733	0.015914	0.0135571	0.0971158	0.00532133
ENSG00000088205	DDX18	0.031223	0.000736999	0.0386096	0.0232861	0.0275461	0.0143739	0.0547393	0.00121511	0.0715749	0.0970859	0.0561577	0.0314743
ENSG00000145246	ATP10D	0.0420895	0.000780412	0.0198655	0.0197565	0.0970669	0.00595703	0.0031802	0.000145389	0.00420782	0.00472723	0.00197924	0.00140447
ENSG00000198286	CARD11	0.0271665	0.000437899	0.000154861	2.0376e-07	0.0210132	0.080631	0.0331078	0.000376728	0.0156775	0.0087401	0.0206633	0.0969358
ENSG00000140993	TIGD7	0.000321855	0.000249652	0.00280218	0.00148431	0.029012	0.000740122	0.00175631	0.000504757	0.0117651	0.00784777	0.0968636	0.00698626
ENSG00000161217	PCYT1A	0.00291574	0.000133129	0.0873776	0.0176894	0.00956267	0.000207041	0.00490481	0.000209972	0.096795	0.0211406	0.034914	0.000489687
ENSG00000175115	PACS1	0.00355612	0.000553698	0.0967544	0.0826854	0.00331638	0.00207547	0.00355612	0.000553698	0.0967544	0.0826854	0.00331638	0.00207547
ENSG00000143537	ADAM15	0.000732689	0.000131392	0.00201264	0.000815213	0.0966634	0.00220745	0.00199391	0.000144711	0.00207051	0.000950023	0.0966736	0.00258628
ENSG00000184227	ACOT1	0.0133419	0.000591562	0.00711916	0.00235977	0.0966017	0.016707	0.00274814	0.000393577	0.000172199	0.00125372	4.3244e-05	0.0104499
ENSG00000079805	DNM2	0.0190484	0.000219456	1.3415e-06	1.52202e-05	0.000219377	0.0965989	0.0115082	0.000164834	8.69477e-07	9.60056e-06	0.00016906	0.0476087
ENSG00000182199	SHMT2	0.000922491		0.00256562	0.0911141	0.000725263	0.0182976	0.00136615	2.60715e-05	0.00430602	0.0965186	0.00128461	0.0190643
ENSG00000099204	ABLIM1	0.0143179	0.00238811	0.035121	0.0382669	0.0459516	0.0246232	0.0167431	0.0032108	0.0631159	0.0741747	0.0965118	0.0382104
ENSG00000163964	PIGX	0.024291	0.000820235	0.0393266	0.011957	0.0255561	0.055241	0.0205455	0.00183508	0.0416661	0.0240553	0.048669	0.0965
ENSG00000243156	MICAL3	0.0431666	0.00158852	0.00476404	0.0201249	0.0255237	0.0364649	0.0964647	0.0038967	0.00685957	0.0426704	0.0494813	0.0661764
ENSG00000068120	COASY	0.00243612	6.47213e-05	0.0642386	0.096154	4.20904e-06	0.00299445	0.000708408		2.96289e-05	2.41189e-06	1.89562e-06	0.000365561
ENSG00000127838	PNKD	0.0297471	0.000291319	0.00400284	0.0107619	0.0880839	0.00829626	0.053329	7.95342e-05	0.00603326	0.0162242	0.0961375	0.00784178
ENSG00000129226	CD68	0.000500041	5.89165e-05	0.04484	0.000505051	0.0952711	0.0100008	0.0919027	7.49886e-05	0.045555	0.00206912	0.0960859	0.0146274
ENSG00000134852	CLOCK	0.00956934	0.000166419	0.0137771	0.00435759	0.0838421	0.0091299	0.0120331	0.000115174	0.01709	0.00677039	0.0960348	0.0101028
ENSG00000196405	EVL	0.0541376	0.000547813	0.0271573	0.0261715	0.0305929	0.0116952	0.0959999	0.000857733	0.0535661	0.0664988	0.0581155	0.0212241
ENSG00000197165	SULT1A2	0.0125809		0.000923428	0.00361605	0.00841331	0.00132818	0.0146724		0.0271896	0.0959407	0.0175901	0.00136134
ENSG00000086288	NME8	0.0136854	0.00403144	0.0958201	0.0359011	0.0148387	0.0114538	0.00532557	0.000975889	0.0457929	0.0237885	0.00607804	0.00383395
ENSG00000028137	TNFRSF1B	0.00491256	0.0946485	0.00172096	0.00736648	0.0069655	0.000324413	0.00911834	0.0956915	0.00378359	0.0147459	0.0143151	0.00164657
ENSG00000108932	SLC16A6	0.00112591	1.44149e-05	0.00116989	0.000366205	0.00150058	0.000629767	0.011876	0.00031228	0.0341063	0.00709552	0.0955747	0.00818584
ENSG00000215788	TNFRSF25	0.00135997	0.00026756	0.0819288	0.095507	0.00436925	0.00145358	0.00135997	0.00026756	0.0819288	0.095507	0.00436925	0.00145358
ENSG00000152518	ZFP36L2	0.000775388	5.47382e-05	0.0368771	0.00460914	8.52795e-05	0.000503493	0.0012916	5.47382e-05	0.0952221	0.00960083	0.000124606	0.000720744
ENSG00000152611	CAPSL	0.0335285	0.00164097	0.0102444	0.0149434	0.00947117	9.95711e-06	0.050263	0.000844679	0.0217767	0.0267297	0.0259849	0.0951189
ENSG00000179133	C10orf67	0.00274182	2.88777e-05	0.0102491	0.0049546	0.0950729	0.00184893	0.00420424	3.4922e-05	0.00818439	0.00467444	0.095037	0.00238119
ENSG00000139679	LPAR6	0.0145578	0.00111316	0.0451247	0.0361557	0.0253802	0.0193562	0.0361242	0.00222659	0.0950274	0.0703351	0.0677953	0.0313838
ENSG00000135454	B4GALNT1	0.00156315	0.0029058	0.00208655	0.00175128	0.000243644	0.00192228	0.00743031	0.0037564	0.0949494	0.0592725	0.00183908	0.0305344
ENSG00000145725	PPIP5K2	0.0620306	0.000730315	0.0948374	0.083195	0.0802807	0.040335	0.0701953	0.000834891	0.0946395	0.0922301	0.0688806	0.0421614
ENSG00000167085	PHB	0.0134203	0.000487298	0.00377782	0.00675166	0.0398794	0.0947314	0.00891981	0.000400001	0.000412238	0.00451227	0.00180916	1.60082e-05
ENSG00000134321	RSAD2	0.0203913	0.00329387	0.0517845	0.057866	0.0850149	0.0239655	0.0267674	0.00241187	0.0356668	0.0373721	0.0946963	0.0200454
ENSG00000029363	BCLAF1	0.00162498	0.000173499	0.00562047	0.00785414	0.0135291	0.00575244	0.0946658	0.000230078	0.0114098	0.0131226	0.0158127	0.0213821
ENSG00000152582	SPEF2	0.0428566	0.000417871	0.0174119	0.0212438	0.00947816	3.06276e-07	0.0634842	0.000535573	0.0233682	0.0302445	0.0143227	0.094591
ENSG00000102796	DHRS12	0.00453533	0.000311611	1.33802e-06	0.0499543	0.00916491	0.00196231	0.008041	0.000256804	2.30331e-06	0.094404	0.0132675	0.00258984
ENSG00000118307	CASC1	0.0150187	0.00258278	0.0115352	0.0589906	0.013992	0.00713981	0.0333111	0.00414279	0.0389469	0.0942583	0.0501282	0.0197305
ENSG00000074266	EED	0.0224395	0.000674535	0.0353106	0.0345559	0.037235	0.0665562	0.0371413	0.00108231	0.0523066	0.0514656	0.0940874	0.0744708
ENSG00000148702	HABP2	0.0940361	0.000149191	0.00144143	0.00389557	0.00194423	0.00124002	0.0940361	0.000149191	0.00144143	0.00389557	0.00194423	0.00124002
ENSG00000167325	RRM1	0.00382688	0.000329253	0.00945451	0.0040668	0.00682401	0.00647209	0.00567332	0.000828576	0.0938306	0.0174412	0.0127532	0.00778875
ENSG00000078687	TNRC6C	0.0325849	0.0937059	0.0343298	0.0214718	0.0342963	0.0347339	0.0306735	0.0917126	0.0301761	0.0180033	0.0314065	0.0310607
ENSG00000083444	PLOD1	0.00447647	6.46253e-05	0.00182195	0.00405943	0.0061042	0.000113889	0.00602815	0.0936194	0.00196737	0.00554009	0.00728119	0.000180093
ENSG00000137656	BUD13	0.0178171	0.000337769	0.0202238	0.0476373	0.012452	0.0129191	0.0294785	0.00074064	0.0363118	0.0934406	0.0267371	0.0243175
ENSG00000137752	CASP1	0.00580288	0.000182222	0.00589306	0.00457012	0.0173019	0.0184737	0.0129101	0.000427687	0.0139888	0.012346	0.0463173	0.0933761
ENSG00000169398	PTK2	0.0256541	0.00133577	0.0931375	0.0841461	0.0622797	0.0237479	0.0252731	0.00665733	0.080439	0.0788669	0.067226	0.0232378
ENSG00000121742	GJB6	0.00140323	1.3498e-05	0.0930015	0.0343565	0.00682922	0.00589786	0.00190311	1.3498e-05	0.0925367	0.0339986	0.00647292	0.00648431
ENSG00000125731	SH2D3A	0.00464878	0.00016454	0.092988	0.0409812	0.0196406	0.0128132	0.00383935	0.000121307	0.091247	0.0417349	0.0103147	0.00348276
ENSG00000135164	DMTF1	0.0286369	0.000747118	0.0337309	0.0368265	0.059483	0.0128207	0.0484553	0.00118011	0.0532123	0.0543038	0.092932	0.0238946
ENSG00000144847	IGSF11	0.00527984	0.000178111	0.00798657	0.0100488	0.00743743	0.00415262	0.0223151	0.09293	0.0352682	0.0404106	0.0281508	0.0255179
ENSG00000283439	RP11-104H15.12	0.000488139	5.04668e-05	0.00157214	0.00115061	0.00067288	0.0916157	0.00212359	7.8056e-05	0.00196923	0.00165047	0.0012545	0.0928933
ENSG00000163424	C3orf30	0.00285945	0.000150124	0.00384872	0.00499275	0.00340502	0.00174695	0.0160196	0.0928191	0.0255682	0.028122	0.0192828	0.0189685
ENSG00000101188	NTSR1	0.00296735	9.26478e-05	0.00522011	0.00444747	0.00334846	0.00126085	0.00846607	0.00026881	0.0455065	0.0524682	0.0927048	0.00584609
ENSG00000234465	PINLYP	0.0131318	0.000846502	0.0126972	0.0603043	0.0100117	0.0128668	0.0254235	0.000853585	0.0201854	0.0923594	0.015798	0.0394487
ENSG00000119772	DNMT3A	0.00107962	9.75452e-05	2.79167e-10	0.00675268	1.71121e-07	0.00926339	0.00112252	0.000113255	2.755e-10	0.0922392	1.728e-07	0.0840517
ENSG00000187189	TSPYL4	0.00426586	0.000170512	0.0147041	0.0354057	0.00125853	0.00194174	0.0119957	0.000462002	0.0355263	0.0922004	0.0046172	0.00544066
ENSG00000143207	RFWD2	0.070958	0.000527336	0.0254662	0.0242235	0.0411011	0.00857411	0.0921514	0.000913471	0.0386575	0.0353808	0.0626459	0.0143605
ENSG00000132274	TRIM22	0.0895525	0.0154837	0.0307456	0.0263416	0.0301558	0.0146924	0.0920759	0.0155571	0.0356371	0.030174	0.0494028	0.0180249
ENSG00000144320	LNPK	0.00246783	5.2427e-05	0.091641	0.00297969	0.0703582	0.00113997	0.0025387	5.2427e-05	0.0919911	0.00305447	0.0707256	0.0011501
ENSG00000136720	HS6ST1	0.00803285	7.04859e-05	0.0649707	0.00822761	0.00808212	0.000781883	0.0117603	9.63716e-05	0.0918827	0.0117465	0.0118094	0.00140103
ENSG00000239779	WBP1	0.00606919	0.00197918	0.0276903	0.0365837	0.0256731	0.0153589	0.00631021	0.000896748	0.0125932	0.0918643	0.0118559	0.0161986
ENSG00000168028	RPSA	0.0136716	0.000115102	0.0491493	0.0324202	0.0917781	0.0733648	0.01093	0.000224116	0.0339183	0.0158365	0.0782579	0.0447764
ENSG00000132522	GPS2	0.0917562	6.32363e-05	0.000838287	0.000511994	0.000812255	0.00138304	0.0127122	4.71151e-05	0.000421805	0.000293425	0.00028253	0.000812917
ENSG00000106351	AGFG2	0.00671256	0.000112791	0.00868369	0.0182583	0.0917344	0.00465171	0.00900108	0.000282694	0.00147992	0.00719992	0.0312786	0.00477924
ENSG00000099995	SF3A1	0.0044369	0.00022758	6.98703e-09	0.000329091	2.75204e-05	0.000833269	0.0146721	0.000370024	0.0136868	0.00590105	0.0917325	0.00192254
ENSG00000239282	GATSL3	0.00353021	0.000538339	4.41135e-09	0.000139156	6.30473e-05	0.000581207	0.0141223	0.000754555	0.0136866	0.00571219	0.0917087	0.00303312
ENSG00000050730	TNIP3	0.0142335	0.000477809	0.0480431	0.0101085	0.0591203	0.0205429	0.0225588	0.0026709	0.0729448	0.0164106	0.0915793	0.041228
ENSG00000137869	CYP19A1	0.0111804	0.000343918	0.00736708	0.0609595	0.00590841	0.00216617	0.0133128	0.000454928	0.00873099	0.0915258	0.00745839	0.00269302
ENSG00000163737	PF4	0.0008095	4.69748e-05	0.00588304	0.0912668	0.00200559	0.00132914	0.0008095	4.69748e-05	0.00588304	0.0912668	0.00200559	0.00132914
ENSG00000101333	PLCB4	0.0103771	0.000649865	0.0284155	0.0912351	0.0140905	0.00374299	0.0156741	0.000922074	0.00994722	0.0148293	0.0124036	0.00509581
ENSG00000136010	ALDH1L2	0.00407595	0.000115372	0.00376416	0.0079847	0.00492535	0.00745222	0.00550003	0.000169461	0.00363736	0.00484663	0.00573993	0.0911197
ENSG00000096872	IFT74	0.0246251	0.000506996	0.0115394	0.0275255	0.0695685	0.0192114	0.043275	0.0018025	0.0181015	0.0505799	0.0910588	0.0356244
ENSG00000136383	ALPK3	0.0157241	0.000271551	0.0832188	0.00782639	0.0205631	0.00509594	0.0154068	0.000271551	0.0910407	0.00661355	0.0415071	0.0067475
ENSG00000164292	RHOBTB3	0.0105249	0.000659463	0.0865539	0.0223826	0.0203967	0.00501512	0.0125487	0.00078722	0.090921	0.028668	0.0253344	0.00637771
ENSG00000185722	ANKFY1	0.00616485	0.000236629	0.00440844	0.00663224	0.00395603	0.00115939	0.00890092	0.000309972	0.0118983	0.0908924	0.00743834	0.00174071
ENSG00000168675	LDLRAD4	0.0335924	0.000133732	8.09353e-14	0.00327013	0	0.0448566	0.0701568	0.000338822	2.63012e-13	0.00777761	0	0.0908189
ENSG00000175711	B3GNTL1	0.00684395	0.000410642	0.027918	0.00518825	0.0907826	0.0513235	0.0052227	0.000300552	0.00660414	0.00394076	0.0148109	0.0355586
ENSG00000125995	ROMO1	0.00549314	0.000209321	0.0037297	0.00124976	0.00379452	0.0879915	0.0107511	0.00337715	0.00791322	0.00269253	0.00880265	0.0907604
ENSG00000214097	SMCO1	0.000195961		0.000142078	0.000193045	0.000362639	3.77482e-05	0.00374719	8.1803e-05	0.0906092	0.023612	0.00877159	0.000334601
ENSG00000150667	FSIP1	0.0906091	0.000408011	0.0183849	0.0210483	0.00117499	0.00719621	0.0296697	0.000106586	0.00435311	0.0046705	0.000194974	0.00116556
ENSG00000197409	HIST1H3D	2.48623e-12		0.0906044	0.0546018	0.00861817	0.0268572	2.98361e-08		0.0580026	0.0416172	0.010139	0.0492507
ENSG00000176635	HORMAD2	0.0144857	4.98095e-05	0.00743485	0.00288039	0.0905902	0.00149046	0.00447406		0.00658239	0.00257984	0.0324819	0.00128021
ENSG00000139687	RB1	0.0464006	0.000637339	0.0878371	0.0504153	0.0472895	0.0354056	0.0464257	0.00148027	0.0904743	0.0596332	0.0522995	0.0394621
ENSG00000010810	FYN	0.0548437	0.00335757	0.00515165	0.00727484	0.0706187	0.0443486	0.0670306	0.00405899	0.0193608	0.01554	0.0903348	0.0538389
ENSG00000198836	OPA1	0.00740639	0.000726139	0.0246109	0.0128634	0.0172147	0.090285	0.00877927	0.000884172	0.0266815	0.0454795	0.0160828	0.0778015
ENSG00000221946	FXYD7	0.00416022	0.000217296	0.0902085	0.021339	0.00757053	0.00350098	0.00128961	0.00028084	0.0408559	0.00731948	0.00286184	0.00165912
ENSG00000170175	CHRNB1	0.0901919	8.08901e-05	0.0011319	0.00147693	0.000573636	0.048321	0.0901919	8.08901e-05	0.0011319	0.00147693	0.000573636	0.048321
ENSG00000048052	HDAC9	0.0330246	0.00254432	0.0900782	0.00518241	0.0497981	0.019206	0.00884447	0.000824362	0.0803566	0.00330773	0.0459365	0.0139262
ENSG00000122643	NT5C3A	0.0796011	0.000336157	0.0282305	0.0274502	0.0232547	0.02092	0.0900214	0.000662915	0.046943	0.0439797	0.0466425	0.0337875
ENSG00000151474	FRMD4A	0.00834558	0.000472207	0.0793273	0.0157468	0.090016	0.0029987	0.00834558	0.000472207	0.0793273	0.0157468	0.090016	0.0029987
ENSG00000261794	GOLGA8H	0.00521391	0.000373932	0.007588	0.00671294	0.0558557	0.00386099	0.00394685	0.000111198	0.00861592	0.00651331	0.0900065	0.00426196
ENSG00000274267	HIST1H3B	7.83151e-13		0.0900042	0.0480582	0.00648893	0.0257509	0.000246617		0.0514306	0.035698	0.0301045	0.0189077
ENSG00000163743	RCHY1	0.0102926	0.000328638	0.0045911	0.000109995	0.00534685	0.00604794	0.00869363	0.000420648	0.089984	0.000125436	0.0422496	0.00604354
ENSG00000171984	C20orf196	0.0131353	0.00138111	1.95243e-05	0.0898012	0.00172981	0.00555282	0.0212472	0.00187793	3.16615e-05	0.0360657	0.00531675	0.0185833
ENSG00000157540	DYRK1A	0.0256284	0.0011031	0.0279611	0.0832585	0.0160877	0.0225394	0.0182268	0.00078328	0.0424268	0.089679	0.0188016	0.0232093
ENSG00000187742	SECISBP2	0.00898445	0.000620679	0.0166475	0.0203382	0.0446808	0.0169852	0.0207484	0.000840187	0.025301	0.0753011	0.089562	0.0344127
ENSG00000115216	NRBP1	0.00432015	2.75593e-05	0.0299395	0.0135184	0.0894353	0.0013981	0.00598687	4.13444e-05	0.0256475	0.0158005	0.0893958	0.00173412
ENSG00000115241	PPM1G	0.00227242		0.0146407	0.00672091	0.0894065	0.00066156	0.00449316		0.0190344	0.0128488	0.0894185	0.00118907
ENSG00000173757	STAT5B	0.00281294	0.000176455	0.00172521	0.000953165	0.024264	0.0395252	0.00252939	0.000632848	8.8548e-05	1.82985e-05	0.00954026	0.0893764
ENSG00000115234	SNX17	0.000797098	1.37851e-05	0.00524818	0.00311942	0.0893505	0.000259859	0.000592255	1.37851e-05	0.00412261	0.00231562	0.0893482	0.000179001
ENSG00000283516	RP11-77H9.1	0.00190749	3.33372e-05	0.00423752	0.00629455	0.00425881	0.0017103	0.0708209	0.00209022	0.0845769	0.0822452	0.0893324	0.0435248
ENSG00000204843	DCTN1	0.00292533	0.000694112	0.0077949	0.00461803	0.00750168	0.00153713	0.00840404	0.00221938	0.0145682	0.0890542	0.019702	0.0135381
ENSG00000118046	STK11	0.000301629	5.73955e-05	9.33198e-12	0.00484149	0.00211154	0.0048321	0.0395721	0.00045812	0.0195296	0.028298	0.0889945	0.0069099
ENSG00000153391	INO80C	0.00310229	7.74155e-05	0.0122621	0.00198695	0.0214088	0.00336663	0.00723415	9.18915e-05	0.0254542	0.088987	0.0258382	0.00551512
ENSG00000179071	CCDC89	0.010479	0.000429125	0.0118981	0.0120843	0.0344446	0.0318644	0.035161	0.00203972	0.0451339	0.0581773	0.0783702	0.0889331
ENSG00000154162	CDH12	0.0156991	0.000604272	0.0133947	0.0108599	0.0151227	0.0100093	0.0106285	0.000743696	0.0888933	0.0794045	0.0118704	0.00815131
ENSG00000150750	C11orf53	0.000906378	6.7622e-05	0.00139705	0.00214845	0.00319939	0.0887772	0.000996432	8.64574e-05	0.00145037	0.00221477	0.00337453	0.0888114
ENSG00000171204	TMEM126B	0.00630814	0.000232123	0.00648042	0.0064748	0.0141643	0.0404219	0.018291	0.000533894	0.0229739	0.0244437	0.0368837	0.0887881
ENSG00000051382	PIK3CB	0.0082159	7.37109e-05	0.0571469	0.0405299	0.00828473	0.0408006	0.0155105	0.000335017	0.088768	0.0583829	0.0336879	0.0842248
ENSG00000170638	TRABD	0.00437438	0.000120549	0.000955069	6.67207e-08	0.00133917	0.00179289	0.0130945	0.000246572	0.0332095	1.63054e-06	0.0887273	0.00805056
ENSG00000170289	CNGB3	0.00737106	0.000535798	0.032081	0.012016	0.0887083	0.00353463	0.00661106	0.000493174	0.00538371	0.00564147	0.005214	0.00259901
ENSG00000267140	RP11-322E11.6	0.00275	5.55943e-05	0.0119229	0.00163943	0.0189487	0.00314988	0.00688186	7.00704e-05	0.025115	0.0886395	0.0233781	0.00529837
ENSG00000164659	KIAA1324L	0.0354178	0.000755742	0.0408485	0.0424049	0.0652954	0.0146562	0.0370883	0.000893204	0.0442142	0.0434619	0.0886365	0.0167513
ENSG00000091039	OSBPL8	0.00731748	0.000155205	0.0130593	0.0119187	0.017242	0.00368154	0.0885695	0.000966153	0.0279343	0.0303402	0.0458526	0.0194344
ENSG00000166224	SGPL1	0.00539534	0.000150929	0.0109361	0.00335509	0.0837478	0.00195702	0.012972	0.000298311	0.015497	0.00866055	0.0885693	0.00808447
ENSG00000140543	DET1	0.00251855	1.33776e-05	0.0337508	0.087428	0.00620891	0.0111451	0.0027278	1.33776e-05	0.0349526	0.0885537	0.00641087	0.0108082
ENSG00000011566	MAP4K3	0.00761501	0.000211805	0.00986212	0.0702618	0.00403209	0.0143907	0.00954765	0.000518548	0.0136024	0.0885475	0.00503948	0.0163704
ENSG00000125863	MKKS	0.0285035	0.00110185	0.0281492	0.0153322	0.0219823	0.00421503	0.024574	0.000640606	0.0884844	0.0279861	0.0630527	0.00955694
ENSG00000156076	WIF1	0.0884664	7.43981e-05	0.00636641	0.00637724	0.00802601	0.00223911	0.00204982		0.00256995	0.00239361	0.00414007	0.000939353
ENSG00000143393	PI4KB	0.00141072	7.25626e-05	1.53627e-05	0.000225104	0.0884485	0.00365193	0.00371881	0.000332631	2.18729e-05	0.000291655	0.0800867	0.00824576
ENSG00000172123	SLFN12	0.0374502	0.00201415	0.0653001	0.0782489	0.0572511	0.0273906	0.036102	0.00205583	0.0826808	0.0884328	0.0561395	0.0256106
ENSG00000143257	NR1I3	0.0808347	0.00152585	2.10942e-15	3.55271e-15	7.47291e-05	0.0538148	0.0884068	0.00149646	1.9984e-15	3.21965e-15	4.05086e-05	0.0472266
ENSG00000170145	SIK2	0.00421459		0.000784588	0.00165826	0.00129387	0.0882717	0.00421459		0.000784588	0.00165826	0.00129387	0.0882717
ENSG00000006125	AP2B1	0.0365681	0.00170767	0.0517525	0.0744453	0.0490401	0.0239817	0.0354441	0.00209186	0.0673516	0.088262	0.0539278	0.0293959
ENSG00000130475	FCHO1	0.00970116	0.000327141	0.0870678	0.0176498	0.0119371	0.00148582	0.00916904	0.000309662	0.0882305	0.0246453	0.0117317	0.000931054
ENSG00000040933	INPP4A	0.00736202	0.000116403	0.0130911	0.00189838	0.0637728	0.00200928	0.0118731	0.000162457	0.0176511	0.00259794	0.0881975	0.00297952
ENSG00000159882	ZNF230	0.02154	0.000970267	0.0250771	0.0241392	0.0308793	0.0187271	0.0314098	0.00190317	0.0370011	0.08816	0.0381268	0.0269161
ENSG00000117625	RCOR3	0.0183422	0.000282799	0.0140134	0.0881354	0.006749	0.00630294	0.0202452	0.000560747	0.0163908	0.0849267	0.00872829	0.0078922
ENSG00000145757	SPATA9	0.010788	0.000615551	0.0880658	0.0235326	0.0218796	0.015518	0.00876658	0.00066649	0.0116563	0.0126456	0.0169118	0.00981635
ENSG00000115274	INO80B	0.00282687	0.000126431	0.0110908	0.08795	0.00977037	0.00274534	0.0012524	0.000126431	0.00618158	0.00323295	0.00580466	0.00196071
ENSG00000274049	INO80B-WBP1	0.00282687	0.000126431	0.0110908	0.08795	0.00977037	0.00274534	0.0012524	0.000126431	0.00618158	0.00323295	0.00580466	0.00196071
ENSG00000174796	THAP6	0.00709989	0.000225386	0.00251297	8.85958e-05	0.00441736	0.00397815	0.00587691	0.000331916	0.0879318	0.000104564	0.0413545	0.0043316
ENSG00000173208	ABCD2	0.00710776	0.000366318	0.00068237	0.0522703	0.00124317	0.00401542	0.0271596	0.00100602	0.00103678	0.0879091	0.00355088	0.0255335
ENSG00000182481	KPNA2	0.00376289		0.0092411	0.087867	0.00465615	0.00491826	0.00646347	0.000184614	0.0163775	0.085654	0.0173611	0.00558727
ENSG00000134779	TPGS2	0.00413996	0.000297418	0.0151195	0.0878416	0.00411226	0.00497552	0.00858048	0.00040918	0.011354	0.043211	0.0072013	0.00591139
ENSG00000106772	PRUNE2	0.0249736	0.000906236	0.0194632	0.0226828	0.0294984	0.0493597	0.0312893	0.00101496	0.0206708	0.0248364	0.0328182	0.0877931
ENSG00000158874	APOA2	0.0669296	0.000785158	1.9984e-15	3.21965e-15	7.93062e-05	0.0357525	0.0877733	0.00174594	2.22045e-16	3.33067e-16	9.1827e-05	0.0654515
ENSG00000119203	CPSF3	0.000516493	1.48428e-05	0.00927154	0.0476243	0.000522296	2.15044e-06	0.000711016	1.48428e-05	0.0137004	0.0877716	0.000636852	3.33168e-06
ENSG00000163687	DNASE1L3	0.0181197	0.00072883	0.011044	0.0183071	0.0128171	0.0317504	0.0130153	0.000413766	0.00650218	0.00863469	0.0117207	0.087708
ENSG00000011422	PLAUR	0.00372674	0.000246352	0.0183391	0.0876769	0.0120808	0.00534395	0.0040418	0.000376661	0.0123366	0.0850975	0.00794418	0.00462326
ENSG00000151692	RNF144A	0.0155586	0.0016414	0.0194988	0.0248613	0.0761979	0.0201556	0.0231476	0.00190079	0.0272826	0.035574	0.087648	0.0238523
ENSG00000169660	HEXDC	0.0858253	0.000407561	0.0263524	0.0262133	0.00266697	0.0876349	0.0242609	0.000436423	0.0196675	0.0233712	0.00182253	0.0229519
ENSG00000069020	MAST4	0.0342392	0.00080314	0.0266428	0.0289586	0.0270145	0.087421	0.00572964	0.000696608	0.0172922	0.0127222	0.0341743	0.00845649
ENSG00000177595	PIDD1	0.00106999	0.000165907	0.00745088	0.0756372	8.03491e-05	5.59698e-11	0.00120557	0.000165907	0.00791612	0.0873753	9.78826e-05	6.31946e-11
ENSG00000061936	SFSWAP	0.0036568	0.000169915	0.0873742	0.02022	0.0475046	0.00218306	0.00317741	0.000169915	0.0771212	0.0183714	0.0416237	0.00149361
ENSG00000141428	C18orf21	0.0100165	0.000263716	0.0269112	0.0221342	0.0256798	0.00894889	0.00688546	0.000298858	0.0136549	0.087366	0.00521448	0.0109253
ENSG00000108799	EZH1	0.00155893	9.36104e-05	0.0553243	0.0873294	1.11543e-05	0.00135434	0.000883229	5.88598e-05	0.0225075	0.0374385	1.01393e-05	0.000622548
ENSG00000175920	DOK7	0.00526929	0.00018394	0.0040045	0.084597	0.00748662	0.0167958	0.00714377	0.00022831	0.00445019	0.0872348	0.00957589	0.0208035
ENSG00000172354	GNB2	0.00109512	2.28319e-05	0.0100041	0.0101245	0.0872118	0.00060766	0.000587188		0.00704642	0.00445316	0.0856144	0.000459715
ENSG00000075945	KIFAP3	0.0666283	0.00107815	0.0138145	0.0871476	0.0474758	0.0240236	0.0206086	0.000582234	0.00569011	0.0255063	0.0283559	0.00430653
ENSG00000090905	TNRC6A	0.0069968	0.00257162	0.0210538	0.0143659	0.0579128	0.00665181	0.0115375	0.00284649	0.0382683	0.0281926	0.0871049	0.0095444
ENSG00000132481	TRIM47	0.0027169	4.12946e-05	0.00185511	0.00227152	0.000924373	0.0870616	0.00360297	4.12946e-05	0.00748219	0.0107138	0.00212117	0.0665033
ENSG00000143891	GALM	0.00582865	0.000327972	0.0111733	0.00830317	0.0377322	0.00746658	0.0140285	0.000896221	0.0343515	0.0218358	0.087031	0.0120791
ENSG00000138190	EXOC6	0.00425357	0.000186281	0.0868506	0.0767862	0.0319783	0.0579227	0.00392363	0.000118241	2.51542e-06	0.00112667	0.00175474	0.00241429
ENSG00000171368	TPPP	0.00105946	8.86758e-05	0.00267128	0.0769416	0.00183106	0.00518974	0.00221486	0.000102523	0.0083049	0.0867503	0.00742582	0.0441703
ENSG00000150477	KIAA1328	0.00298961	0.000177824	0.0135848	0.0866326	0.00231872	0.00483559	0.00745924	0.000289599	0.0099131	0.0420693	0.00542696	0.00578014
ENSG00000103335	PIEZO1	0.0116633	0.000240908	0.0122379	0.0228659	0.00983183	0.0827752	0.0139389	0.000803255	0.01229	0.0224668	0.0103381	0.0866165
ENSG00000121486	TRMT1L	0.0175701	0.000204292	0.0702531	0.0333252	0.0137738	0.015745	0.0251506	0.000404392	0.0864787	0.0598268	0.0169863	0.0286814
ENSG00000128805	ARHGAP22	0.017538	0.0366321	0.0864171	0.0546917	0.0524342	0.0143254	0.019978	0.0387503	0.0486482	0.0567372	0.00881038	0.0120257
ENSG00000184270	HIST2H2AB	0.0863423	0.000281116	2.00259e-06	0.000526527	0.00184528	0.0123636	0.0458024	0.000210435	1.74483e-06	0.000412543	0.00163903	0.00850927
ENSG00000134255	CEPT1	0.00337162	0.000135141	0.0802359	0.035099	0.00342496	0.00100631	0.00497563	0.000179353	0.0862422	0.0368786	0.0266725	0.00153925
ENSG00000183389	OR56A4	0.0139237	0.00395468	0.0862047	0.0188967	0.0107347	0.00407238	0.00869744	0.00367838	0.00639505	0.00822066	0.00772546	0.00298069
ENSG00000143545	RAB13	0.0861978	0.000265501	0.00657495	0.0163029	0.00389758	6.05201e-05	0.062525	0.000415138	0.00701862	0.0145757	0.00277048	5.25584e-05
ENSG00000162694	EXTL2	0.0191477	0.00111404	0.0150907	0.00920766	0.0281198	0.0131782	0.0373436	0.00177137	0.0690558	0.0861586	0.0509016	0.0215339
ENSG00000103599	IQCH	0.0298372	0.000237193	0	1.4678e-05	3.88578e-15	0.086155	0.0161704	0.000216946	0	1.01604e-05	2.88658e-15	0.0858717
ENSG00000180251	SLC9A4	0.0024943	0.00359253	0.00347486	0.042723	0.086054	9.53697e-05	0.0024943	0.00359253	0.00347486	0.042723	0.086054	9.53697e-05
ENSG00000149346	SLX4IP	0.0317873	0.000972228	0.0859846	0.0195004	0.0468735	0.00493195	0.0182089	0.000578778	0.0794077	0.0190974	0.051711	0.00540287
ENSG00000133835	HSD17B4	0.0131702	0.00134385	0.0306727	0.0185602	0.0288012	0.00649784	0.0292553	0.00237849	0.0736165	0.0635388	0.0504396	0.0859345
ENSG00000140995	DEF8	0.00510709	2.92713e-05	0.010801	0.00964317	0.0825682	0.0011481	0.00625385	0.000116653	0.0116009	0.0109971	0.0857576	0.00174899
ENSG00000144747	TMF1	0.0171972	0.00126014	0.0202855	0.0256047	0.00974057	0.011296	0.0218017	0.0856684	0.0262641	0.0339495	0.0168599	0.0237441
ENSG00000204822	MRPL53	0.00274576	0.000395989	0.0152176	0.0851586	0.0131023	0.00121605	0.00224705	0.000491572	0.00851618	0.0855284	0.00670911	0.00112253
ENSG00000167193	CRK	0.00820462	0.000126443	0.0854911	0.0310221	0.0301423	0.0387476	0.00806176	0.000440342	0.0413112	0.0296841	0.02182	0.0221628
ENSG00000103005	USB1	0.00541982	0.000233769	0.00675906	0.0111133	0.00573406	0.00469721	0.011317	0.00165258	0.0119975	0.0115189	0.0854694	0.00699587
ENSG00000186854	TRABD2A	0.0184007	0.000640763	0.0315708	0.0318069	0.0267435	0.0772562	0.0255483	0.00068792	0.0192821	0.0278777	0.0294743	0.0854089
ENSG00000115825	PRKD3	0.0853382	0.00080733	0.0385159	0.0682546	0.0172338	0.00562825	0.0343705	0.000763806	0.0262442	0.0619186	0.00679145	0.00528382
ENSG00000180777	ANKRD30B	0.00643294	4.30401e-05	0.00195965	0.00232507	0.00143744	0.00699772	0.0133972	0.0853243	0.0026226	0.0306191	0.0021266	0.00889107
ENSG00000163166	IWS1	0.00508296	0.000326932	0.0108636	0.00345439	0.0201196	0.023083	0.00894174	0.000365924	0.0493595	0.0130409	0.0853132	0.022414
ENSG00000132382	MYBBP1A	0.000391997	0.000187994	0.00546034	0.00342301	0.0852792	0.000478706	0.000391997	0.000187994	0.00546034	0.00342301	0.0852792	0.000478706
ENSG00000254093	PINX1	0.00304426	4.26688e-05	0.00847028	0.00228196	0.0852495	0.00125993	0.00444196	6.08729e-05	0.0102517	0.00423238	0.0847755	0.0032
ENSG00000117228	GBP1	0.0163595	0.000498894	0.05127	0.085249	0.0179977	0.00615091	0.0153519	0.000417801	0.0258033	0.0327797	0.0111165	0.00457974
ENSG00000166188	ZNF319	0.00458788	0.000162994	0.00631415	0.010274	0.00546116	0.00443959	0.0104862	0.0015818	0.0115534	0.0106807	0.0852172	0.0067384
ENSG00000143515	ATP8B2	0.00538342	0.000154485	0.0306358	0.00296363	0.0575852	5.46192e-05	0.0093507	0.000295555	0.036464	0.00663832	0.0852064	0.000183893
ENSG00000278828	HIST1H3H	0.0743896		0.0851554	0.0459612	0.00988571	0.00273157	0.000246617		0.013994	0.0149074	0.0381381	0.0224442
ENSG00000179912	R3HDM2	0.00561338	0.000683155	0.0323411	0.0850854	0.002995	0.0377481	0.00511146	0.000432356	0.022413	0.0513184	0.00321318	0.0354217
ENSG00000163156	SCNM1	0.0172122	0.000181695	0.000105363	0.00178864	0.0197047	0.0138324	0.0140634	0.000386686	0.000107244	0.00166662	0.0850698	0.00969059
ENSG00000072401	UBE2D1	0.0198653	0.00202126	0.0849915	0.0401323	0.0667417	0.00454283	0.0196919	0.002143	0.0818734	0.0429356	0.0726408	0.00449071
ENSG00000163154	TNFAIP8L2	0.0170479	0.000181695	0.000105288	0.00172774	0.0195912	0.0137436	0.0138991	0.000386686	0.000107168	0.00160571	0.0849562	0.00960179
ENSG00000129128	SPCS3	0.00683485	0.000231552	0.0192966	0.0641571	0.00990797	0.00564901	0.0121123	0.00051549	0.032553	0.0849422	0.0211486	0.0169269
ENSG00000155100	OTUD6B	0.00301701	5.53302e-05	0.00193755	0.00297755	5.82321e-05	0.00876792	0.0142338	0.000383988	0.0347107	0.0253452	0.0848793	0.014912
ENSG00000167981	ZNF597	0.000749661	0.000327325	0.00606156	0.00261243	0.0711949	0.00297391	0.00154382	0.000331757	0.0111341	0.00562891	0.0848587	0.00556784
ENSG00000173868	PHOSPHO1	0.0153598	0.000451117	0.00124071	0.0176434	0.00415387	7.58835e-05	0.0848363	0.000451117	0.00109534	0.0150882	0.00463073	0.000226164
ENSG00000101311	FERMT1	0.0076576	4.03325e-05	0.00286353	0.0547796	0.018489	0.00443051	0.0134826	0.00063732	0.00588621	0.0847902	0.0262366	0.0151959
ENSG00000074527	NTN4	0.00427386	0.000206034	0.00503127	0.00767417	0.00245409	0.00444563	0.00760777	0.000339944	0.0847877	0.0156741	0.0130396	0.00598029
ENSG00000164674	SYTL3	0.0443896	0.000110061	0.000233008	0.0281476	0.000184706	0.0395462	0.0847337	0.0263389	0.000464412	0.0653064	0.0100938	0.0780775
ENSG00000124575	HIST1H1D	1.36779e-12		0.0847225	0.0358817	0.00717948	0.0212359	2.66187e-12		0.0460819	0.028904	0.00459987	0.0327811
ENSG00000164823	OSGIN2	0.0022718	3.87947e-05	0.00133721	0.00163278	3.31718e-05	0.000986295	0.00347652	5.87322e-05	0.0263222	0.00428327	0.0847067	0.00157898
ENSG00000121297	TSHZ3	0.00332482	0.000163328	0.0841495	0.00413717	0.00696582	0.00513302	0.0035234	0.000405962	0.0846638	0.00642721	0.00657459	0.00435414
ENSG00000128683	GAD1	0.0788611	0.0144717	0.0441172	0.0418796	0.0759773	0.0186357	0.0846093	0.0138369	0.0494811	0.0483547	0.0752961	0.0213475
ENSG00000182742	HOXB4	0.00965295	0.00143116	0.0229587	0.0243331	0.0845717	0.000253692	0.0126161	0.000790232	0.0234473	0.0318147	0.0478483	0.000297176
ENSG00000136167	LCP1	0.0580601	0.0014505	0.0569697	0.0844802	0.0491898	0.027593	0.0650274	0.00506467	0.0496879	0.0741464	0.0582209	0.0199693
ENSG00000162909	CAPN2	0.00532526	0.000226127	0.00511931	0.00969351	0.00720469	0.053708	0.00741473	0.0010222	0.00714339	0.0129712	0.00952336	0.0844758
ENSG00000143546	S100A8	0.00072604	2.12637e-05	0.0843753	0.0587092	0.000510169	6.31478e-05	0.000258388	2.12637e-05	0.00150129	0.00138772	4.39102e-05	1.98693e-06
ENSG00000070882	OSBPL3	0.0546623	0.00225521	0.0808138	0.075607	0.0502755	0.0347611	0.0506978	0.0021569	0.0843718	0.0744364	0.0621369	0.0302271
ENSG00000197238	HIST1H4J	0		0.084336	0.00379423	0.00974217	0.00025675	0		0.00392839	0.00108178	0.00209871	0.000146565
ENSG00000137076	TLN1	0.0838434	0.000307365	0.0201779	0.0149582	0.0663434	0.023021	0.0842263	0.000342805	0.0187829	0.013003	0.0663408	0.0141212
ENSG00000188312	CENPP	0.0083841	4.88432e-05	0.059248	0.0328265	0.0148557	0.004896	0.00877066	6.80356e-05	0.0842002	0.0469985	0.0199326	0.00742333
ENSG00000163788	SNRK	0.0280604	0.000997311	0.0533367	0.0488995	0.0291902	0.0314616	0.0475411	0.00147543	0.0840764	0.0752123	0.0503892	0.0813553
ENSG00000079112	CDH17	0.0059627	0.000150051	0.0840577	0.0237643	0.0103554	0.0030426	0.00505723	0.000169727	0.0814076	0.0100368	0.0096789	0.00269412
ENSG00000161955	TNFSF13	0.0808004	0.000255495	0.00444289	0.00355175	0.00344483	0.0459081	0.0840302	0.00034306	0.00514801	0.00502666	0.00399025	0.0527995
ENSG00000116668	SWT1	0.0160243	0.000250588	0.0682261	0.0309709	0.0132682	0.0141133	0.0233226	0.000450688	0.0839439	0.0571126	0.0163807	0.0268049
ENSG00000160307	S100B	0.0289137	0.000840426	0.0722273	0.0260002	0.0319166	0.0129047	0.0261222	0.000750171	0.0839276	0.0247322	0.0326973	0.0122244
ENSG00000173221	GLRX	0.00765876	0.000550467	0.0839139	0.0202981	0.0177956	0.00443475	0.00650071	0.000392069	0.00630757	0.00967276	0.00917821	0.00294789
ENSG00000125780	TGM3	0.00411243	0.000303383	0.00305005	0.0838522	0.00204606	0.00196446	0.00161037	3.83657e-05	0.00326146	0.00320657	0.00206592	0.000950756
ENSG00000083097	DOPEY1	0.00366443	6.61947e-05	0.00224731	0.00229876	0.00259394	0.000431267	0.0159936	0.000171408	0.0113351	0.0148042	0.00689378	0.0837883
ENSG00000175161	CADM2	0.00534723	0.000400475	0.0717513	0.0837308	0.00991944	0.00131387	0.00435533	0.000383117	0.0491058	0.0327493	0.00803398	0.00119048
ENSG00000106069	CHN2	0.0144294	0.00172479	0.0213727	0.0310228	0.0299094	0.0835768	0.0151718	0.00209221	0.0268566	0.0364116	0.0357989	0.0438531
ENSG00000138755	CXCL9	0.00846085	9.71632e-05	0.0606239	9.45508e-05	0.0260546	0.0043544	0.00675197	6.41435e-05	0.0835562	8.95359e-05	0.0323385	0.00351141
ENSG00000152147	GEMIN6	0.00533257	0.000748752	0.0138372	0.0104898	0.0365428	0.00599693	0.00894625	0.000669198	0.0174609	0.0160013	0.0835547	0.00664834
ENSG00000140983	RHOT2	0.00303411	0.000134238	0.00149669	0.00226316	0.00100817	0.0835152	0.00124147	0.000112916	0.00134469	0.00199549	0.000829484	0.0554107
ENSG00000125885	MCM8	0.00532916	0.00116839	1.71128e-05	0.0834413	0.000262043	0.00759571	0.00788505	0.00123405	1.68077e-05	0.00687767	0.00163173	0.00966331
ENSG00000142694	EVA1B	0.000310239	0.000144034	0.00153781	0.000430134	0.0833951	0.000225062	0.000310239	0.000144034	0.00153781	0.000430134	0.0833951	0.000225062
ENSG00000110876	SELPLG	0.0206173	0.000488689	0.0389394	0.0259399	0.0453783	0.083366	0.0116597	0.00050109	0.0328235	0.0188687	0.0317561	0.0513258
ENSG00000178202	KDELC2	0.00921085	0.000332888	0.0129875	0.0276737	0.00974914	0.00372329	0.0139478	0.000549268	0.0286357	0.0833646	0.0200819	0.00705068
ENSG00000146232	NFKBIE	0.00287232	0.000298303	0.0831839	0.00581171	0.000539807	0.00308755	0.00329112	0.000324198	0.0832893	0.00594211	0.000613288	0.00358803
ENSG00000138640	FAM13A	0.015827	0.00125984	0.0577534	0.0423485	0.0573987	0.019694	0.0199054	0.00162971	0.0832724	0.0607599	0.0692312	0.0285131
ENSG00000172987	HPSE2	0.00259998	0.00011168	0.0176857	0.0819531	0.0044301	0.00354769	0.00362933	0.000229476	0.0191388	0.0832004	0.0057229	0.00374312
ENSG00000116679	IVNS1ABP	0.014652	0.000196211	0.0545128	0.024136	0.0126826	0.00774241	0.024513	0.000443842	0.0831624	0.0399557	0.0168316	0.0126897
ENSG00000105643	ARRDC2	0.0018581	0.000165393	0.00343821	0.0104912	0.00490091	0.000322749	0.00655226	0.00083932	0.00629029	0.0830188	0.0600944	0.00083985
ENSG00000132155	RAF1	0.00477007	8.32555e-05	0.00205107	0.0040434	0.00371445	0.082969	0.00477007	8.32555e-05	0.00205107	0.0040434	0.00371445	0.082969
ENSG00000170340	B3GNT2	0.000617717	5.16506e-05	0.0596883	0.00288047	0.08231	2.85737e-05	0.000789155	5.16506e-05	0.0602332	0.00382561	0.0829546	3.77089e-05
ENSG00000116199	FAM20B	0.00447408	0.000156717	0.0105214	0.00800747	0.00620355	0.0794434	0.0101674	0.000232644	0.0178214	0.0128704	0.0171292	0.0829256
ENSG00000172954	LCLAT1	0.0126777	0.0796525	0.032553	0.0236161	0.0242053	0.0132175	0.0319371	0.08286	0.0605248	0.0496437	0.0629317	0.0444424
ENSG00000107175	CREB3	0.0824734	0.000190434	0.0162589	0.012377	0.0647892	0.0117048	0.0828563	0.000225873	0.014864	0.0104218	0.0647866	0.00280499
ENSG00000089195	TRMT6	0.00495973	0.000911317	1.57926e-05	0.082832	0.000239304	0.00738197	0.00751563	0.000976977	1.54875e-05	0.00626834	0.00160899	0.00944957
ENSG00000108786	HSD17B1	0.00196361		0.0739981	0.082805	3.58294e-06	0.00152474	0.00196361		0.0739981	0.082805	3.58294e-06	0.00152474
ENSG00000089199	CHGB	0.00469717	0.000637205	1.40797e-05	0.0827783	0.00118681	0.00336099	0.00296945	0.000389775	6.09736e-06	0.00189314	0.00116035	0.00284868
ENSG00000145723	GIN1	0.045473	0.000592464	0.0742893	0.0686575	0.0534544	0.0341948	0.0577068	0.000768195	0.0802241	0.0827623	0.0564569	0.0317806
ENSG00000161996	WDR90	0.00432961	0.000183136	0.00186653	0.00281773	0.0014282	0.0825852	0.00432961	0.000183136	0.00186653	0.00281773	0.0014282	0.0825852
ENSG00000157593	SLC35B2	0.00639742	0.00024637	0.0822273	0.00432587	0.00061157	0.0244134	0.00649195	0.00024637	0.0825675	0.00545713	0.000758228	0.0250966
ENSG00000110851	PRDM4	0.00101498	4.95131e-05	0.0345438	0.0819619	0.00316903	0.00343162	0.00128627	0.000314109	0.038053	0.0824275	0.00497376	0.00386217
ENSG00000180806	HOXC9	0.00619572	0.000265444	0.00819908	0.00825668	0.00663716	0.00552191	0.01916	0.000778674	0.0255586	0.0275269	0.0823685	0.0122769
ENSG00000058272	PPP1R12A	0.0564125	0.000900688	0.0236586	0.018386	0.022363	0.00589669	0.0823521	0.00117462	0.0361943	0.0309982	0.0343382	0.0087005
ENSG00000166446	CDYL2	0.00226625	0.000116525	0.0584391	0.0816217	0.00942726	0.00136025	0.002766	0.00021139	0.0605967	0.0823503	0.0103157	0.00174941
ENSG00000173376	NDNF	0.00408289	6.13926e-05	0.0196671	0.00441777	0.0175356	0.000759088	0.0182027	0.0457573	0.0315017	0.0234266	0.0496601	0.0822409
ENSG00000138674	SEC31A	0.0153445	0.000375852	0.0376066	0.0050593	0.0566189	0.010421	0.0289907	0.000846561	0.0612338	0.0219239	0.082202	0.0192875
ENSG00000112365	ZBTB24	0.00015849		0.000150981	0.000272749	0.00055743	4.59959e-05	0.00395693	0.0820333	0.0011611	0.00228713	0.00656114	0.000636718
ENSG00000040731	CDH10	0.0170568	0.000565338	0.028188	0.0820308	0.0190604	0.0102941	0.0134897	0.00047808	0.0230326	0.057183	0.0412215	0.010483
ENSG00000167487	KLHL26	0.0018539	3.57911e-05	1.45475e-05	0.000882882	0.000203346	0.000608019	0.00757746	0.000119413	0.0392691	0.0427154	0.0820022	0.00218102
ENSG00000137103	TMEM8B	0.0818495	0.000244561	0.0148389	0.0131042	0.0674506	0.00308682	0.0154357	0.000177365	0.00852025	0.00842422	0.0144994	0.00253421
ENSG00000184730	APOBR	0.000747752		0.0611228	0.0818426	0.0289497	0.000127463	0.000747752		0.0611228	0.0818426	0.0289497	0.000127463
ENSG00000172037	LAMB2	0.00263745	1.64518e-05	0.0129373	4.18913e-10	0.0817984	0.000349274	0.00263745	1.64518e-05	0.0129373	4.18913e-10	0.0817984	0.000349274
ENSG00000137133	HINT2	0.0817718	0.000263733	0.0147406	0.0129253	0.0674133	0.00300051	0.0151136	0.000196537	0.00822368	0.00796527	0.0143162	0.00241557
ENSG00000175826	CTDNEP1	0.00257707	1.83221e-05	0.000297161	0.00027497	0.000466178	0.00110489	0.0544699	0.000159321	0.00176566	0.00310128	0.00208955	0.0817522
ENSG00000170291	ELP5	0.0023475	1.83221e-05	0.000291887	0.000272295	0.000457548	0.00108286	0.0544711	0.000159321	0.00176177	0.00310269	0.00208408	0.0817444
ENSG00000163634	THOC7	0.0147178	0.000193612	0.0200142	0.0375095	0.00844612	0.0223831	0.0469824	0.00104729	0.0379432	0.0817004	0.0209811	0.0423367
ENSG00000282881	RP11-49P4.7	0.00242572	0.000152738	0.0159454	0.0635654	0.00304046	0.000889059	0.00526301	0.000224631	0.0236404	0.0816738	0.00828009	0.00216248
ENSG00000272442	RP11-444E17.6	0.000256414	2.62512e-05	0.081631	0.00108749	0.000179238	0.000370683	0.000256414	2.62512e-05	0.081631	0.00108749	0.000179238	0.000370683
ENSG00000156136	DCK	0.0323958	0.000954903	0.0563069	0.0519081	0.0816033	0.0236131	0.0331796	0.000795376	0.0505354	0.0522214	0.078796	0.0248926
ENSG00000184937	WT1	0.0815809	0.00050056	0.00621212	0.0088792	0.00939885	0.0127747	0.0565677	0.000425973	0.0059861	0.00867545	0.00725044	0.0102012
ENSG00000197622	CDC42SE1	0.00281836	2.68669e-05	9.84126e-06	0.000203267	0.0168168	0.00495477	0.000907896		1.18163e-05	6.96242e-05	0.0815766	0.00250553
ENSG00000214193	SH3D21	0.00031036	0.000162382	0.00150846	0.000660082	0.0815222	0.000281942	0.00031036	0.000162382	0.00150846	0.000660082	0.0815222	0.000281942
ENSG00000164587	RPS14	0.00413228	4.57593e-05	3.11594e-06	0.000281361	0	0.00362699	0.00398658	0.000126266	0.0815209	0.0563013	0.0769805	0.00424463
ENSG00000181019	NQO1	0.0526197	0.000176345	0.0268755	0.0814346	0.00536489	0.00172676	0.00195015	0.000233701	0.0201655	0.0172002	0.00563061	0.00179412
ENSG00000130935	NOL11	0.00741284	0.000893873	0.0194504	0.00686934	0.0135294	0.0814215	0.00860575	0.000890746	0.0209059	0.00608389	0.0187246	0.0700347
ENSG00000142875	PRKACB	0.0321675	0.00145531	0.0338692	0.0257143	0.0419334	0.039391	0.0514994	0.00269196	0.0598758	0.050556	0.0814098	0.0681948
ENSG00000140650	PMM2	0.0488026	0.001021	0.0352733	0.0327234	0.0356562	0.0185838	0.0777793	0.00115681	0.0813459	0.0711764	0.0742402	0.0341023
ENSG00000184602	SNN	0.00108108	0.00432587	0.0813202	0.00580064	0.061619	0.00328579	0.00154663	1.26798e-05	4.7004e-05	0.00310262	0.0312788	0.0039196
ENSG00000065154	OAT	0.0812935	7.44013e-05	4.35816e-07	8.70801e-05	6.48049e-05	0.00231323	0.0812935	7.44013e-05	4.35816e-07	8.70801e-05	6.48049e-05	0.00231323
ENSG00000012061	ERCC1	0.015378	0.000630068	0.0220553	0.0211363	0.0410302	0.00696739	0.0314419	0.00185268	0.0310005	0.0584477	0.0812708	0.0636055
ENSG00000151929	BAG3	0.02202	0.000844526	0.0812319	0.0262547	0.032301	0.0140081	0.0181947	0.000789528	0.0320259	0.0114345	0.0227822	0.00868303
ENSG00000189269	DRICH1	0.000168403	4.43887e-05	0.00037034	0.000373921	0.000682329	3.13617e-05	0.00580274	0.000279458	0.0811916	0.0236601	0.0170983	0.000504121
ENSG00000124444	ZNF576	0.0235547	0.000625696	0.0207278	0.0685832	0.0192034	0.0472495	0.0376495	0.00133179	0.0328375	0.0811012	0.0286803	0.0487984
ENSG00000064886	CHI3L2	0.0258696	0.00101051	0.0761931	0.0439251	0.0757803	0.0220086	0.0385863	0.00137642	0.0810172	0.0514215	0.0768156	0.0247709
ENSG00000187033	SAMD7	0.00235246	0.0407235	0.005763	0.00406795	0.0258414	0.00378921	0.00359057	0.040752	0.0180188	0.00877661	0.0809169	0.0273308
ENSG00000071051	NCK2	0.0287675	0.00109717	0.0252502	0.0254957	0.0200957	0.0188943	0.0582659	0.00232835	0.0548886	0.0808632	0.0495268	0.0550281
ENSG00000177479	ARIH2	0.0808557	2.19754e-05	0.0148279	0.00718395	0.0191856	0.000583259	0.0808557	2.19754e-05	0.0148279	0.00718395	0.0191856	0.000583259
ENSG00000114125	RNF7	0.00967199	8.8628e-05	0.00696108	0.0373946	0.0112812	0.013733	0.0186851	0.000156726	0.0110323	0.08084	0.011107	0.0128903
ENSG00000116731	PRDM2	0.0266865	0.000881475	0.0286563	0.0362343	0.00968867	0.0747121	0.0311688	0.00120181	0.0336719	0.0419952	0.0107571	0.0808251
ENSG00000174996	KLC2	0.000985395		0.0807632	0.0617516	0.00176178	0.000306211	0.000985395		0.0807632	0.0617516	0.00176178	0.000306211
ENSG00000240303	ACAD11	0.00650387	7.02342e-05	0.0147759	0.00622762	0.00848022	0.0554162	0.0134352	0.000456631	0.0486347	0.0339662	0.022266	0.0807607
ENSG00000112679	DUSP22	0.00348845	0.0019581	0.0806433	0.0179755	0.013873	0.0153616	0.000460624	9.21458e-05	0.0657899	0.00381955	0.0498484	0.0112941
ENSG00000135749	PCNX2	0.0206994	0.00115911	0.0314982	0.0209302	0.0805955	0.0073594	0.0206994	0.00115911	0.0314982	0.0209302	0.0805955	0.0073594
ENSG00000138823	MTTP	0.0165881	0.000406263	0.0195754	0.0294089	0.00623976	0.0565695	0.0366304	0.000682137	0.0211526	0.0351823	0.00674112	0.0805092
ENSG00000166801	FAM111A	0.00373129	0.000672909	0.00224403	0.0201728	0.000677673	0.00213541	0.0125582	0.00173586	0.00312194	0.0804181	0.0218204	0.0625905
ENSG00000164483	SAMD3	0.0154892	0.000645731	0.0237502	0.0476391	0.0188292	0.00826126	0.0210031	0.00157999	0.0508539	0.080406	0.029378	0.0145596
ENSG00000116703	PDC	0.0065487	0.000129994	0.00546974	0.00577853	0.0804028	0.00327937	0.00119567	2.85735e-05	0.000911154	0.0018506	0.00045717	0.000369026
ENSG00000262180	OCLM	0.00276744	8.29917e-05	0.00254856	0.0036275	0.0318208	0.00209159	0.00553335	0.000101423	0.00583137	0.00649932	0.0802079	0.00392791
ENSG00000110375	UPK2	0.00644655	0.000369221	0.0628161	0.00411137	0.0580654	0.00532186	0.0147031	0.000867766	0.0801005	0.00688562	0.0682148	0.00801386
ENSG00000181092	ADIPOQ	0.00727972	0.000408549	0.0173389	0.0226019	0.0169254	0.0100504	0.0633925	0.0018389	0.0779718	0.0800727	0.04607	0.029504
ENSG00000125744	RTN2	0.010958	0.000251792	0.02046	0.0164604	0.0378325	0.021596	0.0315932	0.00220271	0.0326794	0.0581133	0.0799742	0.0374345
ENSG00000162654	GBP4	0.0237482	0.00083281	0.0486264	0.0797657	0.0421103	0.00813715	0.0236361	0.000754439	0.027002	0.025505	0.0197349	0.00783551
ENSG00000157315	TMED6	0.0155568	0.000238014	0.0059535	0.0797088	0.00081228	0.000299731	0.0156322	0.000238014	0.00606258	0.079725	0.00103016	0.000473322
ENSG00000197980	LEKR1	0.0302452	0.00183613	0.0608137	0.0353275	0.0371381	0.00100233	0.0219147	0.00113482	0.0797062	0.0312307	0.0346482	0.000812824
ENSG00000259900	RP11-343C2.7	0.0154573	0.000187434	0.00570144	0.0796625	0.000363805	0.000147969	0.0155796	0.000208474	0.00594153	0.0797049	0.000790727	0.000414789
ENSG00000061676	NCKAP1	0.0796722	0.000278429	2.16502e-08	0.0479133	0.0209441	0.00645093	0.0141331	0.000251906	1.89415e-10	0.000877156	1.66128e-07	0.00564275
ENSG00000167107	ACSF2	0.0103263	0.000357018	0.020266	0.0116174	0.00384842	0.00159258	0.00433528	5.12265e-05	0.0796439	0.0113046	0.0056283	0.00149367
ENSG00000145331	TRMT10A	0.0158871	0.000320762	0.0088488	0.0375061	0.0039597	0.0489914	0.0356291	0.000599067	0.0104291	0.0428636	0.00446106	0.0796239
ENSG00000104897	SF3A2	0.00831002	0.000172897	0.0272742	0.0107398	0.0796034	0.00449979	0.00713378	0.000153061	0.0255313	0.00885629	0.0778979	0.00376572
ENSG00000197142	ACSL5	0.00251408	0.00259283	0.0777771	0.02522	0.0136892	0.00805579	0.00579429	0.00273744	0.0795849	0.0307729	0.0260518	0.0137813
ENSG00000171476	HOPX	0.0741648	0.000900915	0.0795585	0.06742	0.0762701	0.0699019	0.0179576	0.000195983	0.0221042	0.0235829	0.0117817	0.00825489
ENSG00000189050	RNFT1	0.0134104	6.10707e-05	0.0558212	0.00536506	0.0795341	0.00150868	0.00780687		0.032368	0.00242035	0.073725	0.000279657
ENSG00000092421	SEMA6A	0.0100749	0.000846997	0.0142948	0.0794928	0.014356	0.00697205	0.00944046	0.000846997	0.013687	0.0776152	0.0136283	0.0062073
ENSG00000166676	TVP23A	2.19671e-05	0.00404002	0.0793838	0.00379867	0.0567362	4.41852e-11	2.31161e-07	5.74461e-05	6.45897e-06	0.00208568	2.41254e-06	1.07336e-12
ENSG00000186073	C15orf41	0.00546871	0.000619034	0.0376673	0.0729341	0.00258634	0.00460077	0.0093307	0.00103859	0.0414528	0.0793375	0.00509655	0.00635354
ENSG00000182827	ACBD3	0.00163186	9.95397e-05	0.0792825	0.0223367	0.0395314	0.00104608	0.000569289	3.92611e-05	0.0354864	0.0102399	0.0048817	0.000402174
ENSG00000095637	SORBS1	0.0320323	0.00101895	0.0455351	0.0385778	0.0157408	0.0114422	0.0240715	0.00052226	0.020867	0.0210031	0.0792768	0.00619022
ENSG00000116704	SLC35D1	0.00243722	4.95872e-05	0.0196165	6.66134e-16	0.0792094	0.00107957	0.00516756	4.99466e-05	0.0196165	8.88178e-16	0.0137302	0.00132753
ENSG00000111879	FAM184A	0.0508817	0.00189349	0.0298858	0.0529732	0.0261765	0.0115603	0.0791779	0.00222352	0.0334248	0.0577929	0.0315769	0.0165074
ENSG00000149177	PTPRJ	0.00113115	0.000170571	0.0789847	0.0267077	0.00478521	0.00113764	0.00113115	0.000170571	0.0789847	0.0267077	0.00478521	0.00113764
ENSG00000121966	CXCR4	0.017942	0.0046767	0.0418213	0.0340082	0.04292	0.0260684	0.0288403	0.00384883	0.0789497	0.060585	0.0724003	0.0355225
ENSG00000165660	FAM175B	0.000602898		0.0342927	0.00634494	0.078946	0.00278098	0.000602898		0.0342927	0.00634494	0.078946	0.00278098
ENSG00000062194	GPBP1	0.0217739	0.000327777	0.00140024	0.0498392	0.000737504	0.014253	0.0577157	0.00157706	0.00755211	0.0788692	0.0159959	0.0220027
ENSG00000109171	SLAIN2	0.00559336	4.25857e-05	0.00164509	0.00350244	0.0788063	0.000523683	0.00450441	1.71798e-05	0.00147856	0.00231639	0.0787538	0.000452606
ENSG00000026751	SLAMF7	0.0204834	4.1172e-05	0	0	2.51845e-05	0.000182796	0.0507858	0.000337762	1.11022e-16	0	0.0787494	0.00198149
ENSG00000052802	MSMO1	0.0167883	0.000211462	0.0228606	0.0501959	0.0160882	0.010389	0.0352495	0.000495563	0.0396368	0.0786538	0.0430178	0.0199123
ENSG00000104886	PLEKHJ1	0.00797348	0.000154875	0.0261892	0.00960339	0.0785646	0.00413321	0.00686274	0.00013504	0.024638	0.00800285	0.0770857	0.00342745
ENSG00000152601	MBNL1	0.0234952	0.000554475	0.0319145	0.0296855	0.0426001	0.0149553	0.0485757	0.00160605	0.0538354	0.0506191	0.078563	0.0264713
ENSG00000118690	ARMC2	0.0448024	0.00049698	0.0470362	0.0437084	0.0119661	0.0317245	0.0406098	0.000522907	0.0439468	0.0392093	0.0115993	0.0785322
ENSG00000054118	THRAP3	0.00330394	9.59952e-05	0.0108702	0.00981301	0.0776584	0.00146986	0.00378595	0.000142746	0.0128627	0.0116528	0.0785194	0.0021652
ENSG00000003509	NDUFAF7	0.00602418	0.00018116	0.0330088	0.0784889	0.00994223	0.00298673	0.00528662	0.00018116	0.0289135	0.0767462	0.00763567	0.00254298
ENSG00000152270	PDE3B	0.00314219	1.42197e-05	0.00211653	0.00345299	0.0193551	0.00190352	0.0142087	0.000402925	0.0126444	0.0188892	0.0784382	0.00757559
ENSG00000149577	SIDT2	0.0154087	0.000334986	0.0239448	0.0580846	0.0164729	0.0283948	0.0345631	0.00124452	0.0390237	0.0783422	0.0317684	0.0548525
ENSG00000117500	TMED5	0.0013197	0.000117998	0.0324409	0.0045049	0.0185799	0.000508681	0.00143858	0.000117998	0.0782722	0.00665086	0.0419335	0.000630885
ENSG00000198570	RD3	0.0147395	0.000317252	0.0217444	0.0781875	0.00846077	0.00721739	0.00588856	4.0722e-05	0.00640792	0.0235719	0.00292761	0.00380383
ENSG00000101773	RBBP8	0.0152827	0.00142028	0.0210202	0.0184772	0.0160548	0.0780955	0.0135785	0.00110485	0.0223887	0.0183195	0.0186943	0.0573134
ENSG00000157765	SLC34A2	0.00236491	0.000298854	0.0226634	0.00117339	0.0779428	0.024463	0.00329926	3.17831e-05	0.0095162	0.00167029	7.90546e-06	0.00175393
ENSG00000131018	SYNE1	0.0272396	0.00281523	0.0393321	0.040879	0.0406524	0.0186275	0.0393793	0.00357011	0.0777929	0.0593525	0.058011	0.0261431
ENSG00000111860	CEP85L	0.0479889	0.00116483	0.0507756	0.0252767	0.0324637	0.0120168	0.077701	0.00175458	0.0637655	0.0433343	0.0469597	0.0199431
ENSG00000137393	RNF144B	0.060018	0.00334997	0.0409268	0.0776604	0.0394032	0.0210895	0.0098443	0.00176495	0.0167378	0.0361095	0.00433958	0.00324422
ENSG00000162992	NEUROD1	0.0683536	0.000126241	0.0009466	0.077638	0.0615673	0.00242188	0.00140159	7.47487e-05	6.15172e-11	0.000451434	4.79937e-08	0.0103343
ENSG00000186174	BCL9L	0.0253297	0.00221237	0.0613675	0.00303021	0.0248735	0.00373481	0.0064946	0.000311274	0.0776095	0.0049408	0.0281336	0.00197073
ENSG00000117226	GBP3	0.000639216	4.24947e-05	0.0188218	0.0583643	0.00151818	0.000472022	0.00216871	4.24947e-05	0.0290451	0.0775977	0.00413855	0.000924161
ENSG00000165171	WBSCR27	0.000934157		0.0261937	0.0775498	0.000856741	0.000970474	0.00053055		0.0136091	0.0401839	0.000464087	0.000647429
ENSG00000105697	HAMP	0.0190143	0.000263389	0.0160104	0.0270494	0.00884023	0.00522322	0.0113572	0.000533667	0.0775317	0.0399115	0.012408	0.00776018
ENSG00000163754	GYG1	0.029709	0.000765874	0.0485076	0.0687449	0.0308824	0.0130296	0.0119927	0.000293395	0.0774775	0.0596806	0.0327116	0.00647452
ENSG00000093167	LRRFIP2	0.0144534	0.000144706	0.0163815	0.053723	0.0164668	0.0430815	0.0281617	0.000389061	0.03138	0.0774449	0.0305932	0.0686131
ENSG00000041357	PSMA4	7.61392e-05	3.47958e-05	7.10708e-07	0.00278374	0.00225768	0.0279694	0.000191784	0.000126381	1.24403e-06	0.00440879	0.00351178	0.0774439
ENSG00000141101	NOB1	0.0522413	3.26667e-05	0.0220614	0.0774023	0.00495299	0.00152098	0.000276675		0.0243441	0.0203997	0.00198934	0.00115605
ENSG00000140632	GLYR1	0.00770696	0.000249292	0.062231	0.0125094	0.0773722	0.00289913	0.010342	0.000173789	0.0497251	0.0142157	0.0742562	0.00542137
ENSG00000156273	BACH1	0.00973923	0.0052056	0.0495214	0.0214126	0.0450839	0.00753269	0.0160318	0.00535235	0.0773486	0.0321725	0.0701841	0.01343
ENSG00000178188	SH2B1	0.00394496	0.000193786	0.05557	0.0773323	0.0651448	0.00143443	0.00422891	0.00021028	0.046945	0.0602657	0.0493655	0.00172519
ENSG00000196139	AKR1C3	0.0115792	0.000668813	0.00958072	0.0122497	0.00687141	0.00415316	0.0385171	0.00912177	0.0773304	0.0364643	0.0738031	0.0302103
ENSG00000107872	FBXL15	0.0168675	0.0157757	0.0285921	0.021432	0.0103329	0.00341507	0.0163478	0.0773261	0.0130967	0.0138866	0.00554649	0.00275857
ENSG00000185158	LRRC37B	0.000931813		0.00174981	0.00144917	0.00137194	0.0689393	0.00343395	0.000104942	0.00425572	0.00436683	0.00408491	0.0772351
ENSG00000242802	AP5Z1	0.0103449	0.00325505	0.0239374	0.017612	0.0116951	0.0772119	0.00549333	0.000442411	0.00273375	0.00321004	0.00348615	0.00249078
ENSG00000129562	DAD1	0.0435075	0.0136846	0.0417386	0.0772079	0.0372402	0.0222581	0.02518	0.00143993	0.023556	0.0375502	0.0217165	0.0131495
ENSG00000185002	RFX6	0.00112378	1.86837e-05	0.00129423	0.000744763	0.0771308	0.000896562	0.00112378	1.86837e-05	0.00129423	0.000744763	0.0771308	0.000896562
ENSG00000134531	EMP1	0.023279	0.000926922	0.0259565	0.0486228	0.0770749	0.00401932	0.00941114	0.000815548	0.0183246	0.0203996	0.0728076	0.00232933
ENSG00000154359	LONRF1	0.0168121	0.00258636	0.076974	0.0419275	0.0526515	0.0255904	0.0167242	0.00262213	0.0761806	0.039766	0.0515738	0.0241547
ENSG00000236543	RP11-98L5.5	0.00359008	0.00525795	0.0140528	0.00412945	0.0769455	0.0291687	0.00359008	0.00525795	0.0140528	0.00412945	0.0769455	0.0291687
ENSG00000008118	CAMK1G	0.00965919	0.000629471	7.85584e-06	0.00263339	0.000556849	0.00969375	0.0114937	0.000477379	0.028698	0.0767864	0.0123107	0.00675622
ENSG00000175203	DCTN2	0.00180159	3.53238e-05	0.0589773	0.0230537	0.00082901	0.00155814	0.00398549	0.00300258	0.0766876	0.0391336	0.00137912	0.00658845
ENSG00000103194	USP10	0.0766464	0.00089872	0.0149131	0.0371352	0.0145778	0.0244353	0.0584034	0.00110429	0.0177142	0.0372346	0.041401	0.0237649
ENSG00000266094	RASSF5	0.00381548	4.23287e-05	0	0	2.26302e-11	0.0766005	0.00484509	8.62498e-05	0	0	3.17663e-11	0.055718
ENSG00000123689	G0S2	0.0116528	0.000367817	0.0286978	0.0764676	0.0123093	0.0106899	0.00764366	0.000342226	0.0286932	0.074997	0.0119937	0.007474
ENSG00000175155	YPEL2	0.00406888	0.000171331	0.00453095	0.00717202	0.0051076	0.00310933	0.00466973	0.000285294	0.00471277	0.00595457	0.00412136	0.0764658
ENSG00000126777	KTN1	0.0764341	0.000365422	0.0142922	0.0144479	0.0153994	0.00568634	0.0641196	7.37941e-05	0.0113613	0.0106403	0.0124453	0.00484779
ENSG00000125826	RBCK1	0.0014708	0.000928235	0.00255892	0.00165309	0.0756882	0.056245	0.00236267	0.000948491	0.00309575	0.00211221	0.0763503	0.0565534
ENSG00000155897	ADCY8	0.003326	0.000114661	0.0763274	0.0201581	0.0428269	0.00218057	0.003326	0.000114661	0.0763333	0.0205044	0.0434527	0.00218057
ENSG00000163518	FCRL4	0.0191336	0.00137281	0.0190648	0.0282286	0.0036512	0.0762985	0.00284669	0.000441293	0.00254577	0.00465749	0.00049439	0.00995776
ENSG00000105948	TTC26	0.0032686	0.000118557	0.00386044	0.0139175	0.00297002	0.0515325	0.00695735	0.0017594	0.0099583	0.0231702	0.00865376	0.07624
ENSG00000106105	GARS	0.0737327	0.000679242	0.00491542	0.00732856	0.0148623	0.00632535	0.0761932	0.000265578	0.00882557	0.0118993	0.0131545	0.00812782
ENSG00000163510	CWC22	0.00280304	8.79004e-05	0.00344766	0.00110363	0.00475738	0.0014429	0.0760882	0.000171651	0.00722138	0.0519119	0.0299449	0.00682561
ENSG00000092108	SCFD1	0.00788518	0.000287555	0.0729604	0.0576989	0.0153424	0.00511282	0.00888779	0.000287555	0.0759928	0.0603339	0.0169794	0.00572112
ENSG00000196591	HDAC2	0.00726956	0.000145326	0.00816677	0.0114723	0.00901538	0.00466558	0.0108494	0.000539557	0.0553357	0.0759708	0.0158274	0.00665463
ENSG00000091483	FH	0.024605	0.00140693	0.0299039	0.0194443	0.0241316	0.0102894	0.0421263	0.00293714	0.0759224	0.0428644	0.0544428	0.0252327
ENSG00000155189	AGPAT5	0.0366865	0.00229168	0.04285	0.0508395	0.0388212	0.0194589	0.0515534	0.00500232	0.0602696	0.0758621	0.0577277	0.0570503
ENSG00000085831	TTC39A	0.009458	5.05887e-05	0.0113493	0.00683264	0.0757931	0.00244525	0.00988275	5.05887e-05	0.0113959	0.00691356	0.0758607	0.00249909
ENSG00000133665	DYDC2	0.00247332	4.39062e-05	4.29135e-05	0.0355671	1.15339e-05	0.00138086	0.00564335	0.000113825	7.64429e-05	0.0758262	1.51815e-05	0.00314411
ENSG00000106066	CPVL	0.0134276	0.0011107	0.0158186	0.0216328	0.0226942	0.075782	0.0119301	0.00108093	0.0144857	0.0249881	0.020306	0.0325402
ENSG00000141642	ELAC1	0.00135533	1.09684e-05	0.00114276	0.00122374	0.00218282	8.10151e-05	0.00255037	4.9065e-05	0.0757152	0.0258491	0.0145381	0.000459608
ENSG00000107882	SUFU	0.00406493	0.0134179	0.0150949	0.0129215	0.00542674	0.00231492	0.00592808	0.0756905	0.0156374	0.0114183	0.00713353	0.00264999
ENSG00000267699	RP11-729L2.2	0.00135533	1.09684e-05	0.00111201	0.00116172	0.00210801	8.10151e-05	0.00255037	4.9065e-05	0.0756845	0.025787	0.0144633	0.000459608
ENSG00000183020	AP2A2	0.00682094	0.000235844	0.0679529	0.0276942	0.000709457	4.56851e-10	0.00750503	0.000235844	0.0755371	0.0314036	0.000753649	5.09982e-10
ENSG00000138684	IL21	1.06826e-07	3.13527e-13	0.0243562	0.0299495	0.00120385	0.000528566	0.00997614	0.060429	0.02612	0.0447884	0.00141815	0.0754385
ENSG00000064763	FAR2	0.00986167	0.000254953	0.0246432	0.067028	0.0140997	0.00875469	0.0181798	0.000306637	0.0232361	0.0753816	0.0198908	0.0125335
ENSG00000176018	LYSMD3	0.00266254	0.000192386	0.00156734	0.00267387	0.00355093	0.0011594	0.00645137	0.00062968	0.00817199	0.00905622	0.0752619	0.00342771
ENSG00000105245	NUMBL	0.00073346	9.53119e-05	0.0522836	0.0029011	0.075196	0.000809764	0.00085131	9.53119e-05	0.00108472	0.00159354	0.0115761	0.000748084
ENSG00000146063	TRIM41	0.0529725	0.000511711	0.0220071	0.0751626	0.0144618	0.00876572	0.0219165	0.00236317	0.0251692	0.0697801	0.0153466	0.00829961
ENSG00000137055	PLAA	0.0235371	0.00057558	0.0105552	0.0263909	0.0709953	0.0181377	0.0290347	0.000490302	0.0147676	0.0355836	0.0750937	0.0214181
ENSG00000118855	MFSD1	0.0029108	0.000242746	0.00337329	0.00547971	0.000628565	0.0745264	0.00319463	0.000242746	0.0042991	0.00695858	0.000755212	0.0749766
ENSG00000070214	SLC44A1	0.00383021	0.000171866	0.0274121	0.00508124	0.0749655	0.00190741	0.00451332	0.00036844	0.0279097	0.00610221	0.0733583	0.00253106
ENSG00000013503	POLR3B	0.00911613	0.000379821	0.00982135	0.00633128	0.0139417	0.00634075	0.0749324	0.00049691	0.0141111	0.00941233	0.0162017	0.0103137
ENSG00000158683	PKD1L1	0.0669154	0.000741833	0.0306984	0.00477159	0.0458271	0.0123602	0.0749058	0.000776431	0.0452433	0.00854366	0.051653	0.0312562
ENSG00000220201	ZGLP1	0.000823606	8.78329e-05	5.7148e-08	7.71643e-08	0.0729454	6.89661e-05	0.00187515	8.78329e-05	2.26219e-05	1.19015e-06	0.0748828	0.000181817
ENSG00000121211	MND1	0.0251287	0.0026651	0.025953	0.0365168	0.0416974	0.00878819	0.0748454	0.00408536	0.0455841	0.0607435	0.06118	0.0189509
ENSG00000166197	NOLC1	0.00475962	0.0747283	0.00447919	0.00414002	0.00605316	0.00279313	0.0149118	0.000521053	0.0142406	0.0149263	0.00504131	0.00219218
ENSG00000127585	FBXL16	0.000380941	5.07209e-05	0.0747153	0.0280429	0.0014404	0.0117716	0.000380941	5.07209e-05	0.0747153	0.0280429	0.0014404	0.0117716
ENSG00000150967	ABCB9	0.0565342	3.60131e-05	0.00421569	0.00165186	0.00854259	0.0011225	0.0747127	0.000127436	0.00898762	0.00257414	0.0155378	0.00182904
ENSG00000114742	WDR48	0.0144862	7.19388e-05	0.020626	0.0124246	0.0446038	0.0244628	0.0161364	0.000125218	0.0400292	0.0441012	0.0746546	0.0456564
ENSG00000196878	LAMB3	0.0106818	0.000428645	9.37887e-06	0.00131581	0.000777971	0.0131387	0.00870489	0.000271428	0.0286945	0.0745915	0.0122344	0.0113241
ENSG00000107186	MPDZ	0.0474308	0.00303068	0.0490279	0.0350801	0.0558489	0.0745808	0.0186549	0.000457759	0.0136149	0.0131846	0.0115213	0.015877
ENSG00000164985	PSIP1	0.0385892	0.00218998	0.0332986	0.0284293	0.0311708	0.0448386	0.0618807	0.00668477	0.0745113	0.0503824	0.0638896	0.055638
ENSG00000125637	PSD4	0.00464489	0.00144852	0.037043	0.00864729	0.0701139	0.0107311	0.00532188	0.00154756	0.0373108	0.010252	0.0745039	0.0116913
ENSG00000185955	C7orf61	0.00192197	1.55685e-05	1.85265e-06	5.80092e-05	0.000519198	0.00133998	0.00380521	1.55685e-05	0.00608852	0.00846183	0.0744607	0.00295029
ENSG00000122966	CIT	0.0104615	0.000132111	0.0616315	0.00209053	0.0710779	0.0040133	0.0117584	0.000218658	0.0636606	0.00245993	0.0743832	0.00470181
ENSG00000178974	FBXO34	0.0478742	0.00279341	0.0743714	0.0458186	0.0397501	0.00901952	0.0406581	0.00261243	0.0685349	0.0430111	0.0360229	0.00829463
ENSG00000088826	SMOX	0.0168968	0.0324543	0.0248322	0.0165008	0.0472077	0.0743402	0.00871123	0.0315013	0.0129389	0.010036	0.0226167	0.0406238
ENSG00000138685	FGF2	1.60915e-07	2.9976e-15	8.88241e-11	6.35993e-06	5.33269e-07	3.91679e-10	0.00405072	0.0451916	0.00176378	0.0143852	0.000156787	0.074189
ENSG00000138741	TRPC3	0.00405057	0.0451916	0.00176378	0.0143799	0.000155772	0.074189	0.00405062	0.0451916	0.00176378	0.0143887	0.000156416	0.074189
ENSG00000168158	OR2C1	0.000598127	0.000215612	0.00162566	0.00160898	0.00125267	0.000753443	0.00192369	0.000362228	0.0124435	0.00751609	0.0739993	0.00662174
ENSG00000150990	DHX37	0.00568444	0.000476854	0.00543223	0.0738704	0.00594809	0.0025405	0.00568444	0.000476854	0.00543223	0.0738704	0.00594809	0.0025405
ENSG00000196220	SRGAP3	0.0738589	0.00310871	0.043715	0.0472839	0.0459016	0.0127602	0.018718	0.00227374	0.0226314	0.0277622	0.0191447	0.00562882
ENSG00000163710	PCOLCE2	0.00588218	0.000210343	0.0738433	0.00512516	0.00931225	0.0135495	0.002147	0.000210343	0.00248706	0.00373716	0.00207715	0.000776475
ENSG00000164975	SNAPC3	0.0153501	0.000892277	0.00995279	0.0089247	0.00914412	0.00840071	0.0479101	0.00614613	0.0738265	0.0476046	0.0582684	0.0490783
ENSG00000086289	EPDR1	0.00749731	0.000522644	0.0738233	0.0198759	0.0250297	0.00435109	0.00387263	0.000247019	0.0115482	0.00894899	0.00481328	0.00344655
ENSG00000156265	MAP3K7CL	0.00902856	0.000318321	0.0424369	0.0192974	0.0517938	0.00970695	0.0173677	0.000671498	0.0635029	0.0347119	0.0736995	0.0199962
ENSG00000075131	TIPIN	0.0736837	5.40222e-05	0.00402195	0.00514891	0.00390752	0.00375779	0.0190944	0.000391394	0.00377781	0.00479262	0.0037645	0.00419157
ENSG00000111405	ENDOU	0.00125968	0.000150198	0.0127453	0.00131622	0.00138579	3.34529e-05	0.00206809	0.000150198	0.0735121	0.0335564	0.002498	3.59255e-05
ENSG00000143469	SYT14	0.00435574	1.63641e-05	2.87733e-06	0.00042917	0.000231968	0.00487693	0.00782297	0.00010669	0.0286914	0.0735042	0.0118784	0.01238
ENSG00000136240	KDELR2	0.00167381	2.22117e-05	0.0733245	0.0287537	0.0363032	0.00345647	0.00212896	5.86885e-05	0.0524351	0.0134628	0.0487074	0.0121325
ENSG00000187037	GPR141	0.0057899	0.000343958	0.0733112	0.0165587	0.0235336	0.00244806	0.00260725	6.82984e-05	0.011161	0.00619107	0.00389873	0.00190652
ENSG00000134769	DTNA	0.00956217	0.000410507	0.0730856	0.0182499	0.0354647	0.00280582	0.00787068	0.000356518	0.0722035	0.0172274	0.0336754	0.00241892
ENSG00000137491	SLCO2B1	0.0729405	0.000566548	0	6.26699e-12	0	0	0.0730163	0.000618322	0	4.17189e-12	0	0
ENSG00000187475	HIST1H1T	2.15095e-12		0.0729796	0.0413143	0.00823287	0.0253333	0		0.043735	0.0279499	0.00386333	0.0168912
ENSG00000115844	DLX2	0.0155114	0.000524952	0.0134527	0.0259188	0.00730646	0.0101759	0.0296894	0.00191442	0.010107	0.0729533	0.00612674	0.0267142
ENSG00000157601	MX1	0.010775	0.00224663	0.0182904	0.0362806	0.0146009	0.00826384	0.0162757	0.00275242	0.0321255	0.072643	0.0505998	0.0161299
ENSG00000078618	NRDC	0.00810305	0.000293959	0.0726239	0.012943	0.00848587	0.00391554	0.00527728	0.00023958	0.0691531	0.00953619	0.00579019	0.00302313
ENSG00000118849	RARRES1	0.00263829	0.00154572	0.00178885	0.00258259	0.000305903	0.0724058	0.0028721	0.00154572	0.00217859	0.00306714	0.000378918	0.0726173
ENSG00000007341	ST7L	0.00556063	7.90133e-05	0.0604336	0.0306124	0.00827758	0.0015877	0.00786013	0.000144664	0.0726062	0.0389906	0.0119568	0.00238932
ENSG00000123329	ARHGAP9	0.00429688	0.000175116	0.0317517	0.0485559	0.00182869	0.0414875	0.00574441	0.000722693	0.0725708	0.0396619	0.0018121	0.0355429
ENSG00000197283								0		0.00209556	0.0725455	0.00266551	0.00324826
ENSG00000135549	PKIB	0.0189617	0.000394296	0.0460894	0.0222945	0.0322936	0.0203278	0.0255031	0.000491018	0.0725135	0.0348167	0.0639526	0.0235942
ENSG00000185875	THNSL1	0.0215472	0.0011601	0.0334286	0.0724766	0.00177885	0.0125321	0.00863881	0.000634487	0.0180324	0.0363662	0.00119161	0.0041262
ENSG00000077147	TM9SF3	0.0249188	0.0011054	0.0417001	0.0305553	0.0724294	0.0186864	0.0145092	0.00071273	0.0106336	0.0094909	0.0109546	0.00463959
ENSG00000115947	ORC4	0.00115719	0.000368066	0.0170108	0.00830836	0.00585078	0.00118245	0.0525388	0.00404019	0.0724167	0.0294456	0.0355007	0.00701703
ENSG00000196411	EPHB4	0.00279088	0.000330373	0.011912	0.0722146	0.0167028	0.00782508	0.00222461	0.000330373	0.0119117	0.0722008	0.0166843	0.0077172
ENSG00000101558	VAPA	0.00445081	4.88404e-05	0.00512804	0.00526634	0.00647703	0.00182261	0.0117577	0.000124964	0.053093	0.0112696	0.0721874	0.00385604
ENSG00000134686	PHC2	0.00624491	0.000171698	0.0614102	0.0721744	0.00943014	0.0115472	0.00597029	0.000171698	0.0587229	0.0685021	0.00971256	0.0110767
[truncated: 16,551 more rows]
