# Supplementary material for: High-resolution promoter interaction analysis implicates genes involved in the activation of Type 3 Innate Lymphoid Cells in autoimmune disease risk
Source: bioRxiv. 2026 Jan 10:2022.10.19.512842. Preprint. [Version 4] doi: 10.1101/2022.10.19.512842 (PMC12821085; doi:10.1101/2022.10.19.512842)
Supplement: Supplement 3 [file media-3.xlsx]

## Sheet: Contents
Table S13. The functions of genes prioritised by multiCOGS in ILC3s
A	Significant GO terms for each of the traits in ILC3s, used to populate the figure. GO terms that were significant in at least one of the traits are included.
B	Intersection of multiCOGS genes with CRISPRi screen in MNK3 cells (Brown et al 2025 preprint)
	Note, "neg|score" refers to the downregulation of CRISPRi sgRNA in IL22-high cells; "pos|score" refers to the upregulation of CRISPRi sgRNA in IL-22-high cells
	Hence, genes with a high "neg|score" are putative IL-22 activators and those with a high "pos|score" are putative IL-22 repressors
C	GSEA results for multiCOGS genes versus the CRISPRi genes ranked by score for IL22 positive regulation ("neg|score" in tab 2) or negative regulation ("pos|score" in tab 2)

## Sheet: A.GO_analysis_allTraits
ID	Description	GeneRatio	BgRatio	pvalue	p.adjust	qvalue	geneID	Gene count	Trait
GO:0008528	G protein-coupled peptide receptor activity	1/50	137/16338	0.344050213235226	0.436591111027168	0.366413592469458	CCR4	1	Asthma
GO:0001653	peptide receptor activity	1/50	142/16338	0.354111219291128	0.440407230715016	0.369616310272915	CCR4	1	Asthma
GO:0008013	beta-catenin binding	3/50	77/16338	0.00168238718127284	0.0274868824370229	0.0230686495559652	TBL1XR1/PTPRK/SMAD3	3	Asthma
GO:0019956	chemokine binding	1/50	31/16338	0.0907214507604311	0.22757245275498	0.190992527916697	TBL1XR1/PTPRK/SMAD3	1	Asthma
GO:0045295	gamma-catenin binding	1/50	12/16338	0.0361242832159111	0.198632462666446	0.166704342778383	PTPRK	1	Asthma
GO:0005001	transmembrane receptor protein tyrosine phosphatase activity	1/50	16/16338	0.0478790861421304	0.198632462666446	0.166704342778383	PTPRK	1	Asthma
GO:0019198	transmembrane receptor protein phosphatase activity	1/50	16/16338	0.0478790861421304	0.198632462666446	0.166704342778383	PTPRK	1	Asthma
GO:0016493	C-C chemokine receptor activity	1/50	22/16338	0.0652483284237184	0.198632462666446	0.166704342778383	CCR4	1	Asthma
GO:0019957	C-C chemokine binding	1/50	23/16338	0.0681128530362956	0.198632462666446	0.166704342778383	CCR4	1	Asthma
GO:0019865	immunoglobulin binding	2/50	21/16338	0.00185722178628533	0.0274868824370229	0.0230686495559652	FCGR2A/FCGR3A	2	Asthma
GO:0001637	G protein-coupled chemoattractant receptor activity	1/50	25/16338	0.073816117882801	0.198632462666446	0.166704342778383	CCR4	1	Asthma
GO:0004950	chemokine receptor activity	1/50	25/16338	0.073816117882801	0.198632462666446	0.166704342778383	CCR4	1	Asthma
GO:0035259	glucocorticoid receptor binding	1/50	14/16338	0.0420193534423742	0.198632462666446	0.166704342778383	SMAD3	1	Asthma
GO:0005126	cytokine receptor binding	2/50	257/16338	0.185621868614047	0.315770535113552	0.265013678118059	GATA3/SMAD3	2	Asthma
GO:0016798	hydrolase activity, acting on glycosyl bonds	4/50	130/16338	0.000663948592629647	0.0122830489636485	0.0103086755171445	IL1RL1/TLR1/IL18RAP/IL18R1	4	Asthma
GO:0019955	cytokine binding	5/50	130/16338	4.69465134040192e-05	0.000992583426256405	0.000833035876943498	IL1RL1/CCR4/ACVRL1/IL2RA/IL18R1	5	Asthma
GO:0016799	hydrolase activity, hydrolyzing N-glycosyl compounds	4/50	45/16338	1.05417897231948e-05	0.000260030813172139	0.000218233541638068	IL1RL1/TLR1/IL18RAP/IL18R1	4	Asthma
GO:0003953	NAD+ nucleosidase activity	4/50	24/16338	7.88235352504123e-07	2.3331766434122e-05	1.95814255990498e-05	IL1RL1/TLR1/IL18RAP/IL18R1	4	Asthma
GO:0050135	NAD(P)+ nucleosidase activity	4/50	14/16338	7.59468109410297e-08	2.8100320048181e-06	2.35834833974776e-06	IL1RL1/TLR1/IL18RAP/IL18R1	4	Asthma
GO:0061809	NAD+ nucleotidase, cyclic ADP-ribose generating	4/50	14/16338	7.59468109410297e-08	2.8100320048181e-06	2.35834833974776e-06	IL1RL1/TLR1/IL18RAP/IL18R1	4	Asthma
GO:0140375	immune receptor activity	8/50	119/16338	2.59721669646199e-09	1.92194035538187e-07	1.6130082641185e-07	IL1RL1/IL7R/CCR4/IL2RA/IL18RAP/IL21R/IL18R1/IL15RA	8	Asthma
GO:0004896	cytokine receptor activity	8/50	88/16338	2.2856084757067e-10	3.38270054404592e-08	2.83896631719359e-08	IL1RL1/IL7R/CCR4/IL2RA/IL18RAP/IL21R/IL18R1/IL15RA	8	Asthma
GO:0008528	G protein-coupled peptide receptor activity	2/104	136/16314	0.215089419283814	0.411073550981748	0.373348199447607	GPR35/CCR6	2	CD
GO:0001653	peptide receptor activity	2/104	141/16314	0.226806465202639	0.411073550981748	0.373348199447607	GPR35/CCR6	2	CD
GO:0008013	beta-catenin binding	2/104	77/16314	0.0865879121415277	0.34118798429584	0.30987622362419	SMAD3/PTPRK	2	CD
GO:0019956	chemokine binding	1/104	31/16314	0.179988875360104	0.384336318963504	0.349064716824159	CCR6	1	CD
GO:0004726	non-membrane spanning protein tyrosine phosphatase activity	2/104	10/16314	0.00175185954869799	0.0485265094989343	0.0440730981198757	PTPN22/PTPN2	2	CD
GO:0045295	gamma-catenin binding	1/104	12/16314	0.073896757505425	0.341156697150045	0.309847807785905	PTPRK	1	CD
GO:0005001	transmembrane receptor protein tyrosine phosphatase activity	1/104	17/16314	0.103066545162517	0.343969072409845	0.31240208362513	PTPRK	1	CD
GO:0019198	transmembrane receptor protein phosphatase activity	1/104	17/16314	0.103066545162517	0.343969072409845	0.31240208362513	PTPRK	1	CD
GO:0016493	C-C chemokine receptor activity	1/104	22/16314	0.131326120098985	0.362445192972273	0.329182599735411	CCR6	1	CD
GO:0019957	C-C chemokine binding	1/104	23/16314	0.136871300771075	0.362445192972273	0.329182599735411	CCR6	1	CD
GO:0001637	G protein-coupled chemoattractant receptor activity	2/104	25/16314	0.0109746711748074	0.151582020131126	0.137670920810713	GPR35/CCR6	2	CD
GO:0004950	chemokine receptor activity	2/104	25/16314	0.0109746711748074	0.151582020131126	0.137670920810713	GPR35/CCR6	2	CD
GO:0035259	glucocorticoid receptor binding	1/104	14/16314	0.0856757353718065	0.34118798429584	0.30987622362419	SMAD3	1	CD
GO:0005126	cytokine receptor binding	7/104	254/16314	0.00120291223857505	0.041650836260661	0.0378284243446626	TYK2/TNFSF4/TGFBR2/SMAD3/TNFSF8/TNFSF18/IL10	7	CD
GO:0016798	hydrolase activity, acting on glycosyl bonds	5/104	128/16314	0.00136002984242219	0.0418586962612163	0.0380172084606905	IL1RL1/IL1R1/IL18RAP/IL18R1/GALC	5	CD
GO:0019955	cytokine binding	8/104	130/16314	1.77640227768938e-06	9.84126861839918e-05	8.93810830247921e-05	IL2RA/CCR6/TGFBR2/IL1RL1/IL1R2/IL1R1/IL18R1/IL12RB2	8	CD
GO:0016799	hydrolase activity, hydrolyzing N-glycosyl compounds	4/104	45/16314	0.000189935288885539	0.00751601071732776	0.0068262457208487	IL1RL1/IL1R1/IL18RAP/IL18R1	4	CD
GO:0003953	NAD+ nucleosidase activity	4/104	24/16314	1.50118573896961e-05	0.000693047416157637	0.000629444546690767	IL1RL1/IL1R1/IL18RAP/IL18R1	4	CD
GO:0050135	NAD(P)+ nucleosidase activity	4/104	14/16314	1.48526729094298e-06	9.84126861839918e-05	8.93810830247921e-05	IL1RL1/IL1R1/IL18RAP/IL18R1	4	CD
GO:0061809	NAD+ nucleotidase, cyclic ADP-ribose generating	4/104	14/16314	1.48526729094298e-06	9.84126861839918e-05	8.93810830247921e-05	IL1RL1/IL1R1/IL18RAP/IL18R1	4	CD
GO:0140375	immune receptor activity	11/104	118/16314	2.23773475716762e-10	3.09926263867716e-08	2.8148347734898e-08	GPR35/IFNGR2/IL2RA/CCR6/IL15RA/IL1RL1/IL1R2/IL1R1/IL18RAP/IL18R1/IL12RB2	11	CD
GO:0004896	cytokine receptor activity	11/104	88/16314	8.76249992874809e-12	2.42721248026322e-09	2.20446050839031e-09	GPR35/IFNGR2/IL2RA/CCR6/IL15RA/IL1RL1/IL1R2/IL1R1/IL18RAP/IL18R1/IL12RB2	11	CD
GO:0008528	G protein-coupled peptide receptor activity	2/13	121/14093	0.00536045761152773	0.0197959401240281	0.0104189158547516	CCR5/CCR2	2	Celiac
GO:0001653	peptide receptor activity	2/13	125/14093	0.00571036734346964	0.0197959401240281	0.0104189158547516	CCR5/CCR2	2	Celiac
GO:0008013	beta-catenin binding	1/13	68/14093	0.0609671769429184	0.0960694909403563	0.0505628899686086	PTPRK	1	Celiac
GO:0019956	chemokine binding	2/13	30/14093	0.000336750796939473	0.00159191285825933	0.000837848872768066	CCR5/CCR2	2	Celiac
GO:0016493	C-C chemokine receptor activity	2/13	21/14093	0.000163332571958958	0.00111451999221815	0.000586589469588501	CCR5/CCR2	2	Celiac
GO:0019957	C-C chemokine binding	2/13	22/14093	0.00017957234762035	0.00111451999221815	0.000586589469588501	CCR5/CCR2	2	Celiac
GO:0045295	gamma-catenin binding	1/13	11/14093	0.0101037797333253	0.0328372841333073	0.0172827811227933	PTPRK	1	Celiac
GO:0005001	transmembrane receptor protein tyrosine phosphatase activity	1/13	16/14093	0.0146651823574168	0.0423660823658707	0.0222979380873003	PTPRK	1	Celiac
GO:0019198	transmembrane receptor protein phosphatase activity	1/13	16/14093	0.0146651823574168	0.0423660823658707	0.0222979380873003	PTPRK	1	Celiac
GO:0001637	G protein-coupled chemoattractant receptor activity	2/13	24/14093	0.00021433076773426	0.00111451999221815	0.000586589469588501	CCR5/CCR2	2	Celiac
GO:0004950	chemokine receptor activity	2/13	24/14093	0.00021433076773426	0.00111451999221815	0.000586589469588501	CCR5/CCR2	2	Celiac
GO:0005126	cytokine receptor binding	1/13	215/14093	0.181219773985527	0.204857135809726	0.107819545163014	CCR2	1	Celiac
GO:0016798	hydrolase activity, acting on glycosyl bonds	2/13	109/14093	0.00437315134842941	0.0174926053937177	0.00920663441774613	IL1RL1/IL18R1	2	Celiac
GO:0019955	cytokine binding	4/13	120/14093	3.36872523405399e-06	5.83912373902691e-05	3.07322302054048e-05	IL1RL1/IL18R1/CCR5/CCR2	4	Celiac
GO:0016799	hydrolase activity, hydrolyzing N-glycosyl compounds	2/13	39/14093	0.000570957363584614	0.00247414857553333	0.00130218346080701	IL1RL1/IL18R1	2	Celiac
GO:0003953	NAD+ nucleosidase activity	2/13	22/14093	0.00017957234762035	0.00111451999221815	0.000586589469588501	IL1RL1/IL18R1	2	Celiac
GO:0050135	NAD(P)+ nucleosidase activity	2/13	13/14093	6.09195115635712e-05	0.00063356292026114	0.000333454168558495	IL1RL1/IL18R1	2	Celiac
GO:0061809	NAD+ nucleotidase, cyclic ADP-ribose generating	2/13	13/14093	6.09195115635712e-05	0.00063356292026114	0.000333454168558495	IL1RL1/IL18R1	2	Celiac
GO:0140375	immune receptor activity	4/13	107/14093	2.13049067035879e-06	5.53927574293286e-05	2.91540828575414e-05	IL1RL1/IL18R1/CCR5/CCR2	4	Celiac
GO:0004896	cytokine receptor activity	4/13	79/14093	6.29259920703561e-07	3.27215158765851e-05	1.72218504613606e-05	IL1RL1/IL18R1/CCR5/CCR2	4	Celiac
GO:0008528	G protein-coupled peptide receptor activity	2/100	137/16313	0.205149500647875	0.414857879087925	0.388704317017026	GPR35/CCR6	2	IBD
GO:0001653	peptide receptor activity	2/100	142/16313	0.21636587643609	0.417128260591395	0.390831568628144	GPR35/CCR6	2	IBD
GO:0008013	beta-catenin binding	2/100	77/16313	0.0809864759436796	0.35542912975303	0.333022088027709	SMAD3/TCF4	2	IBD
GO:0019956	chemokine binding	1/100	31/16313	0.173696692934848	0.395159976426779	0.370248213887439	CCR6	1	IBD
GO:0004726	non-membrane spanning protein tyrosine phosphatase activity	1/100	10/16313	0.0596531522778617	0.35542912975303	0.333022088027709	PTPN2	1	IBD
GO:0016493	C-C chemokine receptor activity	1/100	22/16313	0.126602270782056	0.367232404252654	0.344081257888548	CCR6	1	IBD
GO:0019957	C-C chemokine binding	1/100	23/16313	0.131963499246963	0.367232404252654	0.344081257888548	CCR6	1	IBD
GO:0019865	immunoglobulin binding	1/100	21/16313	0.121208263067024	0.367232404252654	0.344081257888548	FCGR2A	1	IBD
GO:0001637	G protein-coupled chemoattractant receptor activity	2/100	25/16313	0.0101818963869902	0.154425428536019	0.144690106551967	GPR35/CCR6	2	IBD
GO:0004950	chemokine receptor activity	2/100	25/16313	0.0101818963869902	0.154425428536019	0.144690106551967	GPR35/CCR6	2	IBD
GO:0035259	glucocorticoid receptor binding	2/100	14/16313	0.00322679810611734	0.0880915882970035	0.0825380989248963	NR4A1/SMAD3	2	IBD
GO:0005126	cytokine receptor binding	8/100	256/16313	0.000176802661842152	0.0186555231733173	0.0174794375597305	IL23R/JAK2/TYK2/IL10/TNFSF4/TGFBR2/TNFSF15/SMAD3	8	IBD
GO:0016798	hydrolase activity, acting on glycosyl bonds	3/100	128/16313	0.0440434104854944	0.35542912975303	0.333022088027709	IL1RL1/GALC/HPSE	3	IBD
GO:0019955	cytokine binding	6/100	130/16313	0.000147394373249042	0.0186555231733173	0.0174794375597305	IL23R/CCR6/IL1RL1/TNFRSF14/IL1R2/TGFBR2	6	IBD
GO:0016799	hydrolase activity, hydrolyzing N-glycosyl compounds	1/100	45/16313	0.242004315973749	0.434652488558115	0.407251030343636	IL1RL1	1	IBD
GO:0003953	NAD+ nucleosidase activity	1/100	24/16313	0.137292145660425	0.367232404252654	0.344081257888548	IL1RL1	1	IBD
GO:0050135	NAD(P)+ nucleosidase activity	1/100	14/16313	0.0825155755294943	0.35542912975303	0.333022088027709	IL1RL1	1	IBD
GO:0061809	NAD+ nucleotidase, cyclic ADP-ribose generating	1/100	14/16313	0.0825155755294943	0.35542912975303	0.333022088027709	IL1RL1	1	IBD
GO:0140375	immune receptor activity	5/100	118/16313	0.000792291271769516	0.0540738792982695	0.0506649418526296	GPR35/IL23R/CCR6/IL1RL1/IL1R2	5	IBD
GO:0004896	cytokine receptor activity	5/100	88/16313	0.000205005749157333	0.0186555231733173	0.0174794375597305	GPR35/IL23R/CCR6/IL1RL1/IL1R2	5	IBD
GO:0005126	cytokine receptor binding	2/13	253/16201	0.016914921348567	0.0997174692829444	0.0647661054693256	SH2B3/TFF2	2	PSC
GO:0019955	cytokine binding	1/13	129/16201	0.0987432482989742	0.169459234495931	0.110063108631176	IL2RA	1	PSC
GO:0140375	immune receptor activity	1/13	120/16201	0.0921577760913397	0.169459234495931	0.110063108631176	IL2RA	1	PSC
GO:0004896	cytokine receptor activity	1/13	88/16201	0.0683813356927433	0.146087398979952	0.0948831930664859	IL2RA	1	PSC
GO:0008528	G protein-coupled peptide receptor activity	3/59	137/16313	0.0133755861469244	0.141423470118027	0.112492114835487	GPR35/CCR6/OPRL1	3	UC
GO:0001653	peptide receptor activity	3/59	142/16313	0.0147182796955413	0.141423470118027	0.112492114835487	GPR35/CCR6/OPRL1	3	UC
GO:0008013	beta-catenin binding	1/59	77/16313	0.243949799484878	0.357039110504358	0.283998720906062	SMAD3	1	UC
GO:0019956	chemokine binding	1/59	31/16313	0.106336533937854	0.207449708743066	0.165011199619395	CCR6	1	UC
GO:0016493	C-C chemokine receptor activity	1/59	22/16313	0.076665888603706	0.193324902274794	0.153775940366233	CCR6	1	UC
GO:0019957	C-C chemokine binding	1/59	23/16313	0.0800098645764751	0.193324902274794	0.153775940366233	CCR6	1	UC
GO:0019865	immunoglobulin binding	1/59	21/16313	0.0733099647096395	0.193324902274794	0.153775940366233	FCGR2A	1	UC
GO:0001637	G protein-coupled chemoattractant receptor activity	2/59	25/16313	0.00365700467590554	0.0673498361145938	0.0535719106031777	GPR35/CCR6	2	UC
GO:0004950	chemokine receptor activity	2/59	25/16313	0.00365700467590554	0.0673498361145938	0.0535719106031777	GPR35/CCR6	2	UC
GO:0035259	glucocorticoid receptor binding	2/59	14/16313	0.0011379974688355	0.0394249336657727	0.0313596757427199	NR4A1/SMAD3	2	UC
GO:0005126	cytokine receptor binding	5/59	256/16313	0.0022974330965982	0.0634665892935254	0.0504830693594605	IL10/JAK2/PPBP/TYK2/SMAD3	5	UC
GO:0016798	hydrolase activity, acting on glycosyl bonds	4/59	128/16313	0.00117910116000165	0.0394249336657727	0.0313596757427199	HPSE/IL1RL1/GALC/IL18RAP	4	UC
GO:0019955	cytokine binding	4/59	130/16313	0.00124875355502447	0.0394249336657727	0.0313596757427199	TNFRSF14/CCR6/IL1RL1/IL1R2	4	UC
GO:0016799	hydrolase activity, hydrolyzing N-glycosyl compounds	2/59	45/16313	0.0115224390142501	0.141423470118027	0.112492114835487	IL1RL1/IL18RAP	2	UC
GO:0003953	NAD+ nucleosidase activity	2/59	24/16313	0.00337225783800226	0.0673498361145938	0.0535719106031777	IL1RL1/IL18RAP	2	UC
GO:0050135	NAD(P)+ nucleosidase activity	2/59	14/16313	0.0011379974688355	0.0394249336657727	0.0313596757427199	IL1RL1/IL18RAP	2	UC
GO:0061809	NAD+ nucleotidase, cyclic ADP-ribose generating	2/59	14/16313	0.0011379974688355	0.0394249336657727	0.0313596757427199	IL1RL1/IL18RAP	2	UC
GO:0140375	immune receptor activity	6/59	118/16313	4.15452590960707e-06	0.000459075113011581	0.000365160961528621	GPR35/CCR6/IL17REL/IL1RL1/IL1R2/IL18RAP	6	UC
GO:0004896	cytokine receptor activity	6/59	88/16313	7.42873422946305e-07	0.000164175026471133	0.000130589328033719	GPR35/CCR6/IL17REL/IL1RL1/IL1R2/IL18RAP	6	UC

## Sheet: B.allTraits_vs_Brownetal
id	num	neg|score	neg|p-value	neg|fdr	neg|rank	neg|goodsgrna	neg|lfc	pos|score	pos|p-value	pos|fdr	pos|rank	pos|goodsgrna	pos|lfc	multiCOGS gene in any trait	Asthma	PSC	Celiac	CD	IBD	UC
IL23R	5	4.6e-12	5.35e-07	0.00055	2	5	-2.1525	1	1	0.999999	9261	0	-2.1525	TRUE	-	-	-	-	+	-
GATA3	10	0.0012902	0.0086016	0.744564	86	6	-0.82667	0.10006	0.29205	0.993132	2175	3	-0.82667	TRUE	+	-	-	-	-	-
RORC	10	0.0033448	0.019715	0.918929	140	6	-0.55882	0.91935	0.96208	0.999999	8470	2	-0.55882	TRUE	-	-	-	+	+	+
BATF	5	0.0054382	0.022288	0.918929	220	5	-0.95999	0.99456	0.99461	0.999999	9192	0	-0.95999	TRUE	-	-	-	+	+	-
SESN1	5	0.0089571	0.035508	0.963759	344	3	-0.48111	0.63431	0.74155	0.999999	6818	1	-0.48111	TRUE	+	-	-	-	-	-
GNA15	5	0.010753	0.04207	0.968437	402	4	-1.7813	0.8939	0.89432	0.999999	8259	0	-1.7813	TRUE	+	-	-	-	-	-
DLD	5	0.01412	0.051305	0.968437	489	3	-1.1013	0.53179	0.67625	0.999999	6235	1	-1.1013	TRUE	-	-	-	-	+	-
TAGAP	5	0.014595	0.05258	0.968437	501	4	-1.6601	0.97526	0.97545	0.999999	8981	0	-1.6601	TRUE	-	-	+	-	-	-
CCR4	5	0.015945	0.056144	0.971956	536	4	-0.661	0.9889	0.98896	0.999999	9127	0	-0.661	TRUE	+	-	-	-	-	-
IQCB1	5	0.01878	0.063814	0.982088	596	3	-1.6823	0.54682	0.68942	0.999999	6346	1	-1.6823	TRUE	-	-	-	+	+	-
NSMCE1	5	0.019678	0.066099	0.982088	614	3	-1.1559	0.55332	0.69502	0.999999	6392	2	-1.1559	TRUE	+	-	-	-	-	-
GPR18	5	0.021319	0.070448	0.982088	651	3	-0.73533	0.33614	0.51246	0.999999	4723	1	-0.73533	TRUE	+	-	-	-	-	-
BCL6	5	0.022079	0.072444	0.982088	668	4	-0.82302	0.36705	0.53751	0.999999	4962	1	-0.82302	TRUE	+	-	-	-	-	-
IL2RA	5	0.024157	0.077809	0.982088	718	3	-0.43468	0.97423	0.97434	0.999999	8969	0	-0.43468	TRUE	+	+	-	+	-	-
TSC22D1	5	0.027021	0.085037	0.982088	786	3	-1.2457	0.23476	0.42414	0.999999	3930	1	-1.2457	TRUE	-	-	-	+	+	-
PRRG2	5	0.031365	0.096035	0.982088	897	2	-0.050144	0.24371	0.43617	0.999999	4022	1	-0.050144	TRUE	-	-	-	+	-	-
PRKD2	5	0.034823	0.10468	0.982088	972	1	0.12248	0.76272	0.79922	0.999999	7381	1	0.12248	TRUE	-	+	-	-	-	+
CAMK2G	5	0.035103	0.10533	0.982088	981	4	-0.45119	0.11716	0.25327	0.984837	2404	1	-0.45119	TRUE	-	-	-	-	+	-
TNNT3	5	0.035863	0.10714	0.982088	1001	2	-0.12053	0.046296	0.13084	0.972686	1256	2	-0.12053	TRUE	-	-	-	+	-	-
KDM8	5	0.036146	0.10784	0.982088	1008	3	-0.71005	0.533	0.67732	0.999999	6245	2	-0.71005	TRUE	+	-	-	-	-	-
CCR2	5	0.036436	0.10856	0.982088	1014	3	-1.003	0.16174	0.32021	0.999999	2984	1	-1.003	TRUE	-	-	+	-	-	-
CD28	5	0.036806	0.10948	0.982088	1024	4	-0.84453	0.70808	0.77225	0.999999	7131	1	-0.84453	TRUE	-	+	-	-	-	-
JAK2	5	0.039079	0.11509	0.982088	1083	3	-0.93901	0.92006	0.92049	0.999999	8481	0	-0.93901	TRUE	-	-	-	-	+	+
SLC39A8	5	0.040929	0.11957	0.982088	1140	4	-0.70152	0.80825	0.8261	0.999999	7630	1	-0.70152	TRUE	-	-	-	+	-	-
TCF4	10	0.041239	0.15829	0.996519	1147	6	-0.42734	0.73416	0.88501	0.999999	7243	3	-0.42734	TRUE	-	-	-	-	+	-
RBM17	5	0.045447	0.1304	0.988527	1242	2	0.18214	0.45027	0.60671	0.999999	5589	2	0.18214	TRUE	+	-	-	+	-	-
CFL1	5	0.047784	0.13593	0.988594	1281	1	0.5308	0.051768	0.14416	0.972686	1386	4	0.5308	TRUE	-	-	-	+	-	-
GCNT2	5	0.048424	0.13743	0.988594	1297	3	-0.83571	0.97417	0.97427	0.999999	8968	0	-0.83571	TRUE	-	-	-	+	+	-
SOGA3	5	0.048571	0.13781	0.988594	1303	3	-1.2593	0.68159	0.76051	0.999999	7004	1	-1.2593	TRUE	+	-	-	-	-	-
PPP2R3C	5	0.048657	0.13803	0.988594	1307	3	-0.71883	0.79122	0.81548	0.999999	7528	1	-0.71883	TRUE	-	-	-	-	+	-
HDAC7	10	0.050893	0.18675	0.997175	1347	7	-0.3021	0.27794	0.55441	0.999999	4291	3	-0.3021	TRUE	+	-	-	-	-	+
TYK2	5	0.054023	0.15075	0.996519	1418	3	-0.70745	0.57691	0.71601	0.999999	6576	2	-0.70745	TRUE	-	-	-	+	+	+
TOR3A	5	0.056913	0.15737	0.996519	1471	3	-1.1527	0.24807	0.44167	0.999999	4068	1	-1.1527	TRUE	+	-	-	-	-	-
IRF8	5	0.058655	0.16133	0.996519	1504	3	-0.62113	0.84982	0.85506	0.999999	7899	1	-0.62113	TRUE	-	-	-	+	+	+
ATP6V0A1	5	0.062054	0.16921	0.997175	1588	4	-0.62344	0.82198	0.83504	0.999999	7707	1	-0.62344	TRUE	-	-	-	-	+	+
MCM3	5	0.066085	0.17832	0.997175	1671	3	-0.53141	0.19989	0.3752	0.999999	3452	2	-0.53141	TRUE	+	-	-	-	-	-
PPP2R1B	5	0.067646	0.18179	0.997175	1698	2	0.15945	0.35936	0.53117	0.999999	4900	2	0.15945	TRUE	+	-	-	-	-	-
TNFRSF14	5	0.078143	0.20475	0.997175	1922	3	-0.82809	0.82548	0.83751	0.999999	7727	1	-0.82809	TRUE	-	-	-	-	+	+
TAX1BP1	5	0.081321	0.21178	0.997175	1984	3	-1.0978	0.64807	0.74679	0.999999	6872	1	-1.0978	TRUE	-	-	-	-	+	-
NDC80	5	0.08507	0.21979	0.997175	2055	4	-0.47297	0.55589	0.69734	0.999999	6410	1	-0.47297	TRUE	-	-	-	+	-	-
GALC	5	0.085929	0.22155	0.997175	2065	2	-0.25056	0.21551	0.39728	0.999999	3673	2	-0.25056	TRUE	-	-	-	+	+	+
OAZ3	5	0.086505	0.22276	0.997175	2079	2	-0.010382	0.88096	0.8817	0.999999	8143	1	-0.010382	TRUE	-	-	-	+	+	+
TMED10	5	0.088709	0.2274	0.997486	2120	2	-0.050915	0.35145	0.52486	0.999999	4842	2	-0.050915	TRUE	-	-	-	+	-	-
PTGER4	5	0.10581	0.25415	0.999812	2357	1	0.0038812	0.27645	0.46428	0.999999	4275	2	0.0038812	TRUE	-	-	-	+	+	-
RNF217	5	0.10657	0.25523	0.999812	2366	2	-0.14749	0.72901	0.78205	0.999999	7220	1	-0.14749	TRUE	+	-	-	-	-	-
ITGAL	5	0.11061	0.261	0.999812	2415	3	-0.36266	0.38305	0.55065	0.999999	5083	2	-0.36266	TRUE	-	-	-	-	-	+
ZBTB38	10	0.11148	0.32109	0.999812	2426	5	-0.11762	0.25383	0.52709	0.999999	4111	4	-0.11762	TRUE	-	-	-	+	-	-
LMAN2	5	0.11841	0.27209	0.999812	2510	2	-0.12941	0.79659	0.81884	0.999999	7556	1	-0.12941	TRUE	-	-	-	-	-	+
NR4A1	5	0.12469	0.28087	0.999812	2591	3	-0.43699	0.90981	0.91032	0.999999	8383	0	-0.43699	TRUE	-	-	-	-	+	+
NEXN	10	0.13184	0.36038	0.999812	2683	4	-0.032359	0.90456	0.9543	0.999999	8343	2	-0.032359	TRUE	-	-	-	+	-	-
ADCY7	5	0.13365	0.29347	0.999812	2708	1	0.3193	0.16017	0.31787	0.999999	2962	3	0.3193	TRUE	-	-	-	-	+	+
GPR65	5	0.1341	0.29407	0.999812	2714	2	0.0040607	0.70802	0.77223	0.999999	7129	1	0.0040607	TRUE	-	-	-	+	+	-
TNFSF15	5	0.1381	0.29969	0.999812	2750	3	-0.42912	0.91607	0.91654	0.999999	8444	0	-0.42912	TRUE	-	-	-	-	+	-
UBE2D3	5	0.1446	0.30874	0.999812	2839	3	-0.73466	0.54771	0.69019	0.999999	6353	2	-0.73466	TRUE	-	-	-	+	-	-
GPR35	5	0.14793	0.31325	0.999812	2882	3	-0.49581	0.15522	0.31049	0.998326	2903	2	-0.49581	TRUE	-	-	-	+	+	+
ARID1B	10	0.15708	0.40686	0.999812	2997	5	-0.27771	0.26334	0.53983	0.999999	4186	3	-0.27771	TRUE	-	-	-	-	+	-
MED7	5	0.16053	0.33055	0.999812	3050	2	-0.18595	0.40802	0.57141	0.999999	5266	2	-0.18595	TRUE	+	-	-	-	-	-
IKZF1	10	0.16081	0.41358	0.999812	3056	5	-0.1498	0.081126	0.24944	0.984837	1877	3	-0.1498	TRUE	-	-	-	+	+	-
LTBR	5	0.16135	0.33168	0.999812	3069	3	-0.57451	0.7333	0.78412	0.999999	7238	1	-0.57451	TRUE	-	-	-	+	-	-
ICOS	5	0.16282	0.33362	0.999812	3085	3	-0.76213	0.35508	0.5277	0.999999	4867	2	-0.76213	TRUE	-	-	+	-	-	-
CCDC88B	5	0.17645	0.35198	0.999812	3266	1	0.67467	0.015108	0.050106	0.940521	483	4	0.67467	TRUE	-	+	-	-	-	-
RBM6	5	0.17767	0.35356	0.999812	3276	2	0.21961	0.52925	0.67399	0.999999	6215	2	0.21961	TRUE	-	-	-	+	-	-
UBAC2	5	0.18798	0.36744	0.999812	3397	3	-0.51749	0.86911	0.87103	0.999999	8041	1	-0.51749	TRUE	+	-	-	+	-	-
IFNGR2	10	0.20057	0.47213	0.999812	3543	4	-0.11367	0.61316	0.81636	0.999999	6754	3	-0.11367	TRUE	-	-	-	+	-	-
IL18RAP	5	0.20251	0.3867	0.999812	3566	3	-0.54423	0.78074	0.80928	0.999999	7479	1	-0.54423	TRUE	+	-	-	+	-	+
GOLGB1	5	0.208	0.39389	0.999812	3643	2	0.029149	0.44241	0.60003	0.999999	5536	2	0.029149	TRUE	-	-	-	+	+	-
GADD45A	5	0.21134	0.39833	0.999812	3687	1	0.37107	0.2062	0.38411	0.999999	3529	3	0.37107	TRUE	-	-	-	+	-	-
CCR6	10	0.21875	0.49517	0.999812	3767	5	-0.13883	0.58801	0.80263	0.999999	6649	2	-0.13883	TRUE	-	-	-	+	+	+
MUS81	5	0.22501	0.4162	0.999812	3842	3	-0.90786	0.87756	0.87863	0.999999	8108	1	-0.90786	TRUE	-	-	-	+	-	-
LSP1	10	0.22656	0.50471	0.999812	3865	4	0.19888	0.24225	0.51114	0.999999	4002	5	0.19888	TRUE	-	-	-	-	+	+
INO80D	5	0.24466	0.44116	0.999812	4065	3	-0.39329	0.82376	0.83626	0.999999	7715	1	-0.39329	TRUE	-	-	-	+	-	-
RPAP3	5	0.24528	0.44194	0.999812	4079	2	0.27016	0.21427	0.39558	0.999999	3651	3	0.27016	TRUE	+	-	-	-	-	-
SH2B3	5	0.24755	0.44484	0.999812	4100	2	-0.24732	0.31286	0.49364	0.999999	4533	1	-0.24732	TRUE	-	+	-	-	-	-
IL1R1	10	0.25416	0.53813	0.999812	4175	4	0.34172	0.096306	0.28379	0.986289	2115	6	0.34172	TRUE	-	-	-	+	-	-
FOXP1	5	0.25933	0.45961	0.999812	4241	3	-0.36716	0.92606	0.92646	0.999999	8540	0	-0.36716	TRUE	-	-	-	-	+	+
SLC48A1	5	0.27218	0.47581	0.999812	4389	2	0.41928	0.12488	0.26502	0.984837	2520	3	0.41928	TRUE	+	-	-	-	-	-
PTPN22	5	0.28104	0.48686	0.999812	4481	3	-0.24223	0.87226	0.87382	0.999999	8065	1	-0.24223	TRUE	-	-	-	+	-	-
TNFSF4	5	0.28261	0.48884	0.999812	4494	3	-0.37048	0.4881	0.63878	0.999999	5877	1	-0.37048	TRUE	-	-	-	+	+	-
ATG16L1	5	0.28985	0.49787	0.999812	4586	3	-0.26304	0.84658	0.85261	0.999999	7871	1	-0.26304	TRUE	-	-	-	+	+	-
SLC1A5	5	0.29519	0.50423	0.999812	4648	1	0.69869	0.028433	0.085755	0.94953	849	3	0.69869	TRUE	-	-	-	-	-	+
ID2	5	0.30112	0.51158	0.999812	4704	2	0.39389	0.20188	0.37804	0.999999	3484	3	0.39389	TRUE	+	-	-	-	-	-
BYSL	5	0.30155	0.5121	0.999812	4707	3	-0.24739	0.96269	0.96275	0.999999	8847	0	-0.24739	TRUE	-	-	-	+	+	-
RBPJ	5	0.30507	0.51641	0.999812	4740	3	-0.2601	0.13268	0.27684	0.984837	2633	2	-0.2601	TRUE	-	-	-	+	-	+
CLN3	5	0.33048	0.54568	0.999812	4991	1	0.37558	0.021316	0.067103	0.943972	661	3	0.37558	TRUE	-	-	-	+	+	-
TDRKH	5	0.33063	0.54577	0.999812	4994	1	0.019312	0.3774	0.54593	0.999999	5041	2	0.019312	TRUE	-	-	-	+	+	+
MED20	3	0.33365	0.47685	0.999812	5013	1	0.020026	0.68892	0.69167	0.999999	7041	1	0.020026	TRUE	-	-	-	+	+	-
FOSL2	5	0.34109	0.55291	0.999812	5064	2	-0.19308	0.25203	0.44469	0.999999	4097	2	-0.19308	TRUE	-	-	-	+	-	-
KXD1	5	0.34501	0.55556	0.999812	5090	1	0.83064	0.013084	0.044506	0.940521	424	3	0.83064	TRUE	-	-	-	-	+	-
METTL4	5	0.35056	0.55941	0.999812	5127	2	-0.14353	0.17167	0.33473	0.999999	3111	1	-0.14353	TRUE	-	-	-	+	-	-
STAT6	5	0.35466	0.56215	0.999812	5156	2	-0.041607	0.88341	0.88404	0.999999	8165	1	-0.041607	TRUE	+	-	-	-	-	-
PRDM1	5	0.3813	0.58065	0.999812	5340	1	-0.21353	0.22982	0.41739	0.999999	3869	2	-0.21353	TRUE	-	-	-	-	-	+
KAZN	5	0.40151	0.59479	0.999812	5456	2	-0.11011	0.12085	0.25897	0.984837	2460	2	-0.11011	TRUE	-	-	-	-	+	-
MRPL9	5	0.44806	0.62779	0.999812	5762	1	-0.25072	0.80178	0.82203	0.999999	7590	1	-0.25072	TRUE	-	-	-	+	+	+
HELZ2	5	0.44932	0.62864	0.999812	5776	2	0.049282	0.23606	0.4259	0.999999	3943	2	0.049282	TRUE	+	-	-	-	-	-
SPTLC2	5	0.46111	0.63708	0.999812	5860	1	0.12283	0.4945	0.64413	0.999999	5934	2	0.12283	TRUE	-	-	-	+	-	-
VMP1	5	0.46182	0.63758	0.999812	5861	2	0.32278	0.22724	0.41384	0.999999	3836	2	0.32278	TRUE	-	-	-	+	-	-
HCLS1	5	0.46478	0.63973	0.999812	5881	2	-0.21335	0.0091953	0.033603	0.940521	320	2	-0.21335	TRUE	-	-	-	+	+	-
DHODH	5	0.4768	0.64839	0.999812	5964	2	-0.20073	0.88596	0.8865	0.999999	8183	1	-0.20073	TRUE	-	-	-	+	-	-
NFKB1	5	0.47959	0.65042	0.999812	5986	2	-0.11765	0.92455	0.92496	0.999999	8524	0	-0.11765	TRUE	-	-	-	+	-	-
RGS19	5	0.49044	0.65831	0.999812	6053	1	0.22711	0.83075	0.84117	0.999999	7752	1	0.22711	TRUE	-	-	-	-	-	+
NEMF	5	0.50271	0.66715	0.999812	6126	1	0.415	0.0046542	0.019237	0.913683	193	3	0.415	TRUE	-	-	-	-	+	-
ANXA1	5	0.50421	0.66824	0.999812	6137	2	0.076699	0.11912	0.25635	0.984837	2438	2	0.076699	TRUE	-	-	-	+	-	-
GPR22	5	0.51353	0.67502	0.999812	6202	2	0.10024	0.87611	0.87729	0.999999	8097	1	0.10024	TRUE	-	-	-	-	+	-
LGALS8	5	0.52378	0.68254	0.999812	6267	2	0.13955	0.78788	0.8135	0.999999	7513	1	0.13955	TRUE	-	-	-	+	-	-
PLCG2	5	0.52555	0.68389	0.999812	6276	2	-0.21674	0.29316	0.47762	0.999999	4401	1	-0.21674	TRUE	-	-	-	+	+	+
PKD1	5	0.53064	0.68772	0.999812	6319	2	-0.18407	0.2192	0.40254	0.999999	3722	2	-0.18407	TRUE	-	-	-	-	+	-
ARFRP1	5	0.54949	0.70182	0.999812	6450	2	0.067069	0.38201	0.54977	0.999999	5074	2	0.067069	TRUE	-	-	-	-	+	+
IL17A	5	0.5621	0.71141	0.999812	6540	1	-0.054304	0.057941	0.1588	0.972686	1518	2	-0.054304	TRUE	+	-	-	-	-	-
HPSE	5	0.57019	0.71749	0.999812	6612	1	0.27102	0.055684	0.15354	0.972686	1466	4	0.27102	TRUE	-	-	-	-	+	+
UBE2F	5	0.5854	0.72916	0.999812	6726	2	-0.21882	0.028995	0.08729	0.949677	866	2	-0.21882	TRUE	-	-	-	-	+	-
MRPL4	5	0.59272	0.73484	0.999812	6785	2	0.63579	0.073768	0.18511	0.977242	1773	3	0.63579	TRUE	-	-	-	+	-	-
TOMM6	5	0.59908	0.73972	0.999812	6823	2	0.14314	0.13514	0.28053	0.986289	2663	2	0.14314	TRUE	-	-	-	+	+	-
PCBP3	5	0.60131	0.74144	0.999812	6841	2	-0.13588	0.10591	0.23594	0.98306	2257	1	-0.13588	TRUE	-	+	-	-	-	-
PSMA6	4	0.61657	0.71419	0.999812	6955	1	-0.19118	0.90575	0.90594	0.999999	8352	0	-0.19118	TRUE	-	-	-	-	+	-
NCF4	5	0.62921	0.76316	0.999812	7040	2	-0.25044	0.049667	0.13902	0.972686	1334	2	-0.25044	TRUE	-	-	-	+	-	-
NEK9	5	0.63511	0.76782	0.999812	7077	2	-0.25052	0.75247	0.79369	0.999999	7318	1	-0.25052	TRUE	-	-	-	+	-	-
GPR183	5	0.63698	0.76923	0.999812	7088	2	-0.26922	0.76889	0.80259	0.999999	7417	1	-0.26922	TRUE	+	-	-	+	-	-
TBC1D1	5	0.64754	0.77764	0.999812	7172	2	-0.11534	0.52158	0.66723	0.999999	6144	2	-0.11534	TRUE	-	-	-	-	-	+
VIPAS39	5	0.65959	0.78721	0.999812	7257	1	0.48428	0.12136	0.25974	0.984837	2467	3	0.48428	TRUE	-	-	-	+	-	-
ZFAND6	10	0.68753	0.87547	0.999812	7390	2	-0.0083403	0.33531	0.60804	0.999999	4715	4	-0.0083403	TRUE	-	-	-	-	+	-
SMAD3	5	0.69029	0.8036	0.999812	7398	1	0.50039	0.065671	0.17191	0.976922	1645	3	0.50039	TRUE	+	-	-	+	+	+
PPP5C	5	0.74791	0.82334	0.999812	7621	1	0.7989	0.012171	0.04201	0.940521	401	4	0.7989	TRUE	-	-	-	+	-	-
ITK	5	0.76144	0.82868	0.999812	7671	1	0.20986	0.22335	0.40828	0.999999	3782	3	0.20986	TRUE	+	-	-	-	-	-
PFKM	10	0.7625	0.90761	0.999812	7675	1	0.35046	0.048842	0.17055	0.976922	1312	6	0.35046	TRUE	-	-	-	-	-	+
MAP3K8	5	0.76438	0.82987	0.999812	7686	1	0.38432	0.083142	0.20018	0.977242	1915	3	0.38432	TRUE	-	-	-	+	+	+
AHSA1	5	0.77096	0.83241	0.999812	7708	1	0.2442	0.18786	0.35802	0.999999	3299	3	0.2442	TRUE	-	-	-	+	-	-
IL15RA	5	0.80314	0.84647	0.999812	7849	1	0.49559	0.057353	0.15743	0.972686	1502	3	0.49559	TRUE	+	-	-	+	-	-
USP49	2	0.84508	0.84487	0.999812	8040	0	0.37838	0.20613	0.26805	0.984837	3525	1	0.37838	TRUE	-	-	-	+	+	-
IQGAP2	5	0.86226	0.87728	0.999812	8141	1	0.081092	0.25974	0.45087	0.999999	4153	2	0.081092	TRUE	-	-	-	-	+	+
RGS14	5	0.89218	0.89746	0.999812	8317	1	0.1946	0.1552	0.31046	0.998326	2902	2	0.1946	TRUE	-	-	-	-	+	+
PTPN2	5	0.91104	0.91261	0.999812	8455	1	0.94042	0.0018806	0.0079485	0.817987	91	4	0.94042	TRUE	-	-	-	+	+	-
SBNO2	10	0.91507	0.96502	0.999812	8484	1	0.49526	0.014588	0.066094	0.943972	471	7	0.49526	TRUE	-	-	-	+	-	-
NANS	5	0.91642	0.91732	0.999812	8493	1	0.5858	0.030674	0.091652	0.956831	897	3	0.5858	TRUE	-	-	-	-	-	+
TGFBR2	5	0.93155	0.9319	0.999812	8630	0	0.56467	0.086217	0.20506	0.977242	1970	3	0.56467	TRUE	-	-	-	+	+	-
RIPK2	5	0.93234	0.93269	0.999812	8634	0	0.3885	0.051506	0.14353	0.972686	1380	4	0.3885	TRUE	-	-	-	+	-	-
CD274	5	0.94378	0.94407	0.999812	8727	0	0.016269	0.39866	0.56357	0.999999	5200	1	0.016269	TRUE	-	-	-	-	-	+
IL12RB2	5	0.9494	0.94963	0.999812	8775	0	0.08578	0.85467	0.85895	0.999999	7938	1	0.08578	TRUE	-	-	-	+	-	-
TBL1XR1	5	0.95152	0.9517	0.999812	8799	0	0.31222	0.21034	0.38998	0.999999	3600	3	0.31222	TRUE	+	-	-	-	-	-
DYNC1I2	5	0.96342	0.96349	0.999812	8903	0	0.34197	0.085	0.20315	0.977242	1948	3	0.34197	TRUE	-	-	-	+	+	-
MACF1	5	0.97195	0.9721	0.999812	8980	0	0.4732	0.020505	0.064879	0.943972	642	4	0.4732	TRUE	-	-	-	+	+	-
IFITM2	5	0.97225	0.97241	0.999812	8987	0	0.056723	0.88946	0.88995	0.999999	8208	1	0.056723	TRUE	-	-	-	+	-	-
DACT3	5	0.98715	0.9872	0.999812	9124	0	0.54176	0.025635	0.078566	0.94953	766	4	0.54176	TRUE	-	-	-	-	+	-
IL2RG	5	2.76e-12	5.35e-07	0.00055	1	5	-4.069	1	1	0.999999	9262	0	-4.069	FALSE	-	-	-	-	-	-
STAT3	5	1.21e-10	5.35e-07	0.00055	3	5	-2.4069	0.99922	0.99921	0.999999	9242	0	-2.4069	FALSE	-	-	-	-	-	-
IL2RB	5	3.32e-10	5.35e-07	0.00055	4	5	-2.8902	1	1	0.999999	9260	0	-2.8902	FALSE	-	-	-	-	-	-
TRAF3	5	7.1e-10	5.35e-07	0.00055	5	5	-1.8406	0.99996	0.99997	0.999999	9253	0	-1.8406	FALSE	-	-	-	-	-	-
JAK3	5	1.45e-09	5.35e-07	0.00055	6	5	-4.1841	0.99996	0.99997	0.999999	9254	0	-4.1841	FALSE	-	-	-	-	-	-
POLR2E	5	3.01e-09	5.35e-07	0.00055	7	4	-2.8829	0.087655	0.20735	0.977242	1991	1	-2.8829	FALSE	-	-	-	-	-	-
IL12RB1	5	1.5e-08	5.35e-07	0.00055	8	5	-2.4132	0.99996	0.99997	0.999999	9255	0	-2.4132	FALSE	-	-	-	-	-	-
POLR2D	5	9.42e-08	5.35e-07	0.00055	9	4	-1.916	0.92777	0.92819	0.999999	8554	0	-1.916	FALSE	-	-	-	-	-	-
SON	5	2.98e-07	3.74e-06	0.00315	10	5	-1.3638	0.99993	0.99994	0.999999	9249	0	-1.3638	FALSE	-	-	-	-	-	-
SNRPD2	5	3.38e-07	3.74e-06	0.00315	11	5	-2.3678	1	1	0.999999	9259	0	-2.3678	FALSE	-	-	-	-	-	-
POLR2H	5	4.54e-06	2.51e-05	0.01866	12	5	-2.3931	1	1	0.999999	9258	0	-2.3931	FALSE	-	-	-	-	-	-
POLR2G	5	4.89e-06	2.62e-05	0.01866	13	4	-2.369	0.9608	0.96085	0.999999	8833	0	-2.369	FALSE	-	-	-	-	-	-
RPL23	5	7.75e-06	3.47e-05	0.022984	14	5	-1.6198	0.99999	1	0.999999	9257	0	-1.6198	FALSE	-	-	-	-	-	-
QARS	5	1.13e-05	5.29e-05	0.03125	15	4	-2.1257	0.4241	0.58472	0.999999	5386	1	-2.1257	FALSE	-	-	-	-	-	-
ALG11	5	1.18e-05	5.4e-05	0.03125	16	5	-2.1106	0.99583	0.99583	0.999999	9206	0	-2.1106	FALSE	-	-	-	-	-	-
SNRPA1	5	1.98e-05	8.5e-05	0.046302	17	5	-1.8684	0.99983	0.99983	0.999999	9247	0	-1.8684	FALSE	-	-	-	-	-	-
ACOT8	5	2.74e-05	0.0001224	0.062981	18	4	-1.7093	0.89403	0.89445	0.999999	8260	0	-1.7093	FALSE	-	-	-	-	-	-
POLR2F	5	3.03e-05	0.0001395	0.068004	19	4	-1.2044	0.35233	0.52557	0.999999	4846	1	-1.2044	FALSE	-	-	-	-	-	-
DKC1	5	3.9e-05	0.00017692	0.078501	20	5	-1.1828	0.99996	0.99997	0.999999	9256	0	-1.1828	FALSE	-	-	-	-	-	-
SNW1	5	3.94e-05	0.00017799	0.078501	21	4	-1.6613	0.9633	0.96338	0.999999	8859	0	-1.6613	FALSE	-	-	-	-	-	-
SF3B3	5	4.53e-05	0.00020578	0.086634	22	5	-1.1321	0.99995	0.99997	0.999999	9252	0	-1.1321	FALSE	-	-	-	-	-	-
RAPGEFL1	5	4.81e-05	0.00022823	0.091907	23	3	-1.6395	0.21754	0.40019	0.999999	3701	1	-1.6395	FALSE	-	-	-	-	-	-
COX5A	5	5.16e-05	0.00025068	0.096741	24	1	-0.083931	0.8904	0.89089	0.999999	8220	1	-0.083931	FALSE	-	-	-	-	-	-
RPS10	5	5.84e-05	0.00028916	0.107129	25	5	-2.1063	0.99994	0.99996	0.999999	9251	0	-2.1063	FALSE	-	-	-	-	-	-
BRIX1	5	6.39e-05	0.00031696	0.112909	26	5	-1.3905	0.99994	0.99995	0.999999	9250	0	-1.3905	FALSE	-	-	-	-	-	-
SREBF2	5	7e-05	0.00034903	0.11616	27	5	-1.5763	0.99942	0.9994	0.999999	9243	0	-1.5763	FALSE	-	-	-	-	-	-
CHAF1A	5	7.03e-05	0.00035116	0.11616	28	4	-1.3584	0.97567	0.97587	0.999999	8983	0	-1.3584	FALSE	-	-	-	-	-	-
ZMYM6	5	7.31e-05	0.00036827	0.117617	29	4	-1.3717	0.20294	0.37959	0.999999	3496	1	-1.3717	FALSE	-	-	-	-	-	-
EIF2AK4	5	0.00010884	0.00052434	0.161881	30	4	-1.7454	0.41978	0.58112	0.999999	5350	1	-1.7454	FALSE	-	-	-	-	-	-
KDELR1	5	0.00011464	0.00054786	0.163686	31	5	-1.3949	0.99989	0.99988	0.999999	9248	0	-1.3949	FALSE	-	-	-	-	-	-
CHAF1B	5	0.00012461	0.00058634	0.169667	32	4	-1.3362	0.97466	0.97484	0.999999	8976	0	-1.3362	FALSE	-	-	-	-	-	-
U2AF1	5	0.00013006	0.00060451	0.169667	33	3	-0.60554	0.98191	0.98204	0.999999	9053	0	-0.60554	FALSE	-	-	-	-	-	-
RAD51C	5	0.00015842	0.000736	0.200495	34	4	-1.9867	0.43221	0.5914	0.999999	5449	1	-1.9867	FALSE	-	-	-	-	-	-
RBM22	5	0.0001976	0.00093483	0.247383	35	4	-0.88778	0.97778	0.97803	0.999999	9009	0	-0.88778	FALSE	-	-	-	-	-	-
PACS2	5	0.00020866	0.00097225	0.250138	36	5	-1.0409	0.99979	0.99978	0.999999	9246	0	-1.0409	FALSE	-	-	-	-	-	-
MSL3	10	0.00021209	0.0015912	0.342735	37	7	-1.2109	0.93602	0.96609	0.999999	8620	1	-1.2109	FALSE	-	-	-	-	-	-
CDKN1C	5	0.00025102	0.0011668	0.292079	38	4	-1.4043	0.97026	0.97039	0.999999	8931	0	-1.4043	FALSE	-	-	-	-	-	-
S100A1	5	0.00027432	0.0012609	0.307322	39	4	-1.3375	0.77096	0.80367	0.999999	7432	1	-1.3375	FALSE	-	-	-	-	-	-
AHDC1	5	0.00028563	0.0013133	0.311881	40	4	-1.0801	0.36397	0.53498	0.999999	4941	1	-1.0801	FALSE	-	-	-	-	-	-
EIF2B3	5	0.00030783	0.0014073	0.325866	41	5	-1.0571	0.99969	0.99969	0.999999	9245	0	-1.0571	FALSE	-	-	-	-	-	-
RIOK2	5	0.00034117	0.0015399	0.342735	42	4	-1.3607	0.97462	0.9748	0.999999	8975	0	-1.3607	FALSE	-	-	-	-	-	-
DAZAP1	5	0.00035035	0.0015869	0.342735	43	4	-2.3472	0.39079	0.55699	0.999999	5136	1	-2.3472	FALSE	-	-	-	-	-	-
NPTN	5	0.00039533	0.001774	0.363	44	3	-2.0133	0.49995	0.64878	0.999999	5975	2	-2.0133	FALSE	-	-	-	-	-	-
UPK1A	5	0.00039695	0.0017857	0.363	45	4	-1.2342	0.93029	0.93066	0.999999	8573	0	-1.2342	FALSE	-	-	-	-	-	-
RPA1	5	0.00040264	0.0018029	0.363	46	4	-2.5513	0.90993	0.91044	0.999999	8386	0	-2.5513	FALSE	-	-	-	-	-	-
EIF1AD	5	0.00047873	0.0021097	0.411819	47	5	-1.317	0.99952	0.99952	0.999999	9244	0	-1.317	FALSE	-	-	-	-	-	-
RUVBL1	5	0.00048911	0.0021342	0.411819	48	2	0.22857	0.23271	0.42136	0.999999	3907	3	0.22857	FALSE	-	-	-	-	-	-
DPH6	5	0.00055536	0.0024197	0.448218	49	4	-1.3684	0.98459	0.98468	0.999999	9081	0	-1.3684	FALSE	-	-	-	-	-	-
MAP4K1	5	0.00056703	0.0024731	0.449136	50	2	0.012184	0.25283	0.44531	0.999999	4101	2	0.012184	FALSE	-	-	-	-	-	-
ZFP512	5	0.00058429	0.0025533	0.454779	51	4	-0.93759	0.39515	0.56067	0.999999	5176	1	-0.93759	FALSE	-	-	-	-	-	-
LRSAM1	4	0.00059843	0.0023416	0.442615	52	3	-1.6789	0.38601	0.53143	0.999999	5108	1	-1.6789	FALSE	-	-	-	-	-	-
FAM98C	5	0.00065282	0.0028601	0.499813	53	5	-1.528	0.99627	0.99625	0.999999	9210	0	-1.528	FALSE	-	-	-	-	-	-
THOC2	5	0.0006701	0.0029371	0.503759	54	2	-0.019419	0.83164	0.84177	0.999999	7762	1	-0.019419	FALSE	-	-	-	-	-	-
ANGPT2	5	0.00068778	0.0030311	0.510441	55	4	-1.3219	0.91966	0.9201	0.999999	8474	0	-1.3219	FALSE	-	-	-	-	-	-
SEC24C	5	0.00073567	0.0032674	0.524974	56	4	-2.5576	0.957	0.95714	0.999999	8792	0	-2.5576	FALSE	-	-	-	-	-	-
IGF2BP3	5	0.00075615	0.0033614	0.524974	57	4	-1.2649	0.433	0.59207	0.999999	5452	1	-1.2649	FALSE	-	-	-	-	-	-
ELP2	5	0.00076729	0.0034063	0.524974	58	4	-2.386	0.85618	0.86016	0.999999	7951	1	-2.386	FALSE	-	-	-	-	-	-
RPL21	5	0.00078053	0.0034651	0.524974	59	5	-1.3742	0.99881	0.9988	0.999999	9234	0	-1.3742	FALSE	-	-	-	-	-	-
AP3M2	5	0.00080045	0.0035378	0.524974	60	4	-1.0782	0.96421	0.96429	0.999999	8869	0	-1.0782	FALSE	-	-	-	-	-	-
PPAT	5	0.00082353	0.003633	0.524974	61	5	-2.0178	0.99918	0.99917	0.999999	9241	0	-2.0178	FALSE	-	-	-	-	-	-
SEC23B	5	0.00082511	0.0036372	0.524974	62	4	-1.0588	0.95063	0.9508	0.999999	8739	0	-1.0588	FALSE	-	-	-	-	-	-
RPS7	5	0.00084951	0.0037388	0.524974	63	5	-1.2741	0.99915	0.99913	0.999999	9240	0	-1.2741	FALSE	-	-	-	-	-	-
TTLL3	5	0.00085106	0.003742	0.524974	64	3	-2.1752	0.98448	0.98458	0.999999	9079	0	-2.1752	FALSE	-	-	-	-	-	-
MIB1	5	0.00085479	0.0037634	0.524974	65	2	0.15923	0.099662	0.22614	0.979612	2170	2	0.15923	FALSE	-	-	-	-	-	-
SIVA1	5	0.0008623	0.0037869	0.524974	66	3	-0.78591	0.021418	0.067368	0.943972	667	2	-0.78591	FALSE	-	-	-	-	-	-
RASSF1	10	0.00094942	0.0064893	0.667822	67	7	-0.98061	0.56077	0.78793	0.999999	6441	2	-0.98061	FALSE	-	-	-	-	-	-
RPS4X	5	0.00095253	0.0041942	0.559052	68	5	-2.6904	0.99905	0.99902	0.999999	9239	0	-2.6904	FALSE	-	-	-	-	-	-
ZFP146	5	0.00095357	0.0042006	0.559052	69	3	-1.0259	0.87212	0.87368	0.999999	8062	1	-1.0259	FALSE	-	-	-	-	-	-
ZDHHC18	5	0.00095847	0.0042252	0.559052	70	5	-1.0911	0.99904	0.99901	0.999999	9238	0	-1.0911	FALSE	-	-	-	-	-	-
LMBRD2	4	0.0010177	0.0037976	0.524974	71	3	-1.134	0.55757	0.64618	0.999999	6419	1	-1.134	FALSE	-	-	-	-	-	-
RPL14	5	0.0010228	0.0044924	0.574575	72	4	-1.7277	0.67849	0.75922	0.999999	6990	1	-1.7277	FALSE	-	-	-	-	-	-
RPS24	5	0.0010332	0.0045491	0.574575	73	3	-1.8806	0.51814	0.6643	0.999999	6110	1	-1.8806	FALSE	-	-	-	-	-	-
NFRKB	5	0.0010638	0.0046624	0.574575	74	5	-0.91572	0.99894	0.9989	0.999999	9237	0	-0.91572	FALSE	-	-	-	-	-	-
RPLP0	5	0.001067	0.0046742	0.574575	75	4	-1.3898	0.88523	0.88579	0.999999	8177	1	-1.3898	FALSE	-	-	-	-	-	-
XAF1	5	0.001074	0.0046955	0.574575	76	5	-1.0666	0.99893	0.99889	0.999999	9236	0	-1.0666	FALSE	-	-	-	-	-	-
USP8	5	0.001085	0.0047404	0.574575	77	4	-1.5558	0.98262	0.98272	0.999999	9064	0	-1.5558	FALSE	-	-	-	-	-	-
UNC45A	5	0.001103	0.0048163	0.574575	78	5	-1.0686	0.9989	0.99887	0.999999	9235	0	-1.0686	FALSE	-	-	-	-	-	-
ZBTB44	5	0.0011088	0.0048388	0.574575	79	3	-1.1354	0.89192	0.89235	0.999999	8240	0	-1.1354	FALSE	-	-	-	-	-	-
RNF2	5	0.0012051	0.0052087	0.602231	80	5	-1.7296	0.99879	0.99879	0.999999	9233	0	-1.7296	FALSE	-	-	-	-	-	-
HEXIM2	5	0.0012338	0.0053209	0.602231	81	4	-1.4283	0.26547	0.45541	0.999999	4203	1	-1.4283	FALSE	-	-	-	-	-	-
TMEM41A	5	0.0012453	0.0053572	0.602231	82	4	-1.5647	0.98826	0.98831	0.999999	9118	0	-1.5647	FALSE	-	-	-	-	-	-
TM9SF4	5	0.001257	0.0053968	0.602231	83	4	-1.1378	0.5376	0.68134	0.999999	6285	1	-1.1378	FALSE	-	-	-	-	-	-
SOD3	5	0.0012779	0.0054802	0.602854	84	5	-1.1524	0.99872	0.99872	0.999999	9232	0	-1.1524	FALSE	-	-	-	-	-	-
CDC40	5	0.0012883	0.0055326	0.602854	85	3	-0.48642	0.01073	0.038016	0.940521	370	2	-0.48642	FALSE	-	-	-	-	-	-
RPL7L1	4	0.0013492	0.0050301	0.589736	87	3	-2.1886	0.8914	0.89152	0.999999	8232	0	-2.1886	FALSE	-	-	-	-	-	-
LASP1	5	0.0013928	0.005973	0.643277	88	3	-1.2937	0.71855	0.77708	0.999999	7180	1	-1.2937	FALSE	-	-	-	-	-	-
ALDOA	5	0.0014412	0.0061718	0.656109	89	5	-1.5696	0.99765	0.99766	0.999999	9224	0	-1.5696	FALSE	-	-	-	-	-	-
ENTPD6	5	0.0014534	0.0062338	0.656109	90	3	-1.2164	0.35078	0.52431	0.999999	4836	2	-1.2164	FALSE	-	-	-	-	-	-
EFCAB11	5	0.001513	0.006469	0.667822	91	5	-1.1573	0.99358	0.9936	0.999999	9177	0	-1.1573	FALSE	-	-	-	-	-	-
RBM7	5	0.0015934	0.0067972	0.691818	92	3	-0.95506	0.19595	0.36953	0.999999	3403	1	-0.95506	FALSE	-	-	-	-	-	-
TXNDC16	5	0.0016692	0.0070815	0.712925	93	5	-0.92731	0.99833	0.99834	0.999999	9231	0	-0.92731	FALSE	-	-	-	-	-	-
TMEM245	5	0.0017003	0.0071959	0.716651	94	2	-0.13384	0.20818	0.3869	0.999999	3561	2	-0.13384	FALSE	-	-	-	-	-	-
SNRPB	5	0.0017524	0.0073947	0.723554	95	5	-1.1637	0.99825	0.99825	0.999999	9230	0	-1.1637	FALSE	-	-	-	-	-	-
YIPF5	5	0.0017574	0.0074215	0.723554	96	4	-0.55343	0.57255	0.71198	0.999999	6534	1	-0.55343	FALSE	-	-	-	-	-	-
JOSD1	5	0.0017912	0.0075786	0.729152	97	4	-1.7458	0.88712	0.88761	0.999999	8193	1	-1.7458	FALSE	-	-	-	-	-	-
TTBK2	5	0.0018033	0.0076363	0.729152	98	3	-0.37889	0.69327	0.76547	0.999999	7067	1	-0.37889	FALSE	-	-	-	-	-	-
KLHL6	5	0.0018381	0.0077785	0.735149	99	4	-1.6257	0.26941	0.4586	0.999999	4231	1	-1.6257	FALSE	-	-	-	-	-	-
OSGEP	5	0.0018903	0.007988	0.735828	100	5	-0.98619	0.99811	0.99813	0.999999	9229	0	-0.98619	FALSE	-	-	-	-	-	-
PRKAR1A	5	0.0018951	0.0080041	0.735828	101	5	-0.81898	0.9981	0.99813	0.999999	9228	0	-0.81898	FALSE	-	-	-	-	-	-
DBNDD1	5	0.0019123	0.0080736	0.735828	102	4	-1.1466	0.95952	0.95962	0.999999	8822	0	-1.1466	FALSE	-	-	-	-	-	-
ZFHX2	5	0.0019181	0.0081035	0.735828	103	3	-1.4694	0.18156	0.34891	0.999999	3222	2	-1.4694	FALSE	-	-	-	-	-	-
SRSF1	5	0.0019395	0.0081933	0.736759	104	3	-0.83166	0.94301	0.94328	0.999999	8679	0	-0.83166	FALSE	-	-	-	-	-	-
UFM1	5	0.0020092	0.0084798	0.744564	105	2	-0.22037	0.90612	0.90656	0.999999	8353	0	-0.22037	FALSE	-	-	-	-	-	-
SNRNP200	5	0.0020105	0.008484	0.744564	106	3	-1.0913	0.89511	0.89554	0.999999	8266	0	-1.0913	FALSE	-	-	-	-	-	-
BOP1	5	0.0020333	0.0085738	0.744564	107	3	-0.77781	0.92438	0.92481	0.999999	8520	0	-0.77781	FALSE	-	-	-	-	-	-
STRADB	5	0.0021122	0.008902	0.763431	108	3	-0.40131	0.66512	0.75371	0.999999	6935	1	-0.40131	FALSE	-	-	-	-	-	-
CASP8AP2	5	0.0021791	0.0092024	0.781951	109	5	-1.5724	0.99782	0.99784	0.999999	9227	0	-1.5724	FALSE	-	-	-	-	-	-
GEMIN5	10	0.0022121	0.013941	0.918929	110	7	-1.0222	0.4125	0.67784	0.999999	5297	2	-1.0222	FALSE	-	-	-	-	-	-
RPL27A	5	0.0022184	0.009382	0.787513	111	4	-1.2118	0.055296	0.15264	0.972686	1459	1	-1.2118	FALSE	-	-	-	-	-	-
ARNT	5	0.0022697	0.0095766	0.787513	112	4	-1.2446	0.40434	0.56829	0.999999	5237	1	-1.2446	FALSE	-	-	-	-	-	-
NKTR	5	0.002274	0.0095937	0.787513	113	3	-0.79845	0.87842	0.87937	0.999999	8114	1	-0.79845	FALSE	-	-	-	-	-	-
SNRPD3	5	0.002318	0.0097722	0.787513	114	5	-1.1988	0.99768	0.99769	0.999999	9226	0	-1.1988	FALSE	-	-	-	-	-	-
RPL3	5	0.0023225	0.0097978	0.787513	115	3	-0.96371	0.22783	0.41467	0.999999	3850	1	-0.96371	FALSE	-	-	-	-	-	-
TMEM30A	5	0.0023284	0.0098171	0.787513	116	3	-1.2292	0.058734	0.16041	0.972686	1533	2	-1.2292	FALSE	-	-	-	-	-	-
FAM133B	5	0.0023398	0.009863	0.787513	117	5	-1.0231	0.99766	0.99767	0.999999	9225	0	-1.0231	FALSE	-	-	-	-	-	-
HAUS1	5	0.0025065	0.010534	0.833926	118	5	-1.0317	0.99749	0.99751	0.999999	9223	0	-1.0317	FALSE	-	-	-	-	-	-
LIPT2	5	0.0025473	0.010692	0.834387	119	3	-1.4402	0.36016	0.53186	0.999999	4906	1	-1.4402	FALSE	-	-	-	-	-	-
CCL17	5	0.0025539	0.01072	0.834387	120	5	-0.79419	0.99745	0.99745	0.999999	9222	0	-0.79419	FALSE	-	-	-	-	-	-
BOD1	5	0.0026056	0.010916	0.842533	121	5	-0.79703	0.99739	0.99739	0.999999	9221	0	-0.79703	FALSE	-	-	-	-	-	-
MIF4GD	5	0.0026758	0.011193	0.856763	122	3	-0.32869	0.22236	0.40686	0.999999	3769	2	-0.32869	FALSE	-	-	-	-	-	-
RPL17	5	0.0027491	0.011514	0.865259	123	5	-0.73885	0.99725	0.99725	0.999999	9220	0	-0.73885	FALSE	-	-	-	-	-	-
POLD2	5	0.0027667	0.011573	0.865259	124	4	-1.1477	0.88598	0.88652	0.999999	8184	1	-1.1477	FALSE	-	-	-	-	-	-
MAPKAPK3	5	0.0027691	0.011584	0.865259	125	3	-1.1054	0.62766	0.73903	0.999999	6793	1	-1.1054	FALSE	-	-	-	-	-	-
EXOSC4	5	0.002811	0.011778	0.870305	126	3	-1.1931	0.86475	0.86736	0.999999	8005	1	-1.1931	FALSE	-	-	-	-	-	-
CDKL3	5	0.0028251	0.01184	0.870305	127	5	-0.94232	0.99717	0.99718	0.999999	9219	0	-0.94232	FALSE	-	-	-	-	-	-
SNX15	5	0.0028568	0.011981	0.873743	128	5	-0.90259	0.99714	0.99714	0.999999	9218	0	-0.90259	FALSE	-	-	-	-	-	-
RPL24	10	0.0028626	0.017333	0.918929	129	8	-1.0247	0.86498	0.93617	0.999999	8006	1	-1.0247	FALSE	-	-	-	-	-	-
POLR3E	5	0.0028858	0.012109	0.876199	130	3	-1.3724	0.83293	0.84268	0.999999	7772	1	-1.3724	FALSE	-	-	-	-	-	-
DDIT4	5	0.0029157	0.012247	0.879346	131	5	-0.89535	0.99708	0.99708	0.999999	9217	0	-0.89535	FALSE	-	-	-	-	-	-
RCL1	5	0.0029776	0.0125	0.890594	132	5	-0.88543	0.99702	0.99702	0.999999	9216	0	-0.88543	FALSE	-	-	-	-	-	-
MRPL50	5	0.0030752	0.012898	0.907531	133	5	-1.0492	0.99692	0.9969	0.999999	9215	0	-1.0492	FALSE	-	-	-	-	-	-
UBALD1	5	0.0031004	0.012996	0.907531	134	5	-0.70923	0.9969	0.99687	0.999999	9214	0	-0.70923	FALSE	-	-	-	-	-	-
YTHDF2	5	0.003171	0.013275	0.907531	135	3	-1.0256	0.56387	0.70443	0.999999	6465	2	-1.0256	FALSE	-	-	-	-	-	-
PARP2	5	0.0032054	0.0134	0.907531	136	5	-1.2356	0.99679	0.99675	0.999999	9213	0	-1.2356	FALSE	-	-	-	-	-	-
RB1CC1	5	0.0032059	0.013401	0.907531	137	4	-1.1718	0.93034	0.93071	0.999999	8575	0	-1.1718	FALSE	-	-	-	-	-	-
ATF7IP	5	0.0032139	0.013424	0.907531	138	4	-1.3882	0.2909	0.47584	0.999999	4386	1	-1.3882	FALSE	-	-	-	-	-	-
ASH2L	10	0.0032761	0.019394	0.918929	139	7	-0.70384	0.38696	0.65484	0.999999	5115	2	-0.70384	FALSE	-	-	-	-	-	-
CLK3	5	0.00338	0.014087	0.918929	141	5	-0.78237	0.99662	0.9966	0.999999	9212	0	-0.78237	FALSE	-	-	-	-	-	-
IK	5	0.0034061	0.014205	0.918929	142	3	-1.1213	0.83349	0.84308	0.999999	7778	1	-1.1213	FALSE	-	-	-	-	-	-
RPS14	5	0.0034212	0.014253	0.918929	143	4	-1.6734	0.7163	0.77604	0.999999	7172	1	-1.6734	FALSE	-	-	-	-	-	-
TMEM143	5	0.003542	0.014799	0.918929	144	3	-2.0823	0.52073	0.66652	0.999999	6136	2	-2.0823	FALSE	-	-	-	-	-	-
PPIE	5	0.0035526	0.014847	0.918929	145	4	-0.72781	0.77115	0.80376	0.999999	7433	1	-0.72781	FALSE	-	-	-	-	-	-
SPN	5	0.0035941	0.015016	0.918929	146	5	-1.3779	0.99641	0.99637	0.999999	9211	0	-1.3779	FALSE	-	-	-	-	-	-
PPIG	5	0.0036792	0.01535	0.918929	147	3	-0.96726	0.54981	0.69195	0.999999	6366	2	-0.96726	FALSE	-	-	-	-	-	-
IL4RA	5	0.0036868	0.015388	0.918929	148	2	0.11404	0.071248	0.18107	0.977242	1735	2	0.11404	FALSE	-	-	-	-	-	-
GIMAP7	5	0.0037286	0.015547	0.918929	149	5	-0.82773	0.99314	0.99318	0.999999	9171	0	-0.82773	FALSE	-	-	-	-	-	-
N4BP1	5	0.0037633	0.015688	0.918929	150	3	-0.55938	0.42381	0.58445	0.999999	5383	2	-0.55938	FALSE	-	-	-	-	-	-
TRPV2	10	0.0038089	0.022039	0.918929	151	2	0.43658	0.031539	0.12477	0.971979	918	6	0.43658	FALSE	-	-	-	-	-	-
ZYX	5	0.0038241	0.015951	0.918929	152	4	-0.99556	0.81383	0.82963	0.999999	7657	1	-0.99556	FALSE	-	-	-	-	-	-
RPL4	5	0.003861	0.016106	0.918929	153	2	0.29709	0.0052994	0.021777	0.913683	213	3	0.29709	FALSE	-	-	-	-	-	-
EIF3C	5	0.0039182	0.016343	0.918929	154	3	-0.94919	0.86579	0.86828	0.999999	8017	1	-0.94919	FALSE	-	-	-	-	-	-
SMG9	5	0.0039439	0.016441	0.918929	155	5	-0.8697	0.99606	0.99604	0.999999	9209	0	-0.8697	FALSE	-	-	-	-	-	-
SF3B2	5	0.0040076	0.016699	0.918929	156	4	-2.2691	0.956	0.9561	0.999999	8785	0	-2.2691	FALSE	-	-	-	-	-	-
CKAP5	5	0.004017	0.016737	0.918929	157	4	-0.8226	0.97003	0.97016	0.999999	8927	0	-0.8226	FALSE	-	-	-	-	-	-
RPL22L1	5	0.00402	0.016751	0.918929	158	4	-1.0067	0.95535	0.95548	0.999999	8780	0	-1.0067	FALSE	-	-	-	-	-	-
ZFP672	5	0.0040508	0.016892	0.918929	159	4	-1.2153	0.96274	0.96281	0.999999	8848	0	-1.2153	FALSE	-	-	-	-	-	-
MAGOH	5	0.0040811	0.016995	0.918929	160	4	-1.05	0.79883	0.82021	0.999999	7572	1	-1.05	FALSE	-	-	-	-	-	-
SLC29A2	5	0.0040812	0.016995	0.918929	161	5	-0.73081	0.99592	0.99591	0.999999	9208	0	-0.73081	FALSE	-	-	-	-	-	-
RIC8B	5	0.0041008	0.017067	0.918929	162	3	-0.63731	0.85975	0.86304	0.999999	7971	1	-0.63731	FALSE	-	-	-	-	-	-
CCDC97	5	0.004144	0.017254	0.918929	163	4	-0.91599	0.96984	0.96999	0.999999	8926	0	-0.91599	FALSE	-	-	-	-	-	-
MED1	5	0.0041448	0.017258	0.918929	164	5	-0.98282	0.99586	0.99585	0.999999	9207	0	-0.98282	FALSE	-	-	-	-	-	-
SPTY2D1	5	0.0041646	0.017333	0.918929	165	3	-1.2681	0.83342	0.84303	0.999999	7777	1	-1.2681	FALSE	-	-	-	-	-	-
POLR2A	5	0.0041694	0.017348	0.918929	166	2	-0.28477	0.88071	0.88143	0.999999	8140	1	-0.28477	FALSE	-	-	-	-	-	-
RBM39	5	0.0041775	0.017387	0.918929	167	4	-0.9391	0.97613	0.97634	0.999999	8993	0	-0.9391	FALSE	-	-	-	-	-	-
TYMS	5	0.0041869	0.01741	0.918929	168	5	-1.5362	0.99423	0.99424	0.999999	9183	0	-1.5362	FALSE	-	-	-	-	-	-
LRRC4	5	0.0042118	0.017511	0.918929	169	5	-0.91344	0.99579	0.99578	0.999999	9204	0	-0.91344	FALSE	-	-	-	-	-	-
RER1	5	0.0042196	0.017532	0.918929	170	5	-0.92672	0.99578	0.99577	0.999999	9203	0	-0.92672	FALSE	-	-	-	-	-	-
USP39	10	0.0042599	0.024194	0.918929	171	6	-0.60633	0.46782	0.72599	0.999999	5718	3	-0.60633	FALSE	-	-	-	-	-	-
MED11	5	0.0042722	0.017749	0.918929	172	3	-0.85936	0.48384	0.63509	0.999999	5846	2	-0.85936	FALSE	-	-	-	-	-	-
TECR	5	0.0042801	0.017779	0.918929	173	4	-1.557	0.52857	0.67339	0.999999	6212	1	-1.557	FALSE	-	-	-	-	-	-
CLSPN	5	0.0042833	0.017794	0.918929	174	4	-1.1704	0.96953	0.96964	0.999999	8921	0	-1.1704	FALSE	-	-	-	-	-	-
CRYAA	5	0.0043192	0.017935	0.918929	175	5	-0.67622	0.99568	0.99569	0.999999	9202	0	-0.67622	FALSE	-	-	-	-	-	-
ACSS2	5	0.0043549	0.01808	0.918929	176	3	-1.246	0.90488	0.90528	0.999999	8346	0	-1.246	FALSE	-	-	-	-	-	-
KLHL42	5	0.0043692	0.018143	0.918929	177	3	-0.99063	0.92951	0.9299	0.999999	8567	0	-0.99063	FALSE	-	-	-	-	-	-
MAK16	5	0.0044357	0.018399	0.918929	178	4	-0.94001	0.91634	0.9168	0.999999	8446	0	-0.94001	FALSE	-	-	-	-	-	-
CPT1A	5	0.0044438	0.018429	0.918929	179	3	-0.6041	0.51584	0.66231	0.999999	6094	1	-0.6041	FALSE	-	-	-	-	-	-
NDUFAF6	5	0.0044504	0.018462	0.918929	180	3	-1.7528	0.85333	0.85781	0.999999	7926	1	-1.7528	FALSE	-	-	-	-	-	-
AKAP1	5	0.0044777	0.01857	0.918929	181	2	0.16742	0.15865	0.31559	0.999999	2944	2	0.16742	FALSE	-	-	-	-	-	-
BAALC	5	0.004519	0.018729	0.918929	182	3	-0.65789	0.24154	0.43321	0.999999	3992	2	-0.65789	FALSE	-	-	-	-	-	-
GEMIN4	9	0.0045243	0.025368	0.918929	183	6	-0.80964	0.44621	0.69553	0.999999	5559	2	-0.80964	FALSE	-	-	-	-	-	-
FAM126B	5	0.0045302	0.018765	0.918929	184	5	-1.0145	0.99171	0.99183	0.999999	9154	0	-1.0145	FALSE	-	-	-	-	-	-
YWHAZ	5	0.0045358	0.01879	0.918929	185	2	0.18927	0.26695	0.45663	0.999999	4215	2	0.18927	FALSE	-	-	-	-	-	-
NACA	5	0.0045402	0.018808	0.918929	186	4	-0.98253	0.79739	0.81933	0.999999	7562	1	-0.98253	FALSE	-	-	-	-	-	-
SMPD1	5	0.0045405	0.018808	0.918929	187	3	-1.3257	0.95148	0.95166	0.999999	8751	0	-1.3257	FALSE	-	-	-	-	-	-
KLF3	5	0.0045407	0.01881	0.918929	188	5	-0.74786	0.99546	0.99548	0.999999	9201	0	-0.74786	FALSE	-	-	-	-	-	-
MECP2	5	0.0045951	0.019027	0.918929	189	4	-0.98061	0.1459	0.29673	0.993132	2787	1	-0.98061	FALSE	-	-	-	-	-	-
CEP152	5	0.0046239	0.019138	0.918929	190	5	-1.403	0.99538	0.9954	0.999999	9200	0	-1.403	FALSE	-	-	-	-	-	-
STAT5B	10	0.0046307	0.026079	0.918929	191	7	-0.66456	0.21381	0.47111	0.999999	3644	3	-0.66456	FALSE	-	-	-	-	-	-
NRBP1	5	0.0046832	0.019349	0.918929	192	5	-0.96099	0.99344	0.99347	0.999999	9175	0	-0.96099	FALSE	-	-	-	-	-	-
ODF2L	5	0.0047682	0.019664	0.918929	193	5	-0.74958	0.99523	0.99524	0.999999	9199	0	-0.74958	FALSE	-	-	-	-	-	-
HAGHL	5	0.0047859	0.019741	0.918929	194	1	0.47163	0.0578	0.15844	0.972686	1516	4	0.47163	FALSE	-	-	-	-	-	-
RPL35	5	0.0047864	0.019742	0.918929	195	5	-1.1434	0.99042	0.99052	0.999999	9139	0	-1.1434	FALSE	-	-	-	-	-	-
R3HDM1	5	0.0048073	0.019824	0.918929	196	3	-1.6318	0.43183	0.59109	0.999999	5446	2	-1.6318	FALSE	-	-	-	-	-	-
MLX	5	0.0048157	0.019858	0.918929	197	5	-0.77393	0.99518	0.99519	0.999999	9198	0	-0.77393	FALSE	-	-	-	-	-	-
FCGR3	5	0.0048434	0.019961	0.918929	198	4	-1.3698	0.98378	0.98384	0.999999	9073	0	-1.3698	FALSE	-	-	-	-	-	-
SMYD2	5	0.0049128	0.020222	0.918929	199	3	-0.37353	0.92096	0.92139	0.999999	8490	0	-0.37353	FALSE	-	-	-	-	-	-
DUSP19	5	0.0049411	0.020321	0.918929	200	5	-0.75923	0.99506	0.99506	0.999999	9197	0	-0.75923	FALSE	-	-	-	-	-	-
LIF	5	0.004987	0.020517	0.918929	201	3	-1.3274	0.95814	0.95821	0.999999	8807	0	-1.3274	FALSE	-	-	-	-	-	-
P2RY10	5	0.0050084	0.020595	0.918929	202	4	-1.6626	0.70061	0.76887	0.999999	7096	1	-1.6626	FALSE	-	-	-	-	-	-
AAAS	4	0.0050244	0.017555	0.918929	203	3	-1.6119	0.88322	0.88332	0.999999	8163	0	-1.6119	FALSE	-	-	-	-	-	-
CCDC130	5	0.0050482	0.020742	0.918929	204	5	-0.89588	0.99495	0.99496	0.999999	9196	0	-0.89588	FALSE	-	-	-	-	-	-
ASPN	5	0.005055	0.020776	0.918929	205	3	-1.239	0.57359	0.71296	0.999999	6545	1	-1.239	FALSE	-	-	-	-	-	-
ARID4A	5	0.0051156	0.021023	0.918929	206	4	-0.47777	0.46637	0.62031	0.999999	5707	1	-0.47777	FALSE	-	-	-	-	-	-
GTF3C1	5	0.0051345	0.021101	0.918929	207	3	-1.0043	0.12368	0.26324	0.984837	2499	2	-1.0043	FALSE	-	-	-	-	-	-
TRAFD1	5	0.0051829	0.021288	0.918929	208	4	-1.0046	0.57945	0.71825	0.999999	6596	1	-1.0046	FALSE	-	-	-	-	-	-
ASB2	10	0.0051936	0.028818	0.945458	209	6	-1.2857	0.85547	0.93228	0.999999	7945	2	-1.2857	FALSE	-	-	-	-	-	-
CUL3	5	0.0052075	0.021382	0.918929	210	3	-0.8476	0.45957	0.61455	0.999999	5651	1	-0.8476	FALSE	-	-	-	-	-	-
GDE1	5	0.0052312	0.021503	0.918929	211	5	-1.1968	0.99121	0.99136	0.999999	9149	0	-1.1968	FALSE	-	-	-	-	-	-
ERCC6	5	0.0053004	0.021783	0.918929	212	5	-0.7396	0.9947	0.99471	0.999999	9195	0	-0.7396	FALSE	-	-	-	-	-	-
RRP1	5	0.0053052	0.021797	0.918929	213	3	-1.3035	0.40854	0.57184	0.999999	5272	2	-1.3035	FALSE	-	-	-	-	-	-
TMX1	5	0.0053132	0.021834	0.918929	214	3	-1.1456	0.0051967	0.02134	0.913683	207	1	-1.1456	FALSE	-	-	-	-	-	-
IMPACT	5	0.0053541	0.021965	0.918929	215	4	-0.6087	0.93432	0.9346	0.999999	8604	0	-0.6087	FALSE	-	-	-	-	-	-
RNF111	5	0.005396	0.022132	0.918929	216	4	-1.2863	0.77552	0.80621	0.999999	7449	1	-1.2863	FALSE	-	-	-	-	-	-
MFAP1A	5	0.0054021	0.022158	0.918929	217	2	0.35358	0.2104	0.39006	0.999999	3601	3	0.35358	FALSE	-	-	-	-	-	-
DHX16	5	0.0054152	0.022196	0.918929	218	5	-0.74251	0.99458	0.99463	0.999999	9194	0	-0.74251	FALSE	-	-	-	-	-	-
RPS3	5	0.0054358	0.022276	0.918929	219	5	-0.7813	0.99456	0.99461	0.999999	9193	0	-0.7813	FALSE	-	-	-	-	-	-
MAPK8IP3	5	0.0054408	0.022301	0.918929	221	2	0.024898	0.13543	0.28097	0.986289	2664	2	0.024898	FALSE	-	-	-	-	-	-
BC005537	5	0.005489	0.022489	0.918929	222	4	-1.0622	0.099191	0.22541	0.979612	2163	1	-1.0622	FALSE	-	-	-	-	-	-
TNFAIP1	5	0.0054981	0.022533	0.918929	223	5	-0.74948	0.9945	0.99454	0.999999	9191	0	-0.74948	FALSE	-	-	-	-	-	-
DDX59	5	0.0055606	0.022794	0.918929	224	3	-0.59992	0.4401	0.59807	0.999999	5511	2	-0.59992	FALSE	-	-	-	-	-	-
RPL5	5	0.0055724	0.022836	0.918929	225	5	-0.71142	0.99443	0.99447	0.999999	9190	0	-0.71142	FALSE	-	-	-	-	-	-
OSBPL1A	5	0.0056065	0.02296	0.918929	226	5	-0.74929	0.99439	0.99443	0.999999	9189	0	-0.74929	FALSE	-	-	-	-	-	-
RAD21	5	0.0056082	0.022962	0.918929	227	5	-0.61036	0.99439	0.99443	0.999999	9188	0	-0.61036	FALSE	-	-	-	-	-	-
ARID5A	5	0.0056247	0.02303	0.918929	228	5	-0.69868	0.99298	0.99302	0.999999	9167	0	-0.69868	FALSE	-	-	-	-	-	-
APMAP	5	0.0056589	0.023147	0.918929	229	5	-1.0287	0.99434	0.99436	0.999999	9187	0	-1.0287	FALSE	-	-	-	-	-	-
RIOK1	5	0.0056666	0.023174	0.918929	230	4	-0.84574	0.61797	0.73545	0.999999	6768	1	-0.84574	FALSE	-	-	-	-	-	-
SKIL	5	0.0056671	0.023176	0.918929	231	5	-0.69297	0.99433	0.99436	0.999999	9186	0	-0.69297	FALSE	-	-	-	-	-	-
PRKDC	5	0.0056722	0.023198	0.918929	232	3	-0.799	0.86213	0.86505	0.999999	7987	1	-0.799	FALSE	-	-	-	-	-	-
PALLD	5	0.0056754	0.023212	0.918929	233	5	-0.55086	0.99432	0.99435	0.999999	9185	0	-0.55086	FALSE	-	-	-	-	-	-
FXN	5	0.0057511	0.023522	0.918929	234	5	-0.96528	0.9921	0.99221	0.999999	9156	0	-0.96528	FALSE	-	-	-	-	-	-
HPS5	5	0.0057665	0.023587	0.918929	235	5	-2.1835	0.99423	0.99425	0.999999	9184	0	-2.1835	FALSE	-	-	-	-	-	-
ABCG2	5	0.0057815	0.023636	0.918929	236	5	-0.80063	0.99422	0.99423	0.999999	9182	0	-0.80063	FALSE	-	-	-	-	-	-
ACAP2	5	0.0057937	0.023686	0.918929	237	4	-1.0878	0.9817	0.98183	0.999999	9050	0	-1.0878	FALSE	-	-	-	-	-	-
ALDH4A1	5	0.0058127	0.023749	0.918929	238	1	0.45211	0.078527	0.19265	0.977242	1840	3	0.45211	FALSE	-	-	-	-	-	-
BIRC2	5	0.0058582	0.023916	0.918929	239	4	-1.1199	0.93621	0.93641	0.999999	8622	0	-1.1199	FALSE	-	-	-	-	-	-
NPHP3	5	0.0058603	0.023925	0.918929	240	4	-1.574	0.25828	0.44973	0.999999	4142	1	-1.574	FALSE	-	-	-	-	-	-
RPL7	5	0.0059082	0.024111	0.918929	241	4	-0.9894	0.97884	0.97908	0.999999	9019	0	-0.9894	FALSE	-	-	-	-	-	-
ZC3HAV1	5	0.0059096	0.024113	0.918929	242	3	-1.2508	0.47629	0.62876	0.999999	5788	2	-1.2508	FALSE	-	-	-	-	-	-
PIP4K2B	5	0.0059273	0.024171	0.918929	243	2	-0.22444	0.43153	0.59085	0.999999	5443	2	-0.22444	FALSE	-	-	-	-	-	-
RPL35A	5	0.005954	0.024273	0.918929	244	5	-0.68884	0.99405	0.99408	0.999999	9181	0	-0.68884	FALSE	-	-	-	-	-	-
KCNAB2	10	0.005958	0.032465	0.958646	245	7	-1.0895	0.071146	0.22595	0.979612	1732	3	-1.0895	FALSE	-	-	-	-	-	-
RPS18	5	0.0059917	0.024414	0.918929	246	5	-2.9782	0.99401	0.99403	0.999999	9180	0	-2.9782	FALSE	-	-	-	-	-	-
ZMYM5	5	0.0060075	0.02447	0.918929	247	4	-1.1516	0.22346	0.40843	0.999999	3784	1	-1.1516	FALSE	-	-	-	-	-	-
ZFP952	5	0.006018	0.024501	0.918929	248	1	0.67851	0.059775	0.16207	0.972686	1560	3	0.67851	FALSE	-	-	-	-	-	-
ARHGAP21	5	0.0060375	0.024553	0.918929	249	3	-1.5415	0.006018	0.024376	0.913683	242	1	-1.5415	FALSE	-	-	-	-	-	-
GIMAP1	5	0.0060932	0.024767	0.918929	250	4	-0.9558	0.32255	0.50149	0.999999	4612	1	-0.9558	FALSE	-	-	-	-	-	-
RPL11	5	0.0061206	0.024865	0.918929	251	4	-0.70971	0.98783	0.98789	0.999999	9112	0	-0.70971	FALSE	-	-	-	-	-	-
SMC6	5	0.0062232	0.025244	0.918929	252	3	-0.35327	0.36474	0.53559	0.999999	4950	2	-0.35327	FALSE	-	-	-	-	-	-
MAPK1	5	0.0062659	0.025384	0.918929	253	2	-0.061216	0.5886	0.72507	0.999999	6651	1	-0.061216	FALSE	-	-	-	-	-	-
NFKBIA	5	0.0062902	0.025483	0.918929	254	3	-1.4965	0.88238	0.88307	0.999999	8156	1	-1.4965	FALSE	-	-	-	-	-	-
ARL6	5	0.0062953	0.025503	0.918929	255	3	-0.45619	0.031812	0.094544	0.959086	926	2	-0.45619	FALSE	-	-	-	-	-	-
TGIF2	5	0.0063109	0.025556	0.918929	256	4	-1.1076	0.98035	0.98054	0.999999	9036	0	-1.1076	FALSE	-	-	-	-	-	-
SMU1	5	0.0063258	0.025625	0.918929	257	4	-0.41672	0.84549	0.8518	0.999999	7864	1	-0.41672	FALSE	-	-	-	-	-	-
TRP53I13	5	0.0063706	0.025817	0.918929	259	5	-0.78938	0.99057	0.9907	0.999999	9142	0	-0.78938	FALSE	-	-	-	-	-	-
TAF1D	5	0.0063706	0.025817	0.918929	258	5	-0.74344	0.99363	0.99365	0.999999	9179	0	-0.74344	FALSE	-	-	-	-	-	-
GALNT2	5	0.0063724	0.025823	0.918929	260	5	-0.74725	0.99363	0.99365	0.999999	9178	0	-0.74725	FALSE	-	-	-	-	-	-
RRM1	5	0.0063857	0.025878	0.918929	261	4	-1.1298	0.63624	0.74231	0.999999	6830	1	-1.1298	FALSE	-	-	-	-	-	-
PRPF40A	5	0.0064284	0.026042	0.918929	262	3	-0.65292	0.024455	0.075491	0.94953	735	1	-0.65292	FALSE	-	-	-	-	-	-
UTP14A	5	0.0064414	0.026094	0.918929	263	5	-0.704	0.99356	0.99358	0.999999	9176	0	-0.704	FALSE	-	-	-	-	-	-
RNF145	10	0.0064582	0.034873	0.963652	264	7	-0.6201	0.24256	0.51154	0.999999	4006	3	-0.6201	FALSE	-	-	-	-	-	-
VPS35	5	0.0064694	0.026197	0.919086	265	3	-1.2265	0.30965	0.49099	0.999999	4511	2	-1.2265	FALSE	-	-	-	-	-	-
PHF14	10	0.0064776	0.034951	0.963652	266	4	-0.070047	0.29682	0.57215	0.999999	4430	4	-0.070047	FALSE	-	-	-	-	-	-
MSTO1	5	0.0065166	0.026374	0.921782	267	4	-1.0533	0.75884	0.79709	0.999999	7356	1	-1.0533	FALSE	-	-	-	-	-	-
PCGF6	5	0.0066336	0.026792	0.928421	268	3	-0.43776	0.49338	0.6432	0.999999	5923	1	-0.43776	FALSE	-	-	-	-	-	-
BCL7A	5	0.0066466	0.026835	0.928421	269	4	-0.8796	0.072511	0.18311	0.977242	1751	1	-0.8796	FALSE	-	-	-	-	-	-
ASL	5	0.0066555	0.026864	0.928421	270	5	-0.88643	0.99334	0.99336	0.999999	9174	0	-0.88643	FALSE	-	-	-	-	-	-
AHR	5	0.0067203	0.027104	0.933214	271	4	-0.92163	0.73669	0.78579	0.999999	7253	1	-0.92163	FALSE	-	-	-	-	-	-
VAMP4	5	0.0067954	0.027389	0.933457	272	3	-0.93549	0.92448	0.92489	0.999999	8522	0	-0.93549	FALSE	-	-	-	-	-	-
POLR2B	5	0.0068217	0.027477	0.933457	273	5	-0.93289	0.99318	0.99322	0.999999	9173	0	-0.93289	FALSE	-	-	-	-	-	-
CARHSP1	5	0.0068332	0.027522	0.933457	274	5	-0.43779	0.99317	0.99321	0.999999	9172	0	-0.43779	FALSE	-	-	-	-	-	-
ZSWIM1	5	0.0068387	0.027541	0.933457	275	3	-0.57064	0.27663	0.46444	0.999999	4278	2	-0.57064	FALSE	-	-	-	-	-	-
GSTT2	5	0.006859	0.027615	0.933457	276	4	-2.0142	0.5496	0.69176	0.999999	6365	1	-2.0142	FALSE	-	-	-	-	-	-
COPS2	5	0.0068988	0.027763	0.933821	277	4	-0.92375	0.33115	0.50838	0.999999	4685	1	-0.92375	FALSE	-	-	-	-	-	-
SPICE1	5	0.0069234	0.027865	0.933821	278	5	-0.7149	0.99308	0.99312	0.999999	9170	0	-0.7149	FALSE	-	-	-	-	-	-
METTL22	5	0.0069413	0.027928	0.933821	279	3	-0.92071	0.92048	0.9209	0.999999	8485	0	-0.92071	FALSE	-	-	-	-	-	-
PRR3	5	0.0069699	0.028046	0.934379	280	5	-0.50135	0.99303	0.99308	0.999999	9169	0	-0.50135	FALSE	-	-	-	-	-	-
COG1	5	0.0070029	0.028187	0.935715	281	5	-0.75864	0.993	0.99304	0.999999	9168	0	-0.75864	FALSE	-	-	-	-	-	-
COPS7B	10	0.0070293	0.037551	0.967862	282	7	-0.70049	0.55692	0.78586	0.999999	6416	1	-0.70049	FALSE	-	-	-	-	-	-
TAF2	5	0.0070438	0.028358	0.93803	283	4	-1.1161	0.93681	0.93704	0.999999	8628	0	-1.1161	FALSE	-	-	-	-	-	-
DHX15	5	0.0070863	0.028537	0.940612	284	4	-1.7334	0.89033	0.89081	0.999999	8219	1	-1.7334	FALSE	-	-	-	-	-	-
CELF1	10	0.0071408	0.038094	0.967862	285	6	-1.0387	0.54407	0.77908	0.999999	6327	3	-1.0387	FALSE	-	-	-	-	-	-
SLC25A16	5	0.007176	0.028907	0.945458	286	5	-0.71629	0.99282	0.99287	0.999999	9166	0	-0.71629	FALSE	-	-	-	-	-	-
PRDX3	5	0.007216	0.029072	0.945458	287	4	-1.1533	0.98159	0.98173	0.999999	9049	0	-1.1533	FALSE	-	-	-	-	-	-
DONSON	5	0.0072489	0.029183	0.945458	288	1	-0.16094	0.97404	0.97413	0.999999	8966	0	-0.16094	FALSE	-	-	-	-	-	-
EMC3	5	0.0072522	0.029195	0.945458	289	4	-1.0468	0.97452	0.97465	0.999999	8973	0	-1.0468	FALSE	-	-	-	-	-	-
FBXO25	5	0.0073096	0.02941	0.946043	290	4	-1.4822	0.77225	0.80436	0.999999	7436	1	-1.4822	FALSE	-	-	-	-	-	-
TMOD3	5	0.0073121	0.029417	0.946043	291	5	-0.50956	0.99269	0.99274	0.999999	9165	0	-0.50956	FALSE	-	-	-	-	-	-
ZFP780B	5	0.0073538	0.029589	0.946531	292	3	-0.77256	0.88536	0.88591	0.999999	8178	1	-0.77256	FALSE	-	-	-	-	-	-
SLC25A18	5	0.0073829	0.029709	0.946531	293	5	-0.51261	0.99262	0.99269	0.999999	9164	0	-0.51261	FALSE	-	-	-	-	-	-
WDR6	5	0.0073903	0.029739	0.946531	294	4	-0.85327	0.97507	0.97526	0.999999	8980	0	-0.85327	FALSE	-	-	-	-	-	-
PGM2	5	0.0074707	0.030027	0.949207	295	5	-0.8492	0.99253	0.99259	0.999999	9163	0	-0.8492	FALSE	-	-	-	-	-	-
RRM2	5	0.007516	0.030194	0.949207	296	5	-0.65681	0.99248	0.99255	0.999999	9162	0	-0.65681	FALSE	-	-	-	-	-	-
TSPYL1	5	0.0075242	0.030221	0.949207	297	5	-0.75535	0.99248	0.99254	0.999999	9161	0	-0.75535	FALSE	-	-	-	-	-	-
SCAP	5	0.0075379	0.030259	0.949207	298	4	-1.0802	0.94008	0.9403	0.999999	8656	0	-1.0802	FALSE	-	-	-	-	-	-
RRP8	5	0.0075564	0.030335	0.949207	299	2	-0.315	0.53849	0.68214	0.999999	6288	1	-0.315	FALSE	-	-	-	-	-	-
UBR7	4	0.0076091	0.026085	0.918929	300	1	0.57017	0.064578	0.14958	0.972686	1624	3	0.57017	FALSE	-	-	-	-	-	-
CCDC9	5	0.0076572	0.030719	0.955396	301	5	-0.5773	0.99234	0.99242	0.999999	9160	0	-0.5773	FALSE	-	-	-	-	-	-
SRR	5	0.0076844	0.030814	0.955396	302	5	-0.93555	0.99232	0.9924	0.999999	9159	0	-0.93555	FALSE	-	-	-	-	-	-
NFXL1	5	0.0077347	0.030987	0.955396	303	4	-1.6119	0.085737	0.20429	0.977242	1960	1	-1.6119	FALSE	-	-	-	-	-	-
MCCC1	5	0.0077625	0.031092	0.955396	304	2	-0.029874	0.24475	0.43761	0.999999	4036	2	-0.029874	FALSE	-	-	-	-	-	-
LTB	5	0.0077699	0.031121	0.955396	305	4	-1.156	0.9889	0.98896	0.999999	9126	0	-1.156	FALSE	-	-	-	-	-	-
RNGTT	5	0.0077772	0.031152	0.955396	306	5	-1.0732	0.99222	0.99232	0.999999	9158	0	-1.0732	FALSE	-	-	-	-	-	-
MAP2K7	5	0.0078559	0.031422	0.958646	307	5	-0.91576	0.99214	0.99225	0.999999	9157	0	-0.91576	FALSE	-	-	-	-	-	-
TRIM46	5	0.0079561	0.031796	0.958646	308	4	-0.83234	0.12507	0.26529	0.984837	2524	1	-0.83234	FALSE	-	-	-	-	-	-
GPR21	5	0.0079612	0.03181	0.958646	309	3	-0.9663	0.34361	0.5184	0.999999	4777	1	-0.9663	FALSE	-	-	-	-	-	-
TIMM44	5	0.0079663	0.031832	0.958646	310	2	0.15621	0.54516	0.68792	0.999999	6334	2	0.15621	FALSE	-	-	-	-	-	-
SNRNP70	5	0.0080044	0.031972	0.958646	311	3	-0.9937	0.81721	0.83182	0.999999	7678	1	-0.9937	FALSE	-	-	-	-	-	-
ITSN2	5	0.0080137	0.031996	0.958646	312	4	-1.224	0.27676	0.46455	0.999999	4280	1	-1.224	FALSE	-	-	-	-	-	-
TBX6	5	0.0080249	0.032039	0.958646	313	4	-0.64415	0.84338	0.85023	0.999999	7848	1	-0.64415	FALSE	-	-	-	-	-	-
ZC3H18	5	0.0080688	0.032208	0.958646	315	2	-0.15498	0.042318	0.12103	0.971253	1171	2	-0.15498	FALSE	-	-	-	-	-	-
ZBTB3	5	0.0080688	0.032208	0.958646	314	4	-0.69933	0.96359	0.96365	0.999999	8864	0	-0.69933	FALSE	-	-	-	-	-	-
LDHA	10	0.0081167	0.042674	0.968437	316	6	-0.77698	0.71986	0.87655	0.999999	7187	3	-0.77698	FALSE	-	-	-	-	-	-
PDP1	5	0.0081348	0.032449	0.958646	317	3	-1.0819	0.44198	0.59969	0.999999	5531	1	-1.0819	FALSE	-	-	-	-	-	-
TRIM65	5	0.0081834	0.032625	0.958646	318	4	-1.5516	0.71683	0.7763	0.999999	7173	1	-1.5516	FALSE	-	-	-	-	-	-
ZDHHC3	5	0.0082036	0.0327	0.958646	319	5	-0.50736	0.9918	0.99192	0.999999	9155	0	-0.50736	FALSE	-	-	-	-	-	-
HSPE1	5	0.0082737	0.03294	0.958646	320	3	-1.0297	0.63218	0.74079	0.999999	6808	1	-1.0297	FALSE	-	-	-	-	-	-
MFF	5	0.0083353	0.033167	0.958646	321	3	-1.7401	0.93861	0.93878	0.999999	8644	0	-1.7401	FALSE	-	-	-	-	-	-
DHRS7	5	0.008365	0.033281	0.958646	322	3	-1.1329	0.032415	0.096094	0.961234	942	1	-1.1329	FALSE	-	-	-	-	-	-
SPCS3	5	0.0083761	0.033316	0.958646	323	4	-0.97951	0.55616	0.69757	0.999999	6411	1	-0.97951	FALSE	-	-	-	-	-	-
FAM98A	5	0.0083842	0.033356	0.958646	324	5	-0.50917	0.99162	0.99174	0.999999	9153	0	-0.50917	FALSE	-	-	-	-	-	-
PIH1D1	5	0.0084032	0.033431	0.958646	325	4	-1.04	0.824	0.83645	0.999999	7718	1	-1.04	FALSE	-	-	-	-	-	-
LMNB1	5	0.008427	0.033523	0.958646	326	5	-0.49824	0.99157	0.9917	0.999999	9152	0	-0.49824	FALSE	-	-	-	-	-	-
PIAS3	5	0.0084451	0.0336	0.958646	327	5	-0.74137	0.99155	0.99168	0.999999	9151	0	-0.74137	FALSE	-	-	-	-	-	-
TULP4	5	0.0084519	0.033628	0.958646	328	5	-0.6988	0.99155	0.99168	0.999999	9150	0	-0.6988	FALSE	-	-	-	-	-	-
NCK1	5	0.0084821	0.033719	0.958646	329	3	-0.62323	0.16843	0.32999	0.999999	3075	1	-0.62323	FALSE	-	-	-	-	-	-
GARNL3	5	0.0084934	0.033764	0.958646	330	3	-0.29787	0.42774	0.58764	0.999999	5418	1	-0.29787	FALSE	-	-	-	-	-	-
ASAH1	5	0.008519	0.033851	0.958646	331	4	-1	0.76991	0.80315	0.999999	7425	1	-1	FALSE	-	-	-	-	-	-
ECHDC1	5	0.0086018	0.034168	0.958646	332	4	-1.356	0.90993	0.91044	0.999999	8387	0	-1.356	FALSE	-	-	-	-	-	-
XPO6	5	0.0086182	0.034231	0.958646	333	2	-0.080815	0.90001	0.90043	0.999999	8307	0	-0.080815	FALSE	-	-	-	-	-	-
IFT172	5	0.0086223	0.03425	0.958646	334	4	-1.1831	0.96339	0.96346	0.999999	8860	0	-1.1831	FALSE	-	-	-	-	-	-
STIL	5	0.0086243	0.03426	0.958646	335	3	-1.3376	0.89365	0.89407	0.999999	8255	0	-1.3376	FALSE	-	-	-	-	-	-
BABAM1	5	0.0087858	0.034862	0.963652	336	4	-0.9515	0.95994	0.96005	0.999999	8827	0	-0.9515	FALSE	-	-	-	-	-	-
LAT	5	0.0088068	0.034935	0.963652	337	4	-1.2535	0.98262	0.98271	0.999999	9063	0	-1.2535	FALSE	-	-	-	-	-	-
SKP2	5	0.0088128	0.034959	0.963652	338	2	0.11368	0.55199	0.69388	0.999999	6379	2	0.11368	FALSE	-	-	-	-	-	-
PRRC2B	5	0.0088391	0.035067	0.963759	339	4	-0.75427	0.972	0.97214	0.999999	8951	0	-0.75427	FALSE	-	-	-	-	-	-
TSC22D4	10	0.008849	0.046055	0.968437	340	8	-0.65053	0.95098	0.9698	0.999999	8745	1	-0.65053	FALSE	-	-	-	-	-	-
TTK	5	0.0088881	0.035239	0.963759	341	2	0.15683	0.43532	0.59405	0.999999	5472	2	0.15683	FALSE	-	-	-	-	-	-
TRIM30C	5	0.0089193	0.035366	0.963759	342	5	-0.74629	0.99108	0.99122	0.999999	9147	0	-0.74629	FALSE	-	-	-	-	-	-
PPAN	5	0.0089571	0.035508	0.963759	343	3	-0.7699	0.22548	0.41133	0.999999	3816	1	-0.7699	FALSE	-	-	-	-	-	-
BC055324	5	0.0089905	0.035625	0.963759	345	3	-0.82511	0.81961	0.83341	0.999999	7696	1	-0.82511	FALSE	-	-	-	-	-	-
ZBTB45	5	0.0090107	0.035691	0.963759	346	4	-1.055	0.9822	0.98232	0.999999	9057	0	-1.055	FALSE	-	-	-	-	-	-
NIPSNAP3B	5	0.0090794	0.035949	0.964877	347	4	-0.90615	0.59545	0.7275	0.999999	6678	1	-0.90615	FALSE	-	-	-	-	-	-
TMEM120A	5	0.0090929	0.035989	0.964877	348	2	-0.32525	0.093485	0.21652	0.979195	2074	2	-0.32525	FALSE	-	-	-	-	-	-
RAB4A	5	0.0091232	0.036085	0.964877	349	5	-0.51562	0.99088	0.99101	0.999999	9146	0	-0.51562	FALSE	-	-	-	-	-	-
CXCL10	5	0.009161	0.036251	0.964877	350	2	0.36578	0.14347	0.29302	0.993132	2757	3	0.36578	FALSE	-	-	-	-	-	-
TSC1	5	0.0091616	0.036253	0.964877	351	4	-0.62275	0.98406	0.98411	0.999999	9075	0	-0.62275	FALSE	-	-	-	-	-	-
CRIPT	5	0.009255	0.036603	0.967862	352	3	-0.31857	0.10817	0.23941	0.98306	2285	1	-0.31857	FALSE	-	-	-	-	-	-
TMEM127	5	0.0092976	0.036776	0.967862	353	1	0.64267	0.012526	0.042969	0.940521	408	4	0.64267	FALSE	-	-	-	-	-	-
RPL10A	5	0.009358	0.036992	0.967862	354	3	-1.3236	0.61688	0.73506	0.999999	6763	1	-1.3236	FALSE	-	-	-	-	-	-
ITGB1BP1	5	0.00938	0.037074	0.967862	355	5	-0.42006	0.99062	0.99073	0.999999	9145	0	-0.42006	FALSE	-	-	-	-	-	-
GMPPB	5	0.0094	0.03715	0.967862	356	2	-0.23585	0.027494	0.08333	0.94953	822	2	-0.23585	FALSE	-	-	-	-	-	-
B3GALNT2	5	0.0094096	0.037182	0.967862	357	5	-0.67518	0.99059	0.99071	0.999999	9144	0	-0.67518	FALSE	-	-	-	-	-	-
GBA2	5	0.0094145	0.0372	0.967862	358	5	-0.93885	0.99059	0.99071	0.999999	9143	0	-0.93885	FALSE	-	-	-	-	-	-
EVI2B	5	0.0094541	0.03735	0.967862	359	5	-0.45913	0.99055	0.99067	0.999999	9141	0	-0.45913	FALSE	-	-	-	-	-	-
MAN2B1	5	0.0094587	0.037364	0.967862	360	4	-1.0889	0.98825	0.98831	0.999999	9117	0	-1.0889	FALSE	-	-	-	-	-	-
RLN3	5	0.009557	0.037727	0.967862	361	4	-0.64842	0.32168	0.50079	0.999999	4608	1	-0.64842	FALSE	-	-	-	-	-	-
VWA5A	5	0.009576	0.037811	0.967862	362	5	-0.67238	0.99042	0.99053	0.999999	9140	0	-0.67238	FALSE	-	-	-	-	-	-
RBAK	5	0.0096046	0.037917	0.967862	363	3	-0.38422	0.42906	0.58877	0.999999	5429	2	-0.38422	FALSE	-	-	-	-	-	-
ZCCHC7	5	0.0096472	0.038048	0.967862	364	2	-0.05196	0.051546	0.14361	0.972686	1381	2	-0.05196	FALSE	-	-	-	-	-	-
COPG1	5	0.0096577	0.038095	0.967862	365	4	-1.7204	0.8686	0.8706	0.999999	8040	1	-1.7204	FALSE	-	-	-	-	-	-
SHMT2	5	0.00968	0.038173	0.967862	366	4	-0.86162	0.98189	0.98202	0.999999	9052	0	-0.86162	FALSE	-	-	-	-	-	-
ZDHHC20	5	0.0097064	0.038262	0.967862	367	3	-1.1514	0.80822	0.82608	0.999999	7629	1	-1.1514	FALSE	-	-	-	-	-	-
LIPA	5	0.009742	0.038392	0.967862	368	4	-0.6791	0.53083	0.67537	0.999999	6223	1	-0.6791	FALSE	-	-	-	-	-	-
PCDH19	5	0.0097601	0.038455	0.967862	369	5	-0.83732	0.99024	0.99034	0.999999	9138	0	-0.83732	FALSE	-	-	-	-	-	-
SRRM2	5	0.0098699	0.038871	0.968437	370	4	-1.0582	0.85236	0.85708	0.999999	7920	1	-1.0582	FALSE	-	-	-	-	-	-
PTK2	5	0.0098918	0.038945	0.968437	371	4	-1.0476	0.97349	0.97359	0.999999	8964	0	-1.0476	FALSE	-	-	-	-	-	-
NR1D1	5	0.0099116	0.039019	0.968437	372	3	-1.6169	0.59764	0.72822	0.999999	6691	1	-1.6169	FALSE	-	-	-	-	-	-
RALBP1	5	0.009925	0.03905	0.968437	373	2	-0.28931	0.59704	0.72804	0.999999	6687	1	-0.28931	FALSE	-	-	-	-	-	-
CISD3	5	0.0099908	0.039288	0.968437	374	3	-1.464	0.17954	0.34599	0.999999	3194	2	-1.464	FALSE	-	-	-	-	-	-
CFLAR	10	0.010012	0.05145	0.968437	375	7	-0.7732	0.28118	0.5575	0.999999	4315	2	-0.7732	FALSE	-	-	-	-	-	-
MFHAS1	5	0.010024	0.039388	0.968437	376	4	-1.7499	0.8745	0.87586	0.999999	8084	1	-1.7499	FALSE	-	-	-	-	-	-
TXNL1	5	0.010074	0.039566	0.968437	377	3	-1.486	0.08112	0.1969	0.977242	1876	2	-1.486	FALSE	-	-	-	-	-	-
MRPS9	5	0.010116	0.039706	0.968437	378	3	-0.2872	0.021722	0.068167	0.94799	673	1	-0.2872	FALSE	-	-	-	-	-	-
CCDC32	5	0.010127	0.039732	0.968437	379	4	-0.85699	0.86018	0.86337	0.999999	7975	1	-0.85699	FALSE	-	-	-	-	-	-
RPS3A1	5	0.010145	0.039802	0.968437	380	2	-0.13712	0.31431	0.49484	0.999999	4547	2	-0.13712	FALSE	-	-	-	-	-	-
PLRG1	5	0.010157	0.039843	0.968437	381	4	-1.3428	0.13622	0.28218	0.986289	2673	1	-1.3428	FALSE	-	-	-	-	-	-
YPEL5	5	0.010175	0.039921	0.968437	382	5	-0.63606	0.98983	0.98992	0.999999	9137	0	-0.63606	FALSE	-	-	-	-	-	-
RPL8	5	0.010213	0.040051	0.968437	383	3	-1.13	0.93505	0.93529	0.999999	8610	0	-1.13	FALSE	-	-	-	-	-	-
MTAP	5	0.010218	0.040067	0.968437	384	1	0.68704	0.034293	0.10094	0.963838	983	3	0.68704	FALSE	-	-	-	-	-	-
TMED5	5	0.01028	0.040299	0.968437	385	4	-1.3271	0.98676	0.98681	0.999999	9102	0	-1.3271	FALSE	-	-	-	-	-	-
CEBPZ	5	0.010342	0.04053	0.968437	386	4	-0.98503	0.96326	0.96333	0.999999	8857	0	-0.98503	FALSE	-	-	-	-	-	-
PLCB3	5	0.010355	0.040577	0.968437	387	5	-0.71189	0.98965	0.98975	0.999999	9136	0	-0.71189	FALSE	-	-	-	-	-	-
ARF6	5	0.010364	0.040604	0.968437	388	5	-0.56249	0.98964	0.98974	0.999999	9135	0	-0.56249	FALSE	-	-	-	-	-	-
UCKL1	5	0.010423	0.040842	0.968437	389	2	-0.14111	0.3847	0.55202	0.999999	5097	2	-0.14111	FALSE	-	-	-	-	-	-
EP300	5	0.010431	0.040872	0.968437	390	5	-0.5181	0.98957	0.98967	0.999999	9134	0	-0.5181	FALSE	-	-	-	-	-	-
SIK2	5	0.010436	0.040886	0.968437	391	5	-0.41751	0.98956	0.98966	0.999999	9133	0	-0.41751	FALSE	-	-	-	-	-	-
SLAIN1	5	0.010449	0.040932	0.968437	392	5	-0.71302	0.98955	0.98965	0.999999	9132	0	-0.71302	FALSE	-	-	-	-	-	-
SLC19A2	5	0.010464	0.040986	0.968437	393	4	-1.0676	0.5023	0.65077	0.999999	5990	1	-1.0676	FALSE	-	-	-	-	-	-
LEF1	10	0.010535	0.053769	0.968437	394	8	-0.57044	0.91042	0.95736	0.999999	8392	2	-0.57044	FALSE	-	-	-	-	-	-
NUP133	5	0.010558	0.041346	0.968437	395	3	-1.0369	0.23126	0.41933	0.999999	3886	1	-1.0369	FALSE	-	-	-	-	-	-
HIGD1A	5	0.010604	0.041519	0.968437	396	2	-0.1336	0.93564	0.93588	0.999999	8617	0	-0.1336	FALSE	-	-	-	-	-	-
RBM5	5	0.010627	0.041605	0.968437	397	4	-1.0385	0.91352	0.91405	0.999999	8419	0	-1.0385	FALSE	-	-	-	-	-	-
CELSR1	5	0.010638	0.041646	0.968437	398	4	-1.1583	0.10307	0.2314	0.98306	2214	1	-1.1583	FALSE	-	-	-	-	-	-
PEX14	5	0.01073	0.041974	0.968437	399	2	-0.026069	0.70389	0.77033	0.999999	7112	1	-0.026069	FALSE	-	-	-	-	-	-
ZFP560	5	0.010736	0.042007	0.968437	400	3	-1.3495	0.87547	0.87672	0.999999	8092	1	-1.3495	FALSE	-	-	-	-	-	-
G6PC3	5	0.010737	0.042012	0.968437	401	5	-0.41497	0.98926	0.98936	0.999999	9131	0	-0.41497	FALSE	-	-	-	-	-	-
DTYMK	5	0.010832	0.042358	0.968437	403	3	-2.0133	0.81412	0.82981	0.999999	7659	1	-2.0133	FALSE	-	-	-	-	-	-
RPL9	5	0.010836	0.042384	0.968437	404	5	-0.34523	0.98916	0.98925	0.999999	9130	0	-0.34523	FALSE	-	-	-	-	-	-
AP4S1	5	0.010839	0.042395	0.968437	405	5	-0.28462	0.98916	0.98924	0.999999	9129	0	-0.28462	FALSE	-	-	-	-	-	-
MED12L	5	0.010872	0.042524	0.968437	406	5	-0.47527	0.98913	0.98921	0.999999	9128	0	-0.47527	FALSE	-	-	-	-	-	-
ZKSCAN3	5	0.010882	0.042561	0.968437	407	3	-0.82194	0.13303	0.27742	0.984837	2640	2	-0.82194	FALSE	-	-	-	-	-	-
PALD1	5	0.010963	0.04285	0.968437	408	4	-1.0232	0.42211	0.58307	0.999999	5367	1	-1.0232	FALSE	-	-	-	-	-	-
SCO2	5	0.010983	0.042917	0.968437	409	2	-0.10689	0.24098	0.43247	0.999999	3987	1	-0.10689	FALSE	-	-	-	-	-	-
NXT2	5	0.01101	0.043039	0.968437	410	4	-1.7156	0.63223	0.74081	0.999999	6809	1	-1.7156	FALSE	-	-	-	-	-	-
KCNAB1	5	0.011086	0.043289	0.968437	411	3	-0.2722	0.24897	0.44233	0.999999	4073	2	-0.2722	FALSE	-	-	-	-	-	-
LHFPL2	10	0.011133	0.056465	0.971956	412	4	0.21727	0.091435	0.27296	0.984837	2043	5	0.21727	FALSE	-	-	-	-	-	-
RARG	10	0.011183	0.056668	0.971956	413	5	-0.3113	0.14702	0.37062	0.999999	2803	4	-0.3113	FALSE	-	-	-	-	-	-
CXCR5	5	0.011323	0.043919	0.968437	414	4	-0.92017	0.053028	0.14716	0.972686	1410	1	-0.92017	FALSE	-	-	-	-	-	-
HSPA5	5	0.011341	0.043968	0.968437	415	4	-0.72491	0.98097	0.98114	0.999999	9045	0	-0.72491	FALSE	-	-	-	-	-	-
ABCE1	5	0.011343	0.043972	0.968437	416	3	-0.42276	0.90071	0.90118	0.999999	8311	0	-0.42276	FALSE	-	-	-	-	-	-
STOML2	5	0.011371	0.044043	0.968437	417	4	-1.3246	0.97577	0.97597	0.999999	8987	0	-1.3246	FALSE	-	-	-	-	-	-
HSPB11	5	0.011396	0.044108	0.968437	418	4	-1.0826	0.95849	0.95857	0.999999	8809	0	-1.0826	FALSE	-	-	-	-	-	-
WDR13	5	0.011419	0.044156	0.968437	419	4	-0.69653	0.97923	0.97947	0.999999	9029	0	-0.69653	FALSE	-	-	-	-	-	-
FAM189B	10	0.011428	0.057766	0.974544	420	6	-0.45294	0.10088	0.29382	0.993132	2184	3	-0.45294	FALSE	-	-	-	-	-	-
CASP9	5	0.011547	0.044507	0.968437	421	3	-0.26409	0.64461	0.7454	0.999999	6860	1	-0.26409	FALSE	-	-	-	-	-	-
PAXIP1	5	0.011575	0.044575	0.968437	422	3	-1.4754	0.81192	0.82838	0.999999	7645	1	-1.4754	FALSE	-	-	-	-	-	-
TMEM251	5	0.011586	0.044608	0.968437	423	4	-1.039	0.3075	0.48929	0.999999	4502	1	-1.039	FALSE	-	-	-	-	-	-
PACRGL	5	0.01159	0.044617	0.968437	424	4	-1.33	0.95652	0.95663	0.999999	8788	0	-1.33	FALSE	-	-	-	-	-	-
GMPS	5	0.011629	0.044715	0.968437	425	2	-0.094108	0.37148	0.54116	0.999999	4994	1	-0.094108	FALSE	-	-	-	-	-	-
YIF1B	5	0.011704	0.044912	0.968437	426	4	-1.0528	0.83706	0.84557	0.999999	7802	1	-1.0528	FALSE	-	-	-	-	-	-
MRPS28	5	0.011724	0.044971	0.968437	427	4	-0.74218	0.63693	0.74253	0.999999	6832	1	-0.74218	FALSE	-	-	-	-	-	-
CLCN7	5	0.01176	0.045039	0.968437	428	2	0.058918	0.49038	0.64073	0.999999	5903	1	0.058918	FALSE	-	-	-	-	-	-
ANKRD27	5	0.011854	0.04529	0.968437	429	2	-0.15035	0.43796	0.59629	0.999999	5490	1	-0.15035	FALSE	-	-	-	-	-	-
NCKIPSD	5	0.011862	0.045308	0.968437	430	3	-1.0318	0.22042	0.40427	0.999999	3741	2	-1.0318	FALSE	-	-	-	-	-	-
CLUH	5	0.011998	0.045652	0.968437	431	3	-1.0319	0.11352	0.2477	0.984837	2359	1	-1.0319	FALSE	-	-	-	-	-	-
EPC2	5	0.012018	0.045709	0.968437	432	4	-0.64699	0.98564	0.98572	0.999999	9091	0	-0.64699	FALSE	-	-	-	-	-	-
TNFAIP8	10	0.01202	0.060393	0.982088	433	7	-0.65993	0.86607	0.93665	0.999999	8019	1	-0.65993	FALSE	-	-	-	-	-	-
AA386476	5	0.012058	0.04583	0.968437	434	1	-0.13588	0.27409	0.46236	0.999999	4259	1	-0.13588	FALSE	-	-	-	-	-	-
TOP3A	5	0.01216	0.046085	0.968437	435	1	0.12124	0.43799	0.5963	0.999999	5491	2	0.12124	FALSE	-	-	-	-	-	-
AARS	5	0.012209	0.046218	0.968437	436	3	-1.1389	0.5833	0.72159	0.999999	6630	1	-1.1389	FALSE	-	-	-	-	-	-
PMVK	5	0.01224	0.046292	0.968437	437	4	-0.89285	0.15107	0.30438	0.997214	2850	1	-0.89285	FALSE	-	-	-	-	-	-
ACO2	5	0.012364	0.04662	0.968437	438	3	-0.374	0.23065	0.4185	0.999999	3879	2	-0.374	FALSE	-	-	-	-	-	-
EME2	5	0.012386	0.046674	0.968437	439	2	0.16818	0.20643	0.38443	0.999999	3534	2	0.16818	FALSE	-	-	-	-	-	-
TMEM161B	5	0.012466	0.046889	0.968437	440	2	0.1515	0.11893	0.25607	0.984837	2431	2	0.1515	FALSE	-	-	-	-	-	-
SNX1	5	0.012548	0.047098	0.968437	441	3	-0.72831	0.89341	0.8938	0.999999	8250	0	-0.72831	FALSE	-	-	-	-	-	-
SACM1L	5	0.012569	0.047156	0.968437	442	4	-0.47833	0.85329	0.85778	0.999999	7925	1	-0.47833	FALSE	-	-	-	-	-	-
RLF	5	0.0126	0.047249	0.968437	443	3	-0.94911	0.75692	0.79603	0.999999	7346	1	-0.94911	FALSE	-	-	-	-	-	-
LPXN	5	0.012602	0.047251	0.968437	444	2	0.14358	0.27565	0.46367	0.999999	4267	2	0.14358	FALSE	-	-	-	-	-	-
LSM10	5	0.012607	0.04726	0.968437	445	3	-1.0961	0.90238	0.90277	0.999999	8328	0	-1.0961	FALSE	-	-	-	-	-	-
HOMER3	5	0.012609	0.047268	0.968437	446	4	-1.224	0.95084	0.95102	0.999999	8742	0	-1.224	FALSE	-	-	-	-	-	-
AIDA	5	0.012766	0.047696	0.968437	447	3	-0.82895	0.89141	0.89186	0.999999	8233	0	-0.82895	FALSE	-	-	-	-	-	-
TK2	5	0.012773	0.047715	0.968437	448	3	-0.77714	0.81242	0.82872	0.999999	7649	1	-0.77714	FALSE	-	-	-	-	-	-
FNBP1	5	0.012816	0.047833	0.968437	449	4	-0.91757	0.94195	0.9422	0.999999	8673	0	-0.91757	FALSE	-	-	-	-	-	-
RRP36	5	0.012875	0.048	0.968437	450	2	-0.17698	0.78883	0.81404	0.999999	7518	1	-0.17698	FALSE	-	-	-	-	-	-
BLZF1	5	0.012923	0.048107	0.968437	451	4	-0.92616	0.74088	0.78784	0.999999	7270	1	-0.92616	FALSE	-	-	-	-	-	-
FABP5	5	0.012948	0.048172	0.968437	452	3	-0.93383	0.20639	0.38438	0.999999	3533	2	-0.93383	FALSE	-	-	-	-	-	-
TRIM45	5	0.012974	0.048249	0.968437	453	4	-0.87512	0.90684	0.90729	0.999999	8360	0	-0.87512	FALSE	-	-	-	-	-	-
IMMT	5	0.012977	0.048257	0.968437	454	2	-0.22842	0.55335	0.69504	0.999999	6393	1	-0.22842	FALSE	-	-	-	-	-	-
TRMT10C	5	0.013014	0.048358	0.968437	455	4	-0.97724	0.92397	0.92442	0.999999	8512	0	-0.97724	FALSE	-	-	-	-	-	-
MTG2	10	0.013019	0.064729	0.982088	456	3	0.35428	0.0036034	0.020309	0.913683	155	5	0.35428	FALSE	-	-	-	-	-	-
ISY1	5	0.013026	0.048387	0.968437	457	3	-1.0127	0.93808	0.93826	0.999999	8639	0	-1.0127	FALSE	-	-	-	-	-	-
EIF4A3	5	0.013063	0.048491	0.968437	458	4	-0.9486	0.45764	0.61289	0.999999	5643	1	-0.9486	FALSE	-	-	-	-	-	-
SRSF6	5	0.013161	0.048757	0.968437	459	4	-1.2586	0.89995	0.90036	0.999999	8306	0	-1.2586	FALSE	-	-	-	-	-	-
CBX4	5	0.013181	0.048804	0.968437	460	2	0.064442	0.82624	0.83801	0.999999	7729	1	0.064442	FALSE	-	-	-	-	-	-
TCTEX1D2	5	0.013187	0.048816	0.968437	461	4	-0.60858	0.91305	0.91358	0.999999	8414	0	-0.60858	FALSE	-	-	-	-	-	-
PPDPF	5	0.01322	0.048911	0.968437	462	2	0.28454	0.21301	0.39383	0.999999	3631	3	0.28454	FALSE	-	-	-	-	-	-
ZSCAN26	5	0.013283	0.049074	0.968437	463	2	-0.33286	0.90322	0.90359	0.999999	8332	0	-0.33286	FALSE	-	-	-	-	-	-
UTY	5	0.01329	0.049091	0.968437	464	4	-0.77173	0.68916	0.76371	0.999999	7042	1	-0.77173	FALSE	-	-	-	-	-	-
GLMN	5	0.013342	0.049226	0.968437	465	4	-0.71066	0.58977	0.72547	0.999999	6655	1	-0.71066	FALSE	-	-	-	-	-	-
PPM1E	5	0.013385	0.049339	0.968437	466	1	-0.14762	0.53347	0.67773	0.999999	6250	1	-0.14762	FALSE	-	-	-	-	-	-
EFTUD2	5	0.013445	0.049498	0.968437	467	4	-0.96587	0.88825	0.88875	0.999999	8199	1	-0.96587	FALSE	-	-	-	-	-	-
ZFP944	1	0.013457	0.013307	0.907531	468	1	-2.0263	0.98654	0.9866	0.999999	9098	0	-2.0263	FALSE	-	-	-	-	-	-
ST6GALNAC6	5	0.013471	0.049566	0.968437	469	3	-1.046	0.43489	0.59368	0.999999	5465	2	-1.046	FALSE	-	-	-	-	-	-
CDCA4	5	0.013487	0.049606	0.968437	470	1	0.095947	0.06548	0.17159	0.976922	1642	2	0.095947	FALSE	-	-	-	-	-	-
KMT2A	5	0.013589	0.049858	0.968437	471	3	-0.24573	0.83386	0.84335	0.999999	7780	1	-0.24573	FALSE	-	-	-	-	-	-
RPL38	5	0.013691	0.050114	0.968437	472	2	-0.0078335	0.86783	0.86994	0.999999	8032	1	-0.0078335	FALSE	-	-	-	-	-	-
NT5DC3	5	0.013707	0.050152	0.968437	473	3	-1.2362	0.36113	0.53263	0.999999	4916	2	-1.2362	FALSE	-	-	-	-	-	-
BUB1B	5	0.01371	0.050164	0.968437	474	4	-0.86304	0.46331	0.61768	0.999999	5677	1	-0.86304	FALSE	-	-	-	-	-	-
WEE1	5	0.013724	0.050205	0.968437	475	3	-1.0315	0.97687	0.97712	0.999999	8998	0	-1.0315	FALSE	-	-	-	-	-	-
RGS16	5	0.013781	0.050377	0.968437	476	4	-0.70907	0.91969	0.92013	0.999999	8475	0	-0.70907	FALSE	-	-	-	-	-	-
COX4I1	5	0.013793	0.050422	0.968437	477	2	0.28151	0.099727	0.22624	0.979612	2171	3	0.28151	FALSE	-	-	-	-	-	-
RHOB	5	0.013838	0.050539	0.968437	478	2	-0.20747	0.23717	0.42739	0.999999	3953	1	-0.20747	FALSE	-	-	-	-	-	-
EDF1	5	0.013876	0.050641	0.968437	479	4	-0.82251	0.46375	0.61807	0.999999	5683	1	-0.82251	FALSE	-	-	-	-	-	-
ZMAT2	5	0.013894	0.050692	0.968437	480	2	-0.0018923	0.60799	0.73194	0.999999	6738	1	-0.0018923	FALSE	-	-	-	-	-	-
JUN	5	0.013895	0.050694	0.968437	481	2	0.14466	0.58571	0.72373	0.999999	6646	2	0.14466	FALSE	-	-	-	-	-	-
CRTC3	5	0.013925	0.050782	0.968437	482	4	-0.95636	0.91962	0.92006	0.999999	8473	0	-0.95636	FALSE	-	-	-	-	-	-
CKS1B	5	0.013929	0.050787	0.968437	483	3	-0.80548	0.79561	0.81823	0.999999	7549	1	-0.80548	FALSE	-	-	-	-	-	-
RFWD3	5	0.013943	0.050829	0.968437	484	3	-1.1186	0.16276	0.32164	0.999999	2995	2	-1.1186	FALSE	-	-	-	-	-	-
L2HGDH	5	0.013997	0.05098	0.968437	485	2	-0.22953	0.66154	0.75224	0.999999	6922	1	-0.22953	FALSE	-	-	-	-	-	-
RPS15	5	0.014079	0.051201	0.968437	486	3	-0.94764	0.93781	0.93802	0.999999	8635	0	-0.94764	FALSE	-	-	-	-	-	-
TRIM16	5	0.014086	0.051217	0.968437	487	4	-1.0177	0.51091	0.65822	0.999999	6058	1	-1.0177	FALSE	-	-	-	-	-	-
CXXC1	5	0.014099	0.051255	0.968437	488	4	-0.86766	0.93347	0.9338	0.999999	8602	0	-0.86766	FALSE	-	-	-	-	-	-
TMEM81	5	0.014161	0.051432	0.968437	490	3	-1.2831	0.57919	0.71802	0.999999	6591	1	-1.2831	FALSE	-	-	-	-	-	-
DAXX	5	0.014239	0.051631	0.968437	491	4	-1.4556	0.98513	0.9852	0.999999	9084	0	-1.4556	FALSE	-	-	-	-	-	-
RHEBL1	5	0.01428	0.05174	0.968437	492	3	-0.76527	0.20946	0.38874	0.999999	3585	1	-0.76527	FALSE	-	-	-	-	-	-
SSRP1	5	0.014405	0.052075	0.968437	493	3	-0.77276	0.33992	0.51548	0.999999	4748	2	-0.77276	FALSE	-	-	-	-	-	-
ARMC6	4	0.014455	0.047392	0.968437	494	4	-1.109	0.98554	0.98557	0.999999	9090	0	-1.109	FALSE	-	-	-	-	-	-
RNF123	5	0.014468	0.052222	0.968437	495	3	-1.601	0.78233	0.81013	0.999999	7487	1	-1.601	FALSE	-	-	-	-	-	-
KPNA4	5	0.014472	0.052235	0.968437	496	3	-1.2028	0.56706	0.70723	0.999999	6489	2	-1.2028	FALSE	-	-	-	-	-	-
DBNL	5	0.014497	0.052288	0.968437	497	2	-0.27522	0.59339	0.72673	0.999999	6669	1	-0.27522	FALSE	-	-	-	-	-	-
HRAS	5	0.014506	0.052319	0.968437	498	3	-0.75317	0.79615	0.81856	0.999999	7553	1	-0.75317	FALSE	-	-	-	-	-	-
SLC12A7	5	0.014507	0.052319	0.968437	499	1	-0.054235	0.50688	0.65475	0.999999	6022	2	-0.054235	FALSE	-	-	-	-	-	-
SLC7A1	5	0.014583	0.052531	0.968437	500	3	-0.76468	0.77178	0.80409	0.999999	7435	1	-0.76468	FALSE	-	-	-	-	-	-
ITGB7	5	0.014642	0.052707	0.968437	502	3	-0.55864	0.65854	0.75098	0.999999	6910	1	-0.55864	FALSE	-	-	-	-	-	-
TMX2	4	0.014644	0.047981	0.968437	503	3	-0.89936	0.1559	0.29644	0.993132	2913	1	-0.89936	FALSE	-	-	-	-	-	-
PON2	5	0.01471	0.05291	0.968437	504	2	0.27716	0.074097	0.18561	0.977242	1783	3	0.27716	FALSE	-	-	-	-	-	-
SNX4	5	0.01478	0.053113	0.968437	505	4	-1.213	0.79863	0.82007	0.999999	7571	1	-1.213	FALSE	-	-	-	-	-	-
TMBIM4	5	0.014812	0.053191	0.968437	506	2	0.17321	0.45612	0.61157	0.999999	5634	2	0.17321	FALSE	-	-	-	-	-	-
PGGT1B	5	0.014843	0.053277	0.968437	507	3	-0.69659	0.81806	0.8324	0.999999	7683	1	-0.69659	FALSE	-	-	-	-	-	-
PDIA3	5	0.014914	0.053469	0.968437	508	3	-0.35558	0.18113	0.3483	0.999999	3217	2	-0.35558	FALSE	-	-	-	-	-	-
BCS1L	5	0.014962	0.053603	0.968437	509	4	-0.87651	0.22093	0.40497	0.999999	3750	1	-0.87651	FALSE	-	-	-	-	-	-
ATRAID	5	0.015062	0.053862	0.968437	510	3	-1.4851	0.92836	0.92878	0.999999	8559	0	-1.4851	FALSE	-	-	-	-	-	-
AP3S2	5	0.015076	0.053889	0.968437	511	3	-0.97427	0.89598	0.89639	0.999999	8274	0	-0.97427	FALSE	-	-	-	-	-	-
IPO11	5	0.015118	0.053991	0.968437	512	3	-0.29019	0.8305	0.84098	0.999999	7751	1	-0.29019	FALSE	-	-	-	-	-	-
SLC25A19	5	0.01514	0.054051	0.968437	513	3	-0.66102	0.56168	0.70247	0.999999	6444	1	-0.66102	FALSE	-	-	-	-	-	-
RPL13	5	0.015141	0.054054	0.968437	514	3	-1.5357	0.87605	0.87725	0.999999	8096	1	-1.5357	FALSE	-	-	-	-	-	-
FBXL19	10	0.015184	0.072852	0.982088	515	6	-0.65441	0.80229	0.91253	0.999999	7592	2	-0.65441	FALSE	-	-	-	-	-	-
DNAH7B	5	0.015199	0.054203	0.968437	516	2	0.09937	0.76754	0.80188	0.999999	7410	1	0.09937	FALSE	-	-	-	-	-	-
ATAD3A	5	0.015205	0.054218	0.968437	517	3	-1.0562	0.38644	0.55344	0.999999	5109	2	-1.0562	FALSE	-	-	-	-	-	-
LRCH3	5	0.015212	0.054227	0.968437	518	4	-0.78502	0.94267	0.94293	0.999999	8676	0	-0.78502	FALSE	-	-	-	-	-	-
ACBD6	5	0.015214	0.054236	0.968437	519	3	-1.0768	0.2189	0.40211	0.999999	3718	1	-1.0768	FALSE	-	-	-	-	-	-
CEP78	5	0.01522	0.054249	0.968437	520	2	-0.11263	0.88349	0.88412	0.999999	8166	1	-0.11263	FALSE	-	-	-	-	-	-
RPS26	5	0.015226	0.054267	0.968437	521	4	-1.121	0.98248	0.98258	0.999999	9060	0	-1.121	FALSE	-	-	-	-	-	-
CTNNBL1	5	0.015322	0.054531	0.971278	522	2	-0.17694	0.82802	0.83924	0.999999	7736	1	-0.17694	FALSE	-	-	-	-	-	-
VCP	5	0.015383	0.054685	0.971938	523	4	-0.81659	0.986	0.98609	0.999999	9092	0	-0.81659	FALSE	-	-	-	-	-	-
SNRPA	5	0.015422	0.054778	0.971938	524	2	0.024389	0.54702	0.68957	0.999999	6347	2	0.024389	FALSE	-	-	-	-	-	-
MTIF3	5	0.015541	0.055093	0.971956	525	3	-0.56046	0.21822	0.40117	0.999999	3707	2	-0.56046	FALSE	-	-	-	-	-	-
WFIKKN1	5	0.015547	0.055105	0.971956	526	4	-0.91507	0.85807	0.86165	0.999999	7965	1	-0.91507	FALSE	-	-	-	-	-	-
TANC2	5	0.015677	0.055432	0.971956	527	4	-1.0976	0.8505	0.85559	0.999999	7903	1	-1.0976	FALSE	-	-	-	-	-	-
TAS1R3	5	0.015682	0.055443	0.971956	528	4	-0.91306	0.76911	0.8027	0.999999	7420	1	-0.91306	FALSE	-	-	-	-	-	-
SORBS1	4	0.015712	0.051116	0.968437	529	3	-1.4689	0.92468	0.92483	0.999999	8525	0	-1.4689	FALSE	-	-	-	-	-	-
CLIP3	5	0.015788	0.055697	0.971956	530	3	-1.0324	0.10571	0.23563	0.98306	2253	2	-1.0324	FALSE	-	-	-	-	-	-
RPS17	5	0.015798	0.05573	0.971956	531	4	-1.0857	0.63334	0.74118	0.999999	6815	1	-1.0857	FALSE	-	-	-	-	-	-
ZFP35	5	0.015821	0.055802	0.971956	532	4	-1.3907	0.87068	0.87239	0.999999	8053	1	-1.3907	FALSE	-	-	-	-	-	-
ARL6IP1	5	0.015831	0.055829	0.971956	533	3	-0.60868	0.89934	0.89978	0.999999	8299	0	-0.60868	FALSE	-	-	-	-	-	-
WDR45B	5	0.015932	0.05611	0.971956	534	4	-1.4286	0.35487	0.52753	0.999999	4865	1	-1.4286	FALSE	-	-	-	-	-	-
POC5	5	0.015935	0.056123	0.971956	535	4	-0.78726	0.18638	0.3558	0.999999	3285	1	-0.78726	FALSE	-	-	-	-	-	-
UBA52	5	0.016008	0.056318	0.971956	537	2	-0.17091	0.15594	0.31154	0.999522	2914	2	-0.17091	FALSE	-	-	-	-	-	-
KLF11	5	0.016035	0.056398	0.971956	538	1	-0.18972	0.62883	0.7395	0.999999	6798	1	-0.18972	FALSE	-	-	-	-	-	-
RNF214	5	0.016053	0.05645	0.971956	539	3	-1.5876	0.57424	0.71357	0.999999	6554	2	-1.5876	FALSE	-	-	-	-	-	-
FAR2	5	0.016083	0.056524	0.971956	540	2	-0.079623	0.71573	0.77579	0.999999	7169	1	-0.079623	FALSE	-	-	-	-	-	-
UBE4A	5	0.016108	0.056592	0.971956	541	4	-0.73237	0.97045	0.97058	0.999999	8934	0	-0.73237	FALSE	-	-	-	-	-	-
FBXL2	5	0.016238	0.056966	0.973114	542	3	-0.26257	0.67824	0.75912	0.999999	6988	1	-0.26257	FALSE	-	-	-	-	-	-
GPLD1	5	0.016258	0.05702	0.973114	543	2	-0.19787	0.34508	0.51963	0.999999	4792	2	-0.19787	FALSE	-	-	-	-	-	-
RPAP2	5	0.016271	0.05705	0.973114	544	4	-0.67835	0.74794	0.79132	0.999999	7301	1	-0.67835	FALSE	-	-	-	-	-	-
IAH1	5	0.016312	0.057164	0.973255	545	3	-0.61525	0.00087622	0.0038521	0.786328	44	1	-0.61525	FALSE	-	-	-	-	-	-
TAF8	5	0.016404	0.057428	0.973938	546	3	-0.32853	0.13494	0.28021	0.986289	2658	1	-0.32853	FALSE	-	-	-	-	-	-
AHCTF1	5	0.016436	0.057523	0.973938	547	4	-0.89666	0.48671	0.63758	0.999999	5864	1	-0.89666	FALSE	-	-	-	-	-	-
ST3GAL1	5	0.01645	0.057561	0.973938	548	2	-0.087283	0.22357	0.40857	0.999999	3786	2	-0.087283	FALSE	-	-	-	-	-	-
CRY2	5	0.016473	0.057624	0.973938	549	3	-1.1561	0.45447	0.61019	0.999999	5619	1	-1.1561	FALSE	-	-	-	-	-	-
ADSSL1	5	0.016603	0.057983	0.976427	550	3	-0.30916	0.069789	0.1787	0.977242	1709	1	-0.30916	FALSE	-	-	-	-	-	-
TADA1	5	0.016785	0.058451	0.981301	551	4	-0.95212	0.86356	0.86628	0.999999	7998	1	-0.95212	FALSE	-	-	-	-	-	-
PRR7	5	0.016797	0.058484	0.981301	552	4	-1.5519	0.55405	0.69569	0.999999	6398	1	-1.5519	FALSE	-	-	-	-	-	-
RIPK3	5	0.016851	0.058642	0.981789	553	3	-0.40131	0.5948	0.72726	0.999999	6676	1	-0.40131	FALSE	-	-	-	-	-	-
EIF4E2	5	0.016937	0.058873	0.981789	554	4	-0.58325	0.78524	0.81192	0.999999	7501	1	-0.58325	FALSE	-	-	-	-	-	-
OCRL	5	0.01695	0.058908	0.981789	555	2	-0.19179	0.51903	0.66505	0.999999	6115	2	-0.19179	FALSE	-	-	-	-	-	-
RABGAP1	10	0.016967	0.07903	0.982088	556	6	-0.33587	0.15132	0.37744	0.999999	2853	2	-0.33587	FALSE	-	-	-	-	-	-
DDX52	5	0.016983	0.059009	0.981789	557	4	-0.97023	0.88811	0.88861	0.999999	8196	1	-0.97023	FALSE	-	-	-	-	-	-
COQ9	5	0.016998	0.059043	0.981789	558	3	-0.75032	0.16062	0.31851	0.999999	2971	1	-0.75032	FALSE	-	-	-	-	-	-
LPAR2	5	0.017037	0.059165	0.982052	559	3	-0.73336	0.28431	0.47061	0.999999	4332	2	-0.73336	FALSE	-	-	-	-	-	-
NDRG3	5	0.017148	0.059481	0.982088	560	4	-0.86973	0.97675	0.977	0.999999	8997	0	-0.86973	FALSE	-	-	-	-	-	-
SH3GLB1	5	0.017199	0.059615	0.982088	561	4	-0.90361	0.94922	0.94945	0.999999	8727	0	-0.90361	FALSE	-	-	-	-	-	-
NAA25	5	0.01721	0.059643	0.982088	562	3	-1.3336	0.47264	0.62576	0.999999	5761	1	-1.3336	FALSE	-	-	-	-	-	-
RWDD1	5	0.017357	0.060063	0.982088	563	2	-0.033456	0.46827	0.62192	0.999999	5722	2	-0.033456	FALSE	-	-	-	-	-	-
PDCD10	5	0.017408	0.060208	0.982088	564	4	-0.7961	0.59769	0.72824	0.999999	6692	1	-0.7961	FALSE	-	-	-	-	-	-
OSGEPL1	5	0.017444	0.060293	0.982088	565	3	-0.3291	0.72004	0.77776	0.999999	7190	1	-0.3291	FALSE	-	-	-	-	-	-
SNX16	5	0.017478	0.060398	0.982088	566	3	-1.1523	0.13006	0.27285	0.984837	2591	1	-1.1523	FALSE	-	-	-	-	-	-
MYO1F	5	0.017497	0.060442	0.982088	567	4	-0.81421	0.024151	0.074673	0.94953	726	1	-0.81421	FALSE	-	-	-	-	-	-
ZFP93	5	0.017554	0.060589	0.982088	568	4	-0.64594	0.84628	0.8524	0.999999	7869	1	-0.64594	FALSE	-	-	-	-	-	-
ERLEC1	5	0.017662	0.060869	0.982088	569	2	0.10405	0.57373	0.71309	0.999999	6547	2	0.10405	FALSE	-	-	-	-	-	-
FARP1	5	0.017697	0.060948	0.982088	570	4	-0.99619	0.77458	0.80569	0.999999	7445	1	-0.99619	FALSE	-	-	-	-	-	-
TOR2A	5	0.017713	0.060981	0.982088	571	2	-0.29958	0.65609	0.74998	0.999999	6897	1	-0.29958	FALSE	-	-	-	-	-	-
CRTC2	5	0.017764	0.061114	0.982088	572	1	0.32944	0.0043236	0.01795	0.913683	183	3	0.32944	FALSE	-	-	-	-	-	-
GTF2H3	5	0.01777	0.06113	0.982088	573	4	-0.74402	0.968	0.96808	0.999999	8910	0	-0.74402	FALSE	-	-	-	-	-	-
PHIP	5	0.017784	0.061176	0.982088	574	3	-1.109	0.5945	0.72715	0.999999	6674	1	-1.109	FALSE	-	-	-	-	-	-
UTP6	5	0.017816	0.061279	0.982088	575	4	-0.87274	0.96505	0.96514	0.999999	8879	0	-0.87274	FALSE	-	-	-	-	-	-
ZFP655	5	0.017865	0.061417	0.982088	576	2	0.14956	0.32289	0.50177	0.999999	4617	2	0.14956	FALSE	-	-	-	-	-	-
SCCPDH	5	0.017888	0.061475	0.982088	577	3	-0.34514	0.33992	0.51548	0.999999	4747	2	-0.34514	FALSE	-	-	-	-	-	-
WDR24	5	0.017918	0.061553	0.982088	578	4	-1.0203	0.97712	0.97737	0.999999	9002	0	-1.0203	FALSE	-	-	-	-	-	-
RNPS1	5	0.017958	0.061683	0.982088	579	3	-0.89507	0.80057	0.82125	0.999999	7580	1	-0.89507	FALSE	-	-	-	-	-	-
CAB39L	5	0.018079	0.062002	0.982088	580	2	-0.24219	0.85305	0.8576	0.999999	7923	1	-0.24219	FALSE	-	-	-	-	-	-
1810037I17RIK	5	0.01817	0.062243	0.982088	581	1	-0.14293	0.069454	0.17815	0.977242	1706	2	-0.14293	FALSE	-	-	-	-	-	-
POU2F1	5	0.018176	0.062254	0.982088	582	3	-0.5904	0.14896	0.30121	0.996414	2824	2	-0.5904	FALSE	-	-	-	-	-	-
CRTAP	5	0.01818	0.062266	0.982088	583	3	-1.0024	0.42131	0.5824	0.999999	5358	1	-1.0024	FALSE	-	-	-	-	-	-
CTSO	5	0.018196	0.062297	0.982088	584	4	-1.0132	0.9822	0.98232	0.999999	9055	0	-1.0132	FALSE	-	-	-	-	-	-
FAM117B	5	0.018228	0.062367	0.982088	585	3	-1.3572	0.70292	0.7699	0.999999	7108	1	-1.3572	FALSE	-	-	-	-	-	-
PFDN1	5	0.018272	0.062473	0.982088	586	2	0.0067969	0.055329	0.15272	0.972686	1461	2	0.0067969	FALSE	-	-	-	-	-	-
LRRC47	5	0.018374	0.062756	0.982088	587	2	0.36039	0.021286	0.067027	0.943972	660	3	0.36039	FALSE	-	-	-	-	-	-
BZW2	5	0.018421	0.062872	0.982088	588	3	-0.88092	0.41497	0.57711	0.999999	5312	2	-0.88092	FALSE	-	-	-	-	-	-
1810013L24RIK	5	0.018468	0.062981	0.982088	589	4	-0.66804	0.97794	0.97818	0.999999	9010	0	-0.66804	FALSE	-	-	-	-	-	-
SHPRH	5	0.018475	0.063	0.982088	590	2	-0.021457	0.30001	0.4832	0.999999	4454	2	-0.021457	FALSE	-	-	-	-	-	-
SUPT5	5	0.018624	0.06339	0.982088	591	4	-1.4436	0.3662	0.53679	0.999999	4955	1	-1.4436	FALSE	-	-	-	-	-	-
DCN	5	0.018678	0.063529	0.982088	592	1	0.068497	0.92542	0.92579	0.999999	8533	0	0.068497	FALSE	-	-	-	-	-	-
TPM4	5	0.018708	0.063608	0.982088	593	2	-0.015282	0.87048	0.87221	0.999999	8052	1	-0.015282	FALSE	-	-	-	-	-	-
WFS1	5	0.018741	0.063696	0.982088	594	3	-0.85943	0.38701	0.55392	0.999999	5116	2	-0.85943	FALSE	-	-	-	-	-	-
SUPT6	5	0.018774	0.06379	0.982088	595	3	-0.69807	0.94332	0.94361	0.999999	8684	0	-0.69807	FALSE	-	-	-	-	-	-
GABARAPL2	5	0.018919	0.064136	0.982088	597	4	-1.5559	0.060311	0.16295	0.972756	1568	1	-1.5559	FALSE	-	-	-	-	-	-
PRMT2	5	0.018949	0.064206	0.982088	598	3	-0.90506	0.095581	0.21977	0.979195	2102	1	-0.90506	FALSE	-	-	-	-	-	-
NOP58	5	0.019035	0.064405	0.982088	599	3	-0.36832	0.3276	0.50558	0.999999	4654	2	-0.36832	FALSE	-	-	-	-	-	-
EIF2B4	5	0.019051	0.064432	0.982088	600	3	-1.1817	0.25779	0.44935	0.999999	4139	1	-1.1817	FALSE	-	-	-	-	-	-
PPP1R15A	5	0.01908	0.064509	0.982088	601	4	-0.56031	0.96284	0.9629	0.999999	8849	0	-0.56031	FALSE	-	-	-	-	-	-
SERF1	3	0.019125	0.049117	0.968437	602	3	-1.0151	0.98088	0.98079	0.999999	9044	0	-1.0151	FALSE	-	-	-	-	-	-
INTS8	5	0.019186	0.064801	0.982088	603	3	-0.4272	0.1387	0.28593	0.987435	2707	2	-0.4272	FALSE	-	-	-	-	-	-
FADS1	5	0.01923	0.064926	0.982088	604	4	-0.58423	0.94911	0.94934	0.999999	8724	0	-0.58423	FALSE	-	-	-	-	-	-
NMT2	5	0.019287	0.065088	0.982088	605	4	-0.7275	0.75267	0.79379	0.999999	7321	1	-0.7275	FALSE	-	-	-	-	-	-
LRRFIP1	10	0.019309	0.087175	0.982088	606	6	-0.49281	0.39278	0.6601	0.999999	5154	1	-0.49281	FALSE	-	-	-	-	-	-
PVR	5	0.019331	0.065227	0.982088	607	4	-1.0952	0.18725	0.35711	0.999999	3294	1	-1.0952	FALSE	-	-	-	-	-	-
GIGYF1	5	0.019365	0.065322	0.982088	608	4	-0.91954	0.98545	0.98554	0.999999	9088	0	-0.91954	FALSE	-	-	-	-	-	-
DYNLT1B	5	0.019428	0.065467	0.982088	609	3	-1.2011	0.44035	0.59828	0.999999	5513	2	-1.2011	FALSE	-	-	-	-	-	-
SPDL1	5	0.019467	0.06556	0.982088	610	4	-0.74031	0.91521	0.91568	0.999999	8436	0	-0.74031	FALSE	-	-	-	-	-	-
AKR1B10	5	0.019491	0.065628	0.982088	611	3	-0.66705	0.74422	0.78954	0.999999	7282	1	-0.66705	FALSE	-	-	-	-	-	-
SFXN3	5	0.019571	0.065849	0.982088	612	4	-0.84064	0.97814	0.9784	0.999999	9011	0	-0.84064	FALSE	-	-	-	-	-	-
NFATC3	5	0.019592	0.065902	0.982088	613	3	-0.77001	0.12829	0.27017	0.984837	2571	2	-0.77001	FALSE	-	-	-	-	-	-
IVD	5	0.019694	0.066137	0.982088	615	3	-0.64336	0.10906	0.24078	0.98306	2299	2	-0.64336	FALSE	-	-	-	-	-	-
ZRANB2	5	0.019778	0.066388	0.982088	616	3	-0.93452	0.12241	0.26133	0.984837	2480	2	-0.93452	FALSE	-	-	-	-	-	-
CDT1	5	0.019808	0.066467	0.982088	617	4	-0.6705	0.91852	0.919	0.999999	8462	0	-0.6705	FALSE	-	-	-	-	-	-
PSMG3	5	0.019829	0.066524	0.982088	618	3	-0.83998	0.67216	0.75657	0.999999	6962	1	-0.83998	FALSE	-	-	-	-	-	-
ERI2	5	0.019897	0.0667	0.982088	619	1	-0.11991	0.90337	0.90374	0.999999	8334	0	-0.11991	FALSE	-	-	-	-	-	-
TMPO	5	0.019928	0.066793	0.982088	620	4	-0.68078	0.91028	0.91079	0.999999	8391	0	-0.68078	FALSE	-	-	-	-	-	-
CTDSP2	5	0.019962	0.066862	0.982088	621	3	-0.53356	0.45758	0.61284	0.999999	5642	2	-0.53356	FALSE	-	-	-	-	-	-
IMMP1L	5	0.020009	0.066981	0.982088	622	4	-1.0117	0.97702	0.97727	0.999999	9001	0	-1.0117	FALSE	-	-	-	-	-	-
PIGX	5	0.020049	0.067086	0.982088	623	4	-1.2682	0.81218	0.82856	0.999999	7648	1	-1.2682	FALSE	-	-	-	-	-	-
RPL26	5	0.0201	0.067214	0.982088	624	2	-0.20445	0.13189	0.27565	0.984837	2614	2	-0.20445	FALSE	-	-	-	-	-	-
DPY30	5	0.020201	0.067486	0.982088	625	3	-0.32521	0.96458	0.96466	0.999999	8874	0	-0.32521	FALSE	-	-	-	-	-	-
CCDC71L	5	0.020247	0.067612	0.982088	626	3	-0.58956	0.028693	0.086443	0.94953	859	2	-0.58956	FALSE	-	-	-	-	-	-
C77080	10	0.020249	0.090333	0.982088	627	4	0.22709	0.010162	0.049113	0.940521	350	5	0.22709	FALSE	-	-	-	-	-	-
CNOT4	5	0.020253	0.067629	0.982088	628	3	-1.2315	0.86717	0.8694	0.999999	8027	1	-1.2315	FALSE	-	-	-	-	-	-
GSE1	5	0.020349	0.067894	0.982088	629	2	0.55516	0.095168	0.21913	0.979195	2094	3	0.55516	FALSE	-	-	-	-	-	-
CHMP6	10	0.02044	0.090989	0.982088	630	5	-0.2588	0.13379	0.34952	0.999999	2646	3	-0.2588	FALSE	-	-	-	-	-	-
RPN2	5	0.020459	0.068165	0.982088	631	3	-0.81699	0.16616	0.32669	0.999999	3036	2	-0.81699	FALSE	-	-	-	-	-	-
SNAPC1	5	0.020505	0.068284	0.982088	632	2	-0.1345	0.60195	0.72972	0.999999	6708	1	-0.1345	FALSE	-	-	-	-	-	-
WDR25	5	0.020518	0.068322	0.982088	633	3	-0.6187	0.21449	0.39589	0.999999	3654	2	-0.6187	FALSE	-	-	-	-	-	-
FARSB	5	0.020519	0.068324	0.982088	634	3	-0.99112	0.60701	0.73157	0.999999	6733	1	-0.99112	FALSE	-	-	-	-	-	-
LARP1B	5	0.020585	0.0685	0.982088	635	4	-0.61832	0.8199	0.8336	0.999999	7699	1	-0.61832	FALSE	-	-	-	-	-	-
BARD1	5	0.020607	0.068561	0.982088	636	3	-0.41326	0.51393	0.66075	0.999999	6080	1	-0.41326	FALSE	-	-	-	-	-	-
POU5F2	5	0.02067	0.068713	0.982088	637	3	-0.52495	0.32613	0.50444	0.999999	4641	1	-0.52495	FALSE	-	-	-	-	-	-
FRY	5	0.02081	0.069083	0.982088	638	4	-0.72789	0.47221	0.6254	0.999999	5755	1	-0.72789	FALSE	-	-	-	-	-	-
ITPR1	5	0.020899	0.069328	0.982088	639	3	-1.091	0.34919	0.52301	0.999999	4827	1	-1.091	FALSE	-	-	-	-	-	-
UNC93A	5	0.020978	0.069513	0.982088	640	3	-1.0694	0.058936	0.16074	0.972686	1538	1	-1.0694	FALSE	-	-	-	-	-	-
RPL10	5	0.021012	0.069617	0.982088	641	3	-0.41634	0.94943	0.94966	0.999999	8731	0	-0.41634	FALSE	-	-	-	-	-	-
PGP	5	0.021059	0.069734	0.982088	642	4	-0.62058	0.92444	0.92486	0.999999	8521	0	-0.62058	FALSE	-	-	-	-	-	-
ULK3	5	0.021063	0.069749	0.982088	643	3	-0.59026	0.58089	0.71957	0.999999	6608	1	-0.59026	FALSE	-	-	-	-	-	-
FBXO27	5	0.021065	0.069753	0.982088	644	3	-1.3212	0.41334	0.57579	0.999999	5301	1	-1.3212	FALSE	-	-	-	-	-	-
PRPF4B	5	0.021071	0.069769	0.982088	645	4	-0.51763	0.81126	0.82794	0.999999	7642	1	-0.51763	FALSE	-	-	-	-	-	-
MRPS36	5	0.021077	0.069789	0.982088	646	4	-0.7952	0.89301	0.8934	0.999999	8248	0	-0.7952	FALSE	-	-	-	-	-	-
MORF4L1	5	0.021215	0.070174	0.982088	647	1	-0.1874	0.79415	0.81735	0.999999	7543	1	-0.1874	FALSE	-	-	-	-	-	-
ZFP771	5	0.021244	0.07026	0.982088	648	4	-0.75639	0.90768	0.90813	0.999999	8366	0	-0.75639	FALSE	-	-	-	-	-	-
BRPF3	5	0.021284	0.070357	0.982088	649	3	-0.89321	0.94111	0.94137	0.999999	8662	0	-0.89321	FALSE	-	-	-	-	-	-
LEO1	5	0.021316	0.070441	0.982088	650	3	-0.56067	0.3348	0.51138	0.999999	4710	2	-0.56067	FALSE	-	-	-	-	-	-
YIPF6	5	0.021345	0.070509	0.982088	652	3	-0.86394	0.94288	0.94315	0.999999	8678	0	-0.86394	FALSE	-	-	-	-	-	-
NUP85	10	0.021357	0.094138	0.982088	653	7	-0.62236	0.089311	0.26809	0.984837	2014	3	-0.62236	FALSE	-	-	-	-	-	-
GNPDA2	5	0.021359	0.070545	0.982088	654	4	-0.94628	0.26402	0.45432	0.999999	4193	1	-0.94628	FALSE	-	-	-	-	-	-
HK2	5	0.02139	0.070622	0.982088	655	3	-0.47267	0.49786	0.64702	0.999999	5955	1	-0.47267	FALSE	-	-	-	-	-	-
PWP2	5	0.021418	0.070696	0.982088	656	3	-0.73177	0.97997	0.98018	0.999999	9034	0	-0.73177	FALSE	-	-	-	-	-	-
A4GALT	5	0.021443	0.07076	0.982088	657	4	-0.72165	0.80828	0.82611	0.999999	7631	1	-0.72165	FALSE	-	-	-	-	-	-
SUN1	5	0.021519	0.070952	0.982088	658	2	-0.16088	0.76164	0.79863	0.999999	7376	1	-0.16088	FALSE	-	-	-	-	-	-
RPL12	5	0.021593	0.071134	0.982088	659	3	-1.0004	0.71472	0.7753	0.999999	7158	1	-1.0004	FALSE	-	-	-	-	-	-
ZFP277	5	0.021621	0.071208	0.982088	660	1	0.79379	0.0082033	0.030719	0.940521	296	4	0.79379	FALSE	-	-	-	-	-	-
TINF2	5	0.021695	0.071394	0.982088	661	4	-0.7859	0.72331	0.77934	0.999999	7204	1	-0.7859	FALSE	-	-	-	-	-	-
RPS16	5	0.021896	0.07195	0.982088	662	3	-1.0142	0.92426	0.92468	0.999999	8516	0	-1.0142	FALSE	-	-	-	-	-	-
HERPUD2	5	0.021924	0.072032	0.982088	663	3	-0.56497	0.052732	0.14642	0.972686	1405	2	-0.56497	FALSE	-	-	-	-	-	-
ALG2	5	0.021925	0.072033	0.982088	664	4	-0.83529	0.64645	0.74616	0.999999	6865	1	-0.83529	FALSE	-	-	-	-	-	-
2310022B05RIK	5	0.021945	0.072087	0.982088	665	3	-0.81532	0.91334	0.91388	0.999999	8417	0	-0.81532	FALSE	-	-	-	-	-	-
CFL2	5	0.021994	0.0722	0.982088	666	3	-1.2646	0.81415	0.82983	0.999999	7660	1	-1.2646	FALSE	-	-	-	-	-	-
NUDT5	5	0.022026	0.0723	0.982088	667	2	0.36001	0.15803	0.31461	0.999999	2937	3	0.36001	FALSE	-	-	-	-	-	-
ADK	10	0.022153	0.096812	0.982088	669	6	-0.38767	0.31886	0.59264	0.999999	4585	2	-0.38767	FALSE	-	-	-	-	-	-
TET3	5	0.022208	0.072783	0.982088	670	2	0.26226	0.1825	0.35026	0.999999	3235	3	0.26226	FALSE	-	-	-	-	-	-
PALB2	5	0.022227	0.072834	0.982088	671	4	-1.3527	0.65336	0.74891	0.999999	6886	1	-1.3527	FALSE	-	-	-	-	-	-
PPP2R1A	5	0.022228	0.072836	0.982088	672	3	-0.71713	0.83895	0.84696	0.999999	7818	1	-0.71713	FALSE	-	-	-	-	-	-
TM9SF3	5	0.022328	0.073069	0.982088	673	3	-0.98422	0.099949	0.22658	0.980173	2174	1	-0.98422	FALSE	-	-	-	-	-	-
PEX12	5	0.02233	0.073074	0.982088	674	3	-0.45671	0.65016	0.74762	0.999999	6877	1	-0.45671	FALSE	-	-	-	-	-	-
ACTR5	5	0.022346	0.073119	0.982088	675	4	-0.54279	0.97888	0.97912	0.999999	9020	0	-0.54279	FALSE	-	-	-	-	-	-
KLHL35	10	0.022355	0.09748	0.982088	676	5	-0.1954	0.81911	0.91847	0.999999	7692	2	-0.1954	FALSE	-	-	-	-	-	-
POLD3	5	0.022431	0.073353	0.982088	677	3	-0.27691	0.44687	0.60389	0.999999	5563	2	-0.27691	FALSE	-	-	-	-	-	-
ALG1	5	0.022558	0.0737	0.982088	678	4	-0.91578	0.96786	0.96794	0.999999	8907	0	-0.91578	FALSE	-	-	-	-	-	-
MSANTD2	5	0.022633	0.073875	0.982088	679	2	-0.18623	0.70781	0.77214	0.999999	7128	1	-0.18623	FALSE	-	-	-	-	-	-
STX6	5	0.022691	0.074023	0.982088	680	4	-0.74571	0.61052	0.73285	0.999999	6750	1	-0.74571	FALSE	-	-	-	-	-	-
MTA3	5	0.022728	0.074114	0.982088	681	4	-0.8059	0.35662	0.52891	0.999999	4873	1	-0.8059	FALSE	-	-	-	-	-	-
TRIM44	5	0.022734	0.074126	0.982088	682	4	-0.69426	0.96784	0.96793	0.999999	8906	0	-0.69426	FALSE	-	-	-	-	-	-
RHOX5	5	0.022764	0.074206	0.982088	683	3	-0.8226	0.3361	0.51243	0.999999	4722	2	-0.8226	FALSE	-	-	-	-	-	-
CNDP2	10	0.022833	0.09909	0.982088	684	6	-0.56459	0.34524	0.61722	0.999999	4793	2	-0.56459	FALSE	-	-	-	-	-	-
DNAJC5	5	0.022836	0.074392	0.982088	685	2	-0.26434	0.97309	0.97321	0.999999	8959	0	-0.26434	FALSE	-	-	-	-	-	-
FKBP15	5	0.022893	0.074539	0.982088	686	3	-1.0447	0.19757	0.37189	0.999999	3423	2	-1.0447	FALSE	-	-	-	-	-	-
HS1BP3	5	0.022937	0.074652	0.982088	687	2	-0.27779	0.35683	0.52909	0.999999	4878	1	-0.27779	FALSE	-	-	-	-	-	-
MEIS2	5	0.023038	0.074904	0.982088	688	4	-0.86206	0.91595	0.91642	0.999999	8441	0	-0.86206	FALSE	-	-	-	-	-	-
SPRED1	5	0.023095	0.075064	0.982088	689	4	-0.73216	0.93828	0.93845	0.999999	8641	0	-0.73216	FALSE	-	-	-	-	-	-
TUT1	5	0.023128	0.075153	0.982088	690	3	-0.27717	0.27278	0.46134	0.999999	4250	2	-0.27717	FALSE	-	-	-	-	-	-
PDE1B	5	0.02314	0.075185	0.982088	691	2	0.37223	0.1414	0.28999	0.99117	2733	3	0.37223	FALSE	-	-	-	-	-	-
ARHGAP39	5	0.023164	0.075254	0.982088	692	3	-0.7638	0.08721	0.20664	0.977242	1984	2	-0.7638	FALSE	-	-	-	-	-	-
STYX	5	0.023241	0.075441	0.982088	693	2	-0.0547	0.60353	0.7303	0.999999	6715	1	-0.0547	FALSE	-	-	-	-	-	-
ST7	5	0.023318	0.075624	0.982088	694	3	-1.0304	0.83881	0.84686	0.999999	7815	1	-1.0304	FALSE	-	-	-	-	-	-
COG8	5	0.023336	0.075673	0.982088	695	3	-1.1565	0.11745	0.25368	0.984837	2408	2	-1.1565	FALSE	-	-	-	-	-	-
STK3	5	0.023374	0.075778	0.982088	696	4	-0.75493	0.3417	0.51685	0.999999	4763	1	-0.75493	FALSE	-	-	-	-	-	-
GGH	5	0.023374	0.075778	0.982088	697	4	-0.65149	0.9648	0.9649	0.999999	8876	0	-0.65149	FALSE	-	-	-	-	-	-
SHOC2	5	0.023379	0.075792	0.982088	698	2	-0.14607	0.030958	0.092379	0.957068	910	2	-0.14607	FALSE	-	-	-	-	-	-
HAX1	5	0.023402	0.075839	0.982088	699	3	-0.81699	0.46699	0.62088	0.999999	5710	1	-0.81699	FALSE	-	-	-	-	-	-
OXA1L	5	0.023422	0.075882	0.982088	700	4	-1.1063	0.88589	0.88643	0.999999	8182	1	-1.1063	FALSE	-	-	-	-	-	-
UAP1L1	5	0.023457	0.075985	0.982088	701	4	-0.75742	0.91515	0.91562	0.999999	8434	0	-0.75742	FALSE	-	-	-	-	-	-
HARS2	5	0.023467	0.076007	0.982088	702	3	-1.3091	0.77386	0.8053	0.999999	7440	1	-1.3091	FALSE	-	-	-	-	-	-
ORC3	5	0.023523	0.076123	0.982088	703	2	0.23336	0.28846	0.47391	0.999999	4365	2	0.23336	FALSE	-	-	-	-	-	-
CHSY3	5	0.023544	0.076187	0.982088	704	4	-0.37859	0.82394	0.83639	0.999999	7717	1	-0.37859	FALSE	-	-	-	-	-	-
TRIM28	5	0.023557	0.076221	0.982088	705	4	-0.58502	0.2948	0.47888	0.999999	4416	1	-0.58502	FALSE	-	-	-	-	-	-
GLIS2	5	0.023564	0.076232	0.982088	706	4	-0.46287	0.97461	0.97478	0.999999	8974	0	-0.46287	FALSE	-	-	-	-	-	-
PRPF8	5	0.023613	0.076356	0.982088	707	4	-0.72364	0.83506	0.84417	0.999999	7785	1	-0.72364	FALSE	-	-	-	-	-	-
1700094D03RIK	5	0.023646	0.076461	0.982088	708	2	-0.011423	0.041647	0.1194	0.971253	1154	2	-0.011423	FALSE	-	-	-	-	-	-
FERMT3	5	0.023663	0.0765	0.982088	709	3	-1.227	0.83823	0.84643	0.999999	7810	1	-1.227	FALSE	-	-	-	-	-	-
ATP6AP2	5	0.023747	0.076724	0.982088	710	1	0.71038	0.030692	0.091706	0.956831	899	3	0.71038	FALSE	-	-	-	-	-	-
LARS2	5	0.023784	0.076832	0.982088	711	4	-0.53459	0.81853	0.83271	0.999999	7687	1	-0.53459	FALSE	-	-	-	-	-	-
RECQL	5	0.023848	0.076992	0.982088	712	1	-0.031488	0.14426	0.29429	0.993132	2764	2	-0.031488	FALSE	-	-	-	-	-	-
INSL3	5	0.02385	0.076996	0.982088	713	4	-0.91982	0.391	0.55716	0.999999	5140	1	-0.91982	FALSE	-	-	-	-	-	-
RUNDC3B	5	0.023949	0.077244	0.982088	714	2	-0.15095	0.782	0.80995	0.999999	7484	1	-0.15095	FALSE	-	-	-	-	-	-
POLR2C	5	0.024006	0.077407	0.982088	715	4	-0.94463	0.19976	0.37502	0.999999	3449	1	-0.94463	FALSE	-	-	-	-	-	-
COG3	5	0.02405	0.077509	0.982088	716	2	0.39594	0.15602	0.31166	0.999522	2915	3	0.39594	FALSE	-	-	-	-	-	-
BRD3	5	0.024084	0.077616	0.982088	717	3	-0.36603	0.96611	0.96624	0.999999	8891	0	-0.36603	FALSE	-	-	-	-	-	-
SLK	5	0.024163	0.077828	0.982088	719	4	-0.73874	0.605	0.73085	0.999999	6721	1	-0.73874	FALSE	-	-	-	-	-	-
PITPNC1	5	0.024353	0.078343	0.982088	720	3	-0.49067	0.32842	0.50621	0.999999	4660	2	-0.49067	FALSE	-	-	-	-	-	-
NELFCD	5	0.024388	0.078423	0.982088	721	4	-0.69562	0.91718	0.91762	0.999999	8452	0	-0.69562	FALSE	-	-	-	-	-	-
VIM	5	0.02442	0.078503	0.982088	722	3	-1.0222	0.25584	0.44771	0.999999	4126	1	-1.0222	FALSE	-	-	-	-	-	-
COA3	5	0.024431	0.078526	0.982088	723	4	-0.73577	0.6545	0.74935	0.999999	6891	1	-0.73577	FALSE	-	-	-	-	-	-
TPP2	5	0.024455	0.078587	0.982088	724	3	-0.69183	0.19517	0.3684	0.999999	3395	2	-0.69183	FALSE	-	-	-	-	-	-
FBRS	5	0.024531	0.078796	0.982088	725	4	-0.98064	0.25811	0.44959	0.999999	4141	1	-0.98064	FALSE	-	-	-	-	-	-
POSTN	5	0.024531	0.078798	0.982088	726	2	0.059803	0.44256	0.60016	0.999999	5538	1	0.059803	FALSE	-	-	-	-	-	-
PARN	5	0.024556	0.078859	0.982088	727	3	-0.46705	0.92434	0.92476	0.999999	8519	0	-0.46705	FALSE	-	-	-	-	-	-
RFC4	5	0.024596	0.07897	0.982088	728	2	0.48531	0.092627	0.21512	0.979195	2061	3	0.48531	FALSE	-	-	-	-	-	-
IFT122	5	0.024634	0.079051	0.982088	729	4	-0.48723	0.11735	0.25353	0.984837	2407	1	-0.48723	FALSE	-	-	-	-	-	-
HMMR	5	0.024657	0.079104	0.982088	730	2	-0.040177	0.64006	0.74369	0.999999	6844	1	-0.040177	FALSE	-	-	-	-	-	-
HSCB	5	0.024737	0.079301	0.982088	731	3	-0.81114	0.345	0.51956	0.999999	4791	2	-0.81114	FALSE	-	-	-	-	-	-
DHX8	5	0.024755	0.079346	0.982088	732	4	-0.60022	0.9026	0.903	0.999999	8331	0	-0.60022	FALSE	-	-	-	-	-	-
LINGO4	5	0.024765	0.079367	0.982088	733	4	-0.88707	0.31344	0.49408	0.999999	4537	1	-0.88707	FALSE	-	-	-	-	-	-
FBXL22	5	0.024768	0.079372	0.982088	734	4	-0.59229	0.42377	0.58442	0.999999	5382	1	-0.59229	FALSE	-	-	-	-	-	-
FNIP1	5	0.024859	0.079609	0.982088	735	2	0.057304	0.36879	0.53891	0.999999	4975	2	0.057304	FALSE	-	-	-	-	-	-
IRAK1	5	0.024946	0.079828	0.982088	736	2	0.095775	0.41287	0.5754	0.999999	5299	2	0.095775	FALSE	-	-	-	-	-	-
TNKS2	5	0.02496	0.079872	0.982088	737	2	0.66083	0.033803	0.099686	0.963838	977	3	0.66083	FALSE	-	-	-	-	-	-
PRPF31	5	0.025007	0.079997	0.982088	738	3	-0.84304	0.19257	0.36474	0.999999	3355	2	-0.84304	FALSE	-	-	-	-	-	-
COMMD7	5	0.02506	0.080146	0.982088	739	3	-1.259	0.13712	0.28354	0.986289	2687	2	-1.259	FALSE	-	-	-	-	-	-
STAP1	5	0.025075	0.080188	0.982088	740	4	-1.291	0.96494	0.96504	0.999999	8878	0	-1.291	FALSE	-	-	-	-	-	-
RFXAP	5	0.025094	0.080241	0.982088	741	2	-0.11475	0.34868	0.5226	0.999999	4823	1	-0.11475	FALSE	-	-	-	-	-	-
ZDHHC12	5	0.025172	0.080447	0.982088	742	3	-1.1198	0.43812	0.59641	0.999999	5492	2	-1.1198	FALSE	-	-	-	-	-	-
PSMB2	5	0.025182	0.080475	0.982088	743	3	-1.6138	0.33689	0.51307	0.999999	4728	1	-1.6138	FALSE	-	-	-	-	-	-
POLR2J	5	0.025263	0.080687	0.982088	744	2	-0.00019191	0.56651	0.70676	0.999999	6485	1	-0.00019191	FALSE	-	-	-	-	-	-
IRF5	10	0.025332	0.10749	0.982088	745	5	-0.56171	0.20848	0.46332	0.999999	3567	2	-0.56171	FALSE	-	-	-	-	-	-
CRYBA1	5	0.025364	0.080911	0.982088	746	1	0.049101	0.82752	0.83889	0.999999	7734	1	0.049101	FALSE	-	-	-	-	-	-
CCT4	5	0.025367	0.080917	0.982088	747	3	-0.81126	0.60862	0.73218	0.999999	6740	1	-0.81126	FALSE	-	-	-	-	-	-
TNFRSF12A	5	0.025465	0.081165	0.982088	748	3	-0.27395	0.40784	0.57129	0.999999	5264	2	-0.27395	FALSE	-	-	-	-	-	-
YJEFN3	5	0.025485	0.081214	0.982088	749	4	-0.74113	0.95206	0.95225	0.999999	8754	0	-0.74113	FALSE	-	-	-	-	-	-
CHST7	5	0.025543	0.08135	0.982088	750	3	-1.3882	0.75438	0.7947	0.999999	7332	1	-1.3882	FALSE	-	-	-	-	-	-
WASF1	5	0.025566	0.081406	0.982088	751	3	-0.28884	0.7393	0.78703	0.999999	7261	1	-0.28884	FALSE	-	-	-	-	-	-
REXO1	5	0.025577	0.081444	0.982088	752	3	-0.91313	0.53537	0.67941	0.999999	6266	1	-0.91313	FALSE	-	-	-	-	-	-
KBTBD2	5	0.025583	0.08146	0.982088	753	3	-1.8668	0.94739	0.9476	0.999999	8711	0	-1.8668	FALSE	-	-	-	-	-	-
CD200R1	5	0.025622	0.081557	0.982088	754	4	-0.62188	0.2414	0.43302	0.999999	3991	1	-0.62188	FALSE	-	-	-	-	-	-
SRM	5	0.025667	0.081668	0.982088	755	2	-0.058925	0.6185	0.73564	0.999999	6770	1	-0.058925	FALSE	-	-	-	-	-	-
KRTCAP2	5	0.025768	0.081918	0.982088	756	2	0.03226	0.10411	0.23311	0.98306	2231	1	0.03226	FALSE	-	-	-	-	-	-
PRKCD	10	0.025875	0.10929	0.982088	757	3	0.33201	0.020161	0.086434	0.94953	629	7	0.33201	FALSE	-	-	-	-	-	-
NFKB2	5	0.02589	0.082208	0.982088	758	4	-0.60525	0.054409	0.15055	0.972686	1437	1	-0.60525	FALSE	-	-	-	-	-	-
CWF19L2	5	0.026001	0.082493	0.982088	759	4	-0.69201	0.93002	0.93039	0.999999	8572	0	-0.69201	FALSE	-	-	-	-	-	-
AGO3	5	0.026008	0.082511	0.982088	760	2	-0.077771	0.85182	0.85665	0.999999	7916	1	-0.077771	FALSE	-	-	-	-	-	-
TEC	5	0.026071	0.082656	0.982088	761	2	-0.17613	0.071734	0.18185	0.977242	1741	1	-0.17613	FALSE	-	-	-	-	-	-
ZFP386	5	0.026105	0.082755	0.982088	762	4	-0.64305	0.87844	0.87938	0.999999	8115	1	-0.64305	FALSE	-	-	-	-	-	-
NFKBID	10	0.026158	0.11023	0.982088	763	7	-0.54817	0.30166	0.57665	0.999999	4465	2	-0.54817	FALSE	-	-	-	-	-	-
TGDS	5	0.026172	0.082922	0.982088	764	1	-0.018357	0.3946	0.56021	0.999999	5167	1	-0.018357	FALSE	-	-	-	-	-	-
SMAP1	5	0.026197	0.083	0.982088	765	2	0.6361	0.03787	0.10992	0.963838	1068	3	0.6361	FALSE	-	-	-	-	-	-
MRPL52	5	0.026216	0.083044	0.982088	766	3	-1.2147	0.11604	0.25154	0.984837	2389	2	-1.2147	FALSE	-	-	-	-	-	-
PTGER1	5	0.026273	0.083174	0.982088	767	3	-0.77146	0.3919	0.55792	0.999999	5146	1	-0.77146	FALSE	-	-	-	-	-	-
WDR18	5	0.026276	0.083186	0.982088	768	3	-0.77573	0.95321	0.95332	0.999999	8764	0	-0.77573	FALSE	-	-	-	-	-	-
SPP1	4	0.026341	0.081989	0.982088	769	1	-0.086922	0.85539	0.85578	0.999999	7944	0	-0.086922	FALSE	-	-	-	-	-	-
RGL2	5	0.026376	0.08346	0.982088	770	2	0.030397	0.24246	0.43448	0.999999	4005	2	0.030397	FALSE	-	-	-	-	-	-
WDR36	5	0.026384	0.083473	0.982088	771	4	-1.139	0.94727	0.94748	0.999999	8709	0	-1.139	FALSE	-	-	-	-	-	-
ZKSCAN8	5	0.026391	0.083495	0.982088	772	4	-0.62972	0.7012	0.76912	0.999999	7101	1	-0.62972	FALSE	-	-	-	-	-	-
BTD	5	0.026475	0.083681	0.982088	773	2	-0.013647	0.52101	0.66674	0.999999	6137	1	-0.013647	FALSE	-	-	-	-	-	-
SRSF9	5	0.026576	0.083927	0.982088	774	2	-0.20042	0.55223	0.69409	0.999999	6382	2	-0.20042	FALSE	-	-	-	-	-	-
IDS	4	0.02658	0.082654	0.982088	775	3	-0.7576	0.91906	0.91917	0.999999	8467	0	-0.7576	FALSE	-	-	-	-	-	-
PRKCE	5	0.026606	0.084014	0.982088	776	3	-1.0056	0.6952	0.76635	0.999999	7072	1	-1.0056	FALSE	-	-	-	-	-	-
KDM3A	5	0.026608	0.08402	0.982088	777	4	-0.51447	0.98423	0.98432	0.999999	9077	0	-0.51447	FALSE	-	-	-	-	-	-
BUD31	5	0.026677	0.084174	0.982088	778	4	-0.41545	0.85707	0.86087	0.999999	7957	1	-0.41545	FALSE	-	-	-	-	-	-
PIGYL	5	0.0267	0.08424	0.982088	779	4	-0.99291	0.96939	0.9695	0.999999	8918	0	-0.99291	FALSE	-	-	-	-	-	-
EDEM3	5	0.026728	0.084317	0.982088	780	3	-0.57967	0.49631	0.64574	0.999999	5946	1	-0.57967	FALSE	-	-	-	-	-	-
MRGPRB3	5	0.026732	0.08433	0.982088	781	3	-0.97198	0.66037	0.75177	0.999999	6918	1	-0.97198	FALSE	-	-	-	-	-	-
ACD	5	0.026927	0.084816	0.982088	782	4	-0.58874	0.97836	0.97861	0.999999	9014	0	-0.58874	FALSE	-	-	-	-	-	-
HDHD2	5	0.026941	0.08485	0.982088	783	4	-1.8231	0.52372	0.6691	0.999999	6168	1	-1.8231	FALSE	-	-	-	-	-	-
ELL	5	0.026976	0.08492	0.982088	784	4	-1.2179	0.97601	0.97621	0.999999	8989	0	-1.2179	FALSE	-	-	-	-	-	-
AIFM2	5	0.026979	0.084934	0.982088	785	3	-0.40592	0.83149	0.84167	0.999999	7759	1	-0.40592	FALSE	-	-	-	-	-	-
NPB	5	0.027026	0.085053	0.982088	787	4	-0.54624	0.2916	0.4764	0.999999	4393	1	-0.54624	FALSE	-	-	-	-	-	-
TMEM253	5	0.027041	0.085102	0.982088	788	4	-1.3412	0.70385	0.77032	0.999999	7111	1	-1.3412	FALSE	-	-	-	-	-	-
MIOS	5	0.027071	0.085172	0.982088	789	3	-1.4378	0.80116	0.82161	0.999999	7585	1	-1.4378	FALSE	-	-	-	-	-	-
SLCO3A1	5	0.02708	0.085192	0.982088	790	2	-0.17578	0.57779	0.71677	0.999999	6580	2	-0.17578	FALSE	-	-	-	-	-	-
NPC1	5	0.02711	0.085275	0.982088	791	3	-0.42595	0.52812	0.67297	0.999999	6207	1	-0.42595	FALSE	-	-	-	-	-	-
EIF3I	5	0.027224	0.085548	0.982088	792	3	-0.68189	0.39494	0.5605	0.999999	5171	1	-0.68189	FALSE	-	-	-	-	-	-
SPC25	5	0.027225	0.085549	0.982088	793	4	-0.76242	0.75159	0.79321	0.999999	7313	1	-0.76242	FALSE	-	-	-	-	-	-
PFKP	5	0.027383	0.085944	0.982088	794	2	0.24503	5.16e-05	0.00025068	0.461221	5	3	0.24503	FALSE	-	-	-	-	-	-
NCKAP1L	10	0.027452	0.1145	0.982088	795	6	-0.62421	0.78067	0.9054	0.999999	7478	1	-0.62421	FALSE	-	-	-	-	-	-
NDUFC1	5	0.027469	0.086169	0.982088	796	3	-0.89947	0.76314	0.79944	0.999999	7383	1	-0.89947	FALSE	-	-	-	-	-	-
PRPS1L3	2	0.027485	0.050529	0.968437	797	2	-2.2405	0.97251	0.97266	0.999999	8955	0	-2.2405	FALSE	-	-	-	-	-	-
EIF4G2	10	0.027513	0.11473	0.982088	798	7	-0.56377	0.57816	0.79725	0.999999	6582	2	-0.56377	FALSE	-	-	-	-	-	-
GMEB1	5	0.027552	0.086384	0.982088	799	3	-0.3928	0.93302	0.93335	0.999999	8598	0	-0.3928	FALSE	-	-	-	-	-	-
DDX50	5	0.027556	0.08639	0.982088	800	4	-0.6982	0.67114	0.75613	0.999999	6957	1	-0.6982	FALSE	-	-	-	-	-	-
TDRD7	5	0.027591	0.086477	0.982088	801	3	-1.3625	0.31156	0.49262	0.999999	4522	1	-1.3625	FALSE	-	-	-	-	-	-
PLEKHN1	5	0.027685	0.0867	0.982088	802	3	-0.31293	0.33495	0.51151	0.999999	4711	1	-0.31293	FALSE	-	-	-	-	-	-
CBX1	5	0.02769	0.086708	0.982088	803	4	-0.81855	0.96555	0.96566	0.999999	8883	0	-0.81855	FALSE	-	-	-	-	-	-
PRMT5	5	0.027701	0.086734	0.982088	804	4	-1.1673	0.97083	0.97095	0.999999	8937	0	-1.1673	FALSE	-	-	-	-	-	-
LRRC58	5	0.027706	0.086751	0.982088	805	3	-0.81373	0.16743	0.32856	0.999999	3057	2	-0.81373	FALSE	-	-	-	-	-	-
UPF1	5	0.027737	0.08684	0.982088	806	4	-0.59356	0.93188	0.93224	0.999999	8583	0	-0.59356	FALSE	-	-	-	-	-	-
GAR1	5	0.027752	0.08687	0.982088	807	4	-0.53685	0.77676	0.80692	0.999999	7457	1	-0.53685	FALSE	-	-	-	-	-	-
ZFP598	5	0.027786	0.086946	0.982088	808	1	0.21081	0.23067	0.41854	0.999999	3880	3	0.21081	FALSE	-	-	-	-	-	-
RFC5	5	0.027813	0.087036	0.982088	809	3	-0.9245	0.93156	0.93192	0.999999	8580	0	-0.9245	FALSE	-	-	-	-	-	-
POLR2I	5	0.027839	0.087119	0.982088	810	4	-0.53779	0.83599	0.84482	0.999999	7792	1	-0.53779	FALSE	-	-	-	-	-	-
PSPH	5	0.02785	0.087143	0.982088	811	3	-0.83591	0.89176	0.89221	0.999999	8235	0	-0.83591	FALSE	-	-	-	-	-	-
INPP5F	5	0.027875	0.087209	0.982088	812	4	-0.45941	0.56961	0.70945	0.999999	6509	1	-0.45941	FALSE	-	-	-	-	-	-
SMARCAL1	5	0.027912	0.087319	0.982088	813	4	-0.68073	0.97323	0.97334	0.999999	8962	0	-0.68073	FALSE	-	-	-	-	-	-
GTF2I	5	0.027933	0.087353	0.982088	814	4	-0.94186	0.98843	0.98848	0.999999	9121	0	-0.94186	FALSE	-	-	-	-	-	-
TEX10	5	0.027939	0.08737	0.982088	815	2	0.63431	0.071842	0.18203	0.977242	1743	3	0.63431	FALSE	-	-	-	-	-	-
TMED8	5	0.027978	0.087462	0.982088	816	2	-0.1093	0.75838	0.79685	0.999999	7355	1	-0.1093	FALSE	-	-	-	-	-	-
IWS1	5	0.027988	0.087485	0.982088	817	2	-0.11472	0.44353	0.60098	0.999999	5541	2	-0.11472	FALSE	-	-	-	-	-	-
EIF3F	5	0.028035	0.087598	0.982088	818	4	-0.85041	0.97112	0.97127	0.999999	8943	0	-0.85041	FALSE	-	-	-	-	-	-
TRNAU1AP	5	0.028095	0.087729	0.982088	819	3	-0.66354	0.73147	0.78326	0.999999	7228	1	-0.66354	FALSE	-	-	-	-	-	-
CRLF2	5	0.028189	0.087973	0.982088	820	2	-0.23937	0.65389	0.7491	0.999999	6889	1	-0.23937	FALSE	-	-	-	-	-	-
OAZ1	5	0.02829	0.088224	0.982088	821	2	0.1404	0.34591	0.5203	0.999999	4797	2	0.1404	FALSE	-	-	-	-	-	-
ANKRD49	5	0.028299	0.08824	0.982088	822	4	-0.54647	0.23243	0.42098	0.999999	3903	1	-0.54647	FALSE	-	-	-	-	-	-
NUDT18	5	0.028328	0.088325	0.982088	823	3	-1.0571	0.3611	0.5326	0.999999	4915	2	-1.0571	FALSE	-	-	-	-	-	-
FBXW8	5	0.028373	0.088422	0.982088	824	4	-0.82735	0.97486	0.97503	0.999999	8978	0	-0.82735	FALSE	-	-	-	-	-	-
DTX4	5	0.028401	0.088494	0.982088	825	3	-1.376	0.85	0.85546	0.999999	7902	1	-1.376	FALSE	-	-	-	-	-	-
TRABD	5	0.028454	0.088649	0.982088	826	4	-0.73312	0.97923	0.97947	0.999999	9028	0	-0.73312	FALSE	-	-	-	-	-	-
SLC39A10	5	0.028492	0.08873	0.982088	827	3	-0.56722	0.84947	0.85478	0.999999	7891	1	-0.56722	FALSE	-	-	-	-	-	-
SLC25A35	5	0.028622	0.089052	0.982088	828	3	-0.6616	0.82412	0.83653	0.999999	7720	1	-0.6616	FALSE	-	-	-	-	-	-
RBM42	5	0.028691	0.089238	0.982088	829	4	-0.8082	0.89717	0.89757	0.999999	8281	0	-0.8082	FALSE	-	-	-	-	-	-
FAM171B	5	0.028693	0.089243	0.982088	830	3	-0.40728	0.19664	0.37049	0.999999	3413	2	-0.40728	FALSE	-	-	-	-	-	-
BAMBI	5	0.02874	0.089356	0.982088	831	3	-0.27578	0.35386	0.52674	0.999999	4856	1	-0.27578	FALSE	-	-	-	-	-	-
TRAF3IP1	5	0.028794	0.089523	0.982088	832	3	-0.50668	0.92797	0.9284	0.999999	8555	0	-0.50668	FALSE	-	-	-	-	-	-
ECH1	5	0.02881	0.089564	0.982088	833	4	-0.7051	0.86171	0.86467	0.999999	7985	1	-0.7051	FALSE	-	-	-	-	-	-
NUP155	5	0.028895	0.08978	0.982088	834	1	0.66087	0.054099	0.14982	0.972686	1429	3	0.66087	FALSE	-	-	-	-	-	-
DTNB	5	0.028969	0.09	0.982088	835	4	-1.3025	0.81069	0.82755	0.999999	7638	1	-1.3025	FALSE	-	-	-	-	-	-
MMP13	5	0.028976	0.090013	0.982088	836	3	-0.66465	0.23726	0.42751	0.999999	3954	2	-0.66465	FALSE	-	-	-	-	-	-
BCL2L11	10	0.02899	0.11957	0.982088	837	4	0.021785	0.18727	0.43181	0.999999	3295	4	0.021785	FALSE	-	-	-	-	-	-
CCDC78	5	0.028996	0.090075	0.982088	838	2	-0.003022	0.149	0.30127	0.996414	2825	2	-0.003022	FALSE	-	-	-	-	-	-
UBN1	5	0.029026	0.090162	0.982088	839	4	-0.7517	0.98772	0.98777	0.999999	9110	0	-0.7517	FALSE	-	-	-	-	-	-
KLHL15	5	0.029055	0.090237	0.982088	840	2	-0.17217	0.88004	0.88083	0.999999	8133	1	-0.17217	FALSE	-	-	-	-	-	-
SECISBP2L	5	0.029075	0.09029	0.982088	841	4	-1.1802	0.27796	0.46549	0.999999	4292	1	-1.1802	FALSE	-	-	-	-	-	-
SPHK2	10	0.029095	0.11992	0.982088	842	7	-0.57947	0.81463	0.91682	0.999999	7666	2	-0.57947	FALSE	-	-	-	-	-	-
DPH3	5	0.029096	0.09033	0.982088	843	4	-0.61783	0.26273	0.45327	0.999999	4181	1	-0.61783	FALSE	-	-	-	-	-	-
GLOD4	2	0.029098	0.053388	0.968437	844	2	-1.341	0.9709	0.97102	0.999999	8938	0	-1.341	FALSE	-	-	-	-	-	-
SERTAD3	5	0.029197	0.090605	0.982088	845	3	-0.50296	0.15234	0.30624	0.997374	2867	1	-0.50296	FALSE	-	-	-	-	-	-
BMP2K	5	0.029221	0.090669	0.982088	846	4	-0.63892	0.3286	0.50636	0.999999	4663	1	-0.63892	FALSE	-	-	-	-	-	-
SLC7A6	5	0.029253	0.090741	0.982088	847	2	-0.0094712	0.68464	0.76178	0.999999	7022	1	-0.0094712	FALSE	-	-	-	-	-	-
PAWR	5	0.029273	0.090792	0.982088	848	4	-0.62482	0.86306	0.86581	0.999999	7994	1	-0.62482	FALSE	-	-	-	-	-	-
HEMK1	5	0.029298	0.090834	0.982088	849	3	-0.62319	0.79908	0.82035	0.999999	7573	1	-0.62319	FALSE	-	-	-	-	-	-
EFR3A	5	0.029432	0.091208	0.982088	850	3	-0.37412	0.90622	0.90666	0.999999	8356	0	-0.37412	FALSE	-	-	-	-	-	-
IDE	5	0.029451	0.091259	0.982088	851	4	-1.1153	0.86606	0.86848	0.999999	8018	1	-1.1153	FALSE	-	-	-	-	-	-
ELAC2	5	0.029499	0.091385	0.982088	852	2	-0.037004	0.92338	0.92383	0.999999	8508	0	-0.037004	FALSE	-	-	-	-	-	-
MFAP1B	5	0.029637	0.091721	0.982088	853	4	-0.62688	0.87733	0.87842	0.999999	8107	1	-0.62688	FALSE	-	-	-	-	-	-
RPS28	5	0.02969	0.091856	0.982088	854	4	-2.1103	0.7323	0.78367	0.999999	7231	1	-2.1103	FALSE	-	-	-	-	-	-
MAPK9	5	0.02972	0.091936	0.982088	855	4	-0.7396	0.98368	0.98375	0.999999	9072	0	-0.7396	FALSE	-	-	-	-	-	-
RPL23A	5	0.029751	0.092009	0.982088	856	4	-0.74795	0.97009	0.97022	0.999999	8929	0	-0.74795	FALSE	-	-	-	-	-	-
BRPF1	5	0.02978	0.092076	0.982088	857	3	-0.76268	0.090144	0.21124	0.978385	2026	2	-0.76268	FALSE	-	-	-	-	-	-
EXOC2	5	0.029802	0.092127	0.982088	858	3	-1.2457	0.1572	0.31337	0.999999	2924	1	-1.2457	FALSE	-	-	-	-	-	-
DNAJC21	5	0.029888	0.092357	0.982088	859	4	-0.91491	0.81903	0.83304	0.999999	7691	1	-0.91491	FALSE	-	-	-	-	-	-
GADD45B	5	0.02995	0.092514	0.982088	860	3	-0.46807	0.93889	0.93906	0.999999	8646	0	-0.46807	FALSE	-	-	-	-	-	-
RRAGA	5	0.02999	0.092613	0.982088	861	2	-0.079308	0.38648	0.55347	0.999999	5110	1	-0.079308	FALSE	-	-	-	-	-	-
REPS1	5	0.030002	0.092645	0.982088	862	2	0.23193	0.21635	0.39849	0.999999	3686	3	0.23193	FALSE	-	-	-	-	-	-
TMED9	5	0.030103	0.092862	0.982088	863	3	-0.788	0.67861	0.75927	0.999999	6991	1	-0.788	FALSE	-	-	-	-	-	-
COX7A2	5	0.030126	0.092914	0.982088	864	3	-1.3269	0.76079	0.79821	0.999999	7372	1	-1.3269	FALSE	-	-	-	-	-	-
BAHCC1	5	0.030204	0.093124	0.982088	865	2	-0.06923	0.91639	0.91685	0.999999	8447	0	-0.06923	FALSE	-	-	-	-	-	-
RALY	5	0.030231	0.093186	0.982088	866	2	-0.15438	0.52021	0.66604	0.999999	6130	1	-0.15438	FALSE	-	-	-	-	-	-
UBXN6	5	0.030304	0.093358	0.982088	867	2	0.21467	0.23838	0.42902	0.999999	3964	3	0.21467	FALSE	-	-	-	-	-	-
PILRB1	5	0.030375	0.093553	0.982088	868	4	-0.89011	0.92804	0.92846	0.999999	8557	0	-0.89011	FALSE	-	-	-	-	-	-
ACSF2	5	0.030397	0.093606	0.982088	869	3	-1.0077	0.58136	0.71996	0.999999	6613	1	-1.0077	FALSE	-	-	-	-	-	-
USP15	5	0.030405	0.093624	0.982088	870	2	-0.0971	0.89779	0.89817	0.999999	8287	0	-0.0971	FALSE	-	-	-	-	-	-
NLN	5	0.030452	0.093751	0.982088	871	3	-0.74037	0.95775	0.95787	0.999999	8802	0	-0.74037	FALSE	-	-	-	-	-	-
PTRH2	5	0.030465	0.093787	0.982088	872	4	-0.60363	0.77785	0.80758	0.999999	7465	1	-0.60363	FALSE	-	-	-	-	-	-
CCSER2	5	0.030505	0.093884	0.982088	873	2	-0.16521	0.78276	0.81039	0.999999	7490	1	-0.16521	FALSE	-	-	-	-	-	-
RAD51AP1	5	0.030589	0.094081	0.982088	874	4	-1.2868	0.80789	0.82589	0.999999	7624	1	-1.2868	FALSE	-	-	-	-	-	-
NDUFA4	5	0.030606	0.094128	0.982088	875	2	0.49616	0.1614	0.31969	0.999999	2980	2	0.49616	FALSE	-	-	-	-	-	-
SMARCA2	5	0.030634	0.094217	0.982088	876	4	-1.0014	0.98544	0.98552	0.999999	9087	0	-1.0014	FALSE	-	-	-	-	-	-
ACP1	5	0.03067	0.094302	0.982088	877	3	-0.61392	0.94118	0.94145	0.999999	8665	0	-0.61392	FALSE	-	-	-	-	-	-
CCSAP	5	0.030707	0.094401	0.982088	878	2	0.016358	0.19634	0.37007	0.999999	3409	2	0.016358	FALSE	-	-	-	-	-	-
RUVBL2	5	0.03078	0.09457	0.982088	879	3	-0.79471	0.92996	0.93032	0.999999	8571	0	-0.79471	FALSE	-	-	-	-	-	-
SORCS1	5	0.030802	0.094624	0.982088	880	4	-0.90725	0.95953	0.95964	0.999999	8823	0	-0.90725	FALSE	-	-	-	-	-	-
METTL1	5	0.030807	0.094636	0.982088	881	1	0.78533	0.024306	0.075109	0.94953	729	3	0.78533	FALSE	-	-	-	-	-	-
MYD88	5	0.030846	0.094737	0.982088	882	4	-0.82892	0.97852	0.97876	0.999999	9016	0	-0.82892	FALSE	-	-	-	-	-	-
LACTB2	5	0.030861	0.094772	0.982088	883	4	-0.96955	0.10685	0.23741	0.98306	2268	1	-0.96955	FALSE	-	-	-	-	-	-
CARS	5	0.030877	0.094814	0.982088	884	2	0.13203	0.37361	0.54285	0.999999	5010	2	0.13203	FALSE	-	-	-	-	-	-
KDM5A	5	0.030906	0.094896	0.982088	885	3	-1.1099	0.49267	0.6426	0.999999	5916	1	-1.1099	FALSE	-	-	-	-	-	-
NRARP	5	0.030908	0.094898	0.982088	886	1	-0.0041454	0.5467	0.68932	0.999999	6343	2	-0.0041454	FALSE	-	-	-	-	-	-
ZFP180	5	0.030986	0.095111	0.982088	887	4	-0.5979	0.9386	0.93877	0.999999	8643	0	-0.5979	FALSE	-	-	-	-	-	-
DNAJC19	5	0.031008	0.095163	0.982088	888	3	-0.50495	0.48063	0.63236	0.999999	5822	1	-0.50495	FALSE	-	-	-	-	-	-
PHF12	5	0.031033	0.095223	0.982088	889	4	-0.59519	0.98655	0.98662	0.999999	9099	0	-0.59519	FALSE	-	-	-	-	-	-
PSPC1	5	0.031141	0.09549	0.982088	890	3	-0.6344	0.25315	0.44557	0.999999	4105	1	-0.6344	FALSE	-	-	-	-	-	-
RRP1B	5	0.031181	0.095586	0.982088	891	3	-0.51759	0.80949	0.82684	0.999999	7636	1	-0.51759	FALSE	-	-	-	-	-	-
HEXDC	5	0.031222	0.095699	0.982088	892	4	-1.1256	0.75749	0.79633	0.999999	7348	1	-1.1256	FALSE	-	-	-	-	-	-
TMEM19	5	0.031265	0.095809	0.982088	893	3	-0.81833	0.12738	0.26881	0.984837	2556	1	-0.81833	FALSE	-	-	-	-	-	-
POLG2	5	0.031277	0.095834	0.982088	894	4	-0.71186	0.83589	0.84474	0.999999	7790	1	-0.71186	FALSE	-	-	-	-	-	-
PTTG1IP	5	0.03131	0.095914	0.982088	895	1	0.13757	0.69371	0.76566	0.999999	7068	1	0.13757	FALSE	-	-	-	-	-	-
SLC7A14	5	0.031342	0.095989	0.982088	896	3	-0.88744	0.89835	0.8988	0.999999	8292	0	-0.88744	FALSE	-	-	-	-	-	-
NPTXR	5	0.031372	0.096048	0.982088	898	4	-0.74441	0.4057	0.56948	0.999999	5243	1	-0.74441	FALSE	-	-	-	-	-	-
MORC3	5	0.03141	0.096134	0.982088	899	4	-0.68884	0.81534	0.83059	0.999999	7670	1	-0.68884	FALSE	-	-	-	-	-	-
CLCN3	10	0.031454	0.12763	0.988527	900	7	-0.44062	0.85167	0.93072	0.999999	7913	1	-0.44062	FALSE	-	-	-	-	-	-
MRPL21	5	0.031511	0.096379	0.982088	901	4	-0.61494	0.89544	0.89585	0.999999	8268	0	-0.61494	FALSE	-	-	-	-	-	-
CHCHD1	5	0.03153	0.096435	0.982088	902	4	-1.2446	0.086696	0.20579	0.977242	1978	1	-1.2446	FALSE	-	-	-	-	-	-
TMEM109	5	0.031642	0.096686	0.982088	903	4	-0.97854	0.12414	0.26391	0.984837	2508	1	-0.97854	FALSE	-	-	-	-	-	-
PSD2	5	0.031712	0.096856	0.982088	904	3	-0.89137	0.93315	0.93348	0.999999	8600	0	-0.89137	FALSE	-	-	-	-	-	-
SLC41A2	5	0.031732	0.096908	0.982088	905	3	-0.97554	0.94808	0.94835	0.999999	8716	0	-0.97554	FALSE	-	-	-	-	-	-
AKAP8	5	0.031737	0.096916	0.982088	906	4	-0.76016	0.95636	0.95648	0.999999	8787	0	-0.76016	FALSE	-	-	-	-	-	-
RPL15	5	0.031808	0.097108	0.982088	907	4	-0.60168	0.98145	0.98157	0.999999	9047	0	-0.60168	FALSE	-	-	-	-	-	-
MPG	5	0.031898	0.0973	0.982088	908	3	-0.39292	0.19039	0.36156	0.999999	3333	2	-0.39292	FALSE	-	-	-	-	-	-
CHPF2	5	0.031913	0.097336	0.982088	909	3	-0.431	0.010022	0.035977	0.940521	344	2	-0.431	FALSE	-	-	-	-	-	-
MDH1	5	0.03192	0.097352	0.982088	910	4	-1.0883	0.87905	0.87995	0.999999	8120	1	-1.0883	FALSE	-	-	-	-	-	-
PXK	5	0.031939	0.097407	0.982088	911	3	-0.73452	0.55987	0.70086	0.999999	6437	2	-0.73452	FALSE	-	-	-	-	-	-
SEL1L	5	0.03196	0.09746	0.982088	912	4	-0.62165	0.87673	0.87787	0.999999	8103	1	-0.62165	FALSE	-	-	-	-	-	-
PNKP	5	0.032016	0.0976	0.982088	913	4	-0.87748	0.94999	0.95021	0.999999	8737	0	-0.87748	FALSE	-	-	-	-	-	-
CYCS	5	0.032114	0.097829	0.982088	914	3	-0.43957	0.018374	0.059163	0.940521	584	1	-0.43957	FALSE	-	-	-	-	-	-
ATE1	5	0.032135	0.097877	0.982088	915	3	-0.97748	0.87447	0.87584	0.999999	8083	1	-0.97748	FALSE	-	-	-	-	-	-
TNFAIP8L1	5	0.032169	0.097983	0.982088	916	4	-0.62945	0.50277	0.65118	0.999999	5992	1	-0.62945	FALSE	-	-	-	-	-	-
XLR4B	5	0.032214	0.098104	0.982088	917	2	-0.22611	0.075517	0.1878	0.977242	1801	1	-0.22611	FALSE	-	-	-	-	-	-
SNX6	5	0.032225	0.098133	0.982088	918	3	-1.0535	0.90136	0.90181	0.999999	8318	0	-1.0535	FALSE	-	-	-	-	-	-
TSPYL3	5	0.032227	0.098135	0.982088	919	2	-0.010596	0.83637	0.84509	0.999999	7796	1	-0.010596	FALSE	-	-	-	-	-	-
USP16	5	0.032304	0.098331	0.982088	920	3	-0.79211	0.83883	0.84687	0.999999	7816	1	-0.79211	FALSE	-	-	-	-	-	-
AP1S2	5	0.032315	0.098356	0.982088	921	3	-0.58891	0.38277	0.5504	0.999999	5080	1	-0.58891	FALSE	-	-	-	-	-	-
DRG2	5	0.032351	0.098458	0.982088	922	4	-0.42407	0.96796	0.96805	0.999999	8908	0	-0.42407	FALSE	-	-	-	-	-	-
LMNB2	5	0.032354	0.098465	0.982088	923	4	-0.63927	0.11903	0.2562	0.984837	2436	1	-0.63927	FALSE	-	-	-	-	-	-
CHST11	5	0.032361	0.09848	0.982088	924	3	-0.97132	0.78758	0.81331	0.999999	7512	1	-0.97132	FALSE	-	-	-	-	-	-
PPP1R13L	10	0.032413	0.1307	0.988527	925	3	0.52998	0.032248	0.1267	0.972686	939	6	0.52998	FALSE	-	-	-	-	-	-
CGRRF1	5	0.032516	0.098881	0.982088	926	1	-0.10236	0.73251	0.78377	0.999999	7234	1	-0.10236	FALSE	-	-	-	-	-	-
KRI1	5	0.032616	0.099153	0.982088	927	1	0.16209	0.077698	0.19129	0.977242	1831	2	0.16209	FALSE	-	-	-	-	-	-
USE1	5	0.032654	0.099243	0.982088	928	4	-0.71261	0.56306	0.70369	0.999999	6457	1	-0.71261	FALSE	-	-	-	-	-	-
GOLIM4	5	0.032747	0.099486	0.982088	929	3	-0.92874	0.1872	0.35704	0.999999	3293	2	-0.92874	FALSE	-	-	-	-	-	-
DOCK2	5	0.032792	0.099602	0.982088	930	4	-0.62753	0.94586	0.94612	0.999999	8697	0	-0.62753	FALSE	-	-	-	-	-	-
PSD4	10	0.032813	0.13195	0.988594	931	5	-0.49002	0.24976	0.52148	0.999999	4079	3	-0.49002	FALSE	-	-	-	-	-	-
GSTT1	5	0.032838	0.099725	0.982088	932	3	-1.3021	0.24996	0.4431	0.999999	4082	1	-1.3021	FALSE	-	-	-	-	-	-
ADAM15	5	0.032914	0.099947	0.982088	933	4	-0.84895	0.83379	0.84329	0.999999	7779	1	-0.84895	FALSE	-	-	-	-	-	-
VTA1	5	0.032933	0.099995	0.982088	934	3	-0.62904	0.55949	0.70051	0.999999	6436	1	-0.62904	FALSE	-	-	-	-	-	-
PLCB4	10	0.033013	0.13258	0.988594	935	4	0.3234	0.058301	0.19442	0.977242	1525	6	0.3234	FALSE	-	-	-	-	-	-
UCHL5	5	0.033078	0.10035	0.982088	936	4	-0.83938	0.89626	0.89671	0.999999	8277	0	-0.83938	FALSE	-	-	-	-	-	-
ZSCAN25	5	0.033111	0.10045	0.982088	937	4	-1.124	0.53844	0.68209	0.999999	6287	1	-1.124	FALSE	-	-	-	-	-	-
SDHB	5	0.033218	0.1007	0.982088	938	3	-0.23697	0.29137	0.47621	0.999999	4390	1	-0.23697	FALSE	-	-	-	-	-	-
CHD3	5	0.033267	0.10084	0.982088	939	3	-0.77129	0.91076	0.91129	0.999999	8396	0	-0.77129	FALSE	-	-	-	-	-	-
TRIM34B	10	0.033311	0.13354	0.988594	940	5	-0.21268	0.15389	0.38133	0.999999	2888	3	-0.21268	FALSE	-	-	-	-	-	-
TUBGCP2	5	0.033316	0.10095	0.982088	941	4	-0.69822	0.98368	0.98374	0.999999	9071	0	-0.69822	FALSE	-	-	-	-	-	-
SNX17	5	0.033319	0.10095	0.982088	942	4	-0.41961	0.98391	0.98396	0.999999	9074	0	-0.41961	FALSE	-	-	-	-	-	-
CEP57	5	0.033382	0.10109	0.982088	943	4	-0.6368	0.55009	0.6922	0.999999	6369	1	-0.6368	FALSE	-	-	-	-	-	-
UBXN8	5	0.033419	0.10119	0.982088	944	2	-0.012037	0.092069	0.21428	0.979195	2055	2	-0.012037	FALSE	-	-	-	-	-	-
NOP2	5	0.03352	0.10144	0.982088	945	3	-0.85363	0.91325	0.9138	0.999999	8416	0	-0.85363	FALSE	-	-	-	-	-	-
CCDC112	5	0.033561	0.10153	0.982088	946	3	-0.62678	0.4903	0.64069	0.999999	5900	2	-0.62678	FALSE	-	-	-	-	-	-
RRP7A	5	0.033582	0.10159	0.982088	947	3	-0.73367	0.24717	0.44089	0.999999	4063	2	-0.73367	FALSE	-	-	-	-	-	-
CHEK1	5	0.033614	0.10166	0.982088	948	4	-0.54563	0.78942	0.81439	0.999999	7521	1	-0.54563	FALSE	-	-	-	-	-	-
GNB5	5	0.03362	0.10168	0.982088	949	2	-0.18942	0.91051	0.91101	0.999999	8393	0	-0.18942	FALSE	-	-	-	-	-	-
CHPF	5	0.03372	0.10192	0.982088	950	2	-0.26695	0.56211	0.70287	0.999999	6448	2	-0.26695	FALSE	-	-	-	-	-	-
RNF141	5	0.033722	0.10192	0.982088	951	3	-0.62093	0.86361	0.86631	0.999999	7999	1	-0.62093	FALSE	-	-	-	-	-	-
FGL2	5	0.033738	0.10196	0.982088	952	4	-0.63213	0.73578	0.7853	0.999999	7251	1	-0.63213	FALSE	-	-	-	-	-	-
H13	10	0.033813	0.13521	0.988594	953	6	-0.56249	0.36935	0.639	0.999999	4978	3	-0.56249	FALSE	-	-	-	-	-	-
H3F3B	10	0.033814	0.13521	0.988594	954	6	-0.62223	0.2365	0.5031	0.999999	3947	3	-0.62223	FALSE	-	-	-	-	-	-
COQ4	5	0.033815	0.10216	0.982088	955	3	-1.1669	0.23884	0.42965	0.999999	3968	2	-1.1669	FALSE	-	-	-	-	-	-
GZMC	5	0.033931	0.10246	0.982088	956	3	-0.81917	0.14208	0.29102	0.992058	2744	1	-0.81917	FALSE	-	-	-	-	-	-
BSCL2	10	0.034055	0.13599	0.988594	957	7	-0.47132	0.59845	0.80825	0.999999	6696	2	-0.47132	FALSE	-	-	-	-	-	-
PSAP	5	0.034059	0.10276	0.982088	958	3	-0.99859	0.047189	0.13297	0.972686	1278	2	-0.99859	FALSE	-	-	-	-	-	-
WDR47	5	0.034063	0.10276	0.982088	959	4	-0.82551	0.47702	0.62936	0.999999	5795	1	-0.82551	FALSE	-	-	-	-	-	-
SH2D1B2	5	0.034097	0.10284	0.982088	960	4	-0.54599	0.96569	0.96581	0.999999	8884	0	-0.54599	FALSE	-	-	-	-	-	-
SUZ12	5	0.034129	0.10293	0.982088	961	3	-0.86922	0.23842	0.42909	0.999999	3965	2	-0.86922	FALSE	-	-	-	-	-	-
SYTL1	10	0.034146	0.13629	0.988594	962	4	0.047506	0.21774	0.47683	0.999999	3705	5	0.047506	FALSE	-	-	-	-	-	-
D3ERTD751E	5	0.034273	0.10329	0.982088	963	4	-0.71784	0.63412	0.74148	0.999999	6816	1	-0.71784	FALSE	-	-	-	-	-	-
ZBTB7B	5	0.034364	0.1035	0.982088	964	3	-0.74224	0.97575	0.97595	0.999999	8986	0	-0.74224	FALSE	-	-	-	-	-	-
ASCC3	5	0.034386	0.10355	0.982088	965	3	-0.7289	0.16766	0.32891	0.999999	3062	2	-0.7289	FALSE	-	-	-	-	-	-
KIF4	5	0.034422	0.10365	0.982088	966	1	0.5706	0.0183	0.058939	0.940521	582	4	0.5706	FALSE	-	-	-	-	-	-
MREG	5	0.034534	0.10392	0.982088	967	4	-0.77387	0.48846	0.6391	0.999999	5881	1	-0.77387	FALSE	-	-	-	-	-	-
NUBP1	5	0.034574	0.10402	0.982088	968	3	-1.3766	0.7503	0.79256	0.999999	7309	1	-1.3766	FALSE	-	-	-	-	-	-
MADD	5	0.034623	0.10416	0.982088	969	3	-0.32072	0.8211	0.83446	0.999999	7705	1	-0.32072	FALSE	-	-	-	-	-	-
ANKRD10	5	0.034746	0.10448	0.982088	970	4	-0.7555	0.73413	0.7845	0.999999	7242	1	-0.7555	FALSE	-	-	-	-	-	-
INPP5E	5	0.034822	0.10468	0.982088	971	4	-0.48328	0.8094	0.82678	0.999999	7635	1	-0.48328	FALSE	-	-	-	-	-	-
INTS3	5	0.034832	0.10469	0.982088	973	3	-0.6054	0.038031	0.11034	0.963838	1074	2	-0.6054	FALSE	-	-	-	-	-	-
H2-Q6	5	0.03489	0.10483	0.982088	974	4	-1.106	0.93334	0.93365	0.999999	8601	0	-1.106	FALSE	-	-	-	-	-	-
TSPAN14	5	0.034916	0.1049	0.982088	975	4	-1.1222	0.63789	0.74288	0.999999	6834	1	-1.1222	FALSE	-	-	-	-	-	-
ACAD10	5	0.034924	0.1049	0.982088	976	4	-1.3517	0.81082	0.82764	0.999999	7639	1	-1.3517	FALSE	-	-	-	-	-	-
GTF2H2	5	0.034951	0.10496	0.982088	977	4	-0.66414	0.10477	0.23417	0.98306	2239	1	-0.66414	FALSE	-	-	-	-	-	-
GTDC1	5	0.035035	0.10517	0.982088	978	4	-0.96144	0.4245	0.58503	0.999999	5390	1	-0.96144	FALSE	-	-	-	-	-	-
SIAE	5	0.035067	0.10525	0.982088	979	2	0.4282	0.13296	0.27732	0.984837	2638	3	0.4282	FALSE	-	-	-	-	-	-
USB1	5	0.035093	0.1053	0.982088	980	3	-1.1655	0.43718	0.59563	0.999999	5485	1	-1.1655	FALSE	-	-	-	-	-	-
SBK1	5	0.035124	0.10538	0.982088	982	3	-0.57623	0.35002	0.52368	0.999999	4832	2	-0.57623	FALSE	-	-	-	-	-	-
HDAC1	5	0.035153	0.10545	0.982088	983	2	0.57513	0.064605	0.17007	0.976922	1625	3	0.57513	FALSE	-	-	-	-	-	-
P4HA1	5	0.035176	0.10551	0.982088	984	3	-0.70519	0.028426	0.085735	0.94953	848	2	-0.70519	FALSE	-	-	-	-	-	-
SMG1	5	0.035236	0.10563	0.982088	985	3	-0.99202	0.87232	0.87388	0.999999	8067	1	-0.99202	FALSE	-	-	-	-	-	-
ZFP39	5	0.035239	0.10563	0.982088	986	2	-0.19923	0.7154	0.77563	0.999999	7167	1	-0.19923	FALSE	-	-	-	-	-	-
ASPH	5	0.0353	0.10578	0.982088	987	4	-0.63964	0.88997	0.89045	0.999999	8213	1	-0.63964	FALSE	-	-	-	-	-	-
VCL	5	0.035303	0.10579	0.982088	988	3	-0.7534	0.35856	0.53051	0.999999	4893	2	-0.7534	FALSE	-	-	-	-	-	-
ERAL1	5	0.035324	0.10584	0.982088	989	2	0.76772	0.0075258	0.028797	0.938874	282	3	0.76772	FALSE	-	-	-	-	-	-
NAA50	5	0.03536	0.10593	0.982088	990	4	-0.77177	0.81458	0.83009	0.999999	7665	1	-0.77177	FALSE	-	-	-	-	-	-
OVCA2	5	0.035368	0.10595	0.982088	991	3	-0.78373	0.79911	0.82036	0.999999	7574	1	-0.78373	FALSE	-	-	-	-	-	-
RALGAPB	5	0.03539	0.10601	0.982088	992	3	-1.1404	0.90858	0.909	0.999999	8372	0	-1.1404	FALSE	-	-	-	-	-	-
ILKAP	5	0.035425	0.1061	0.982088	993	3	-0.36954	0.87926	0.88014	0.999999	8123	1	-0.36954	FALSE	-	-	-	-	-	-
GNG5	5	0.035475	0.10624	0.982088	994	4	-0.86898	0.9826	0.9827	0.999999	9061	0	-0.86898	FALSE	-	-	-	-	-	-
LCP2	5	0.035481	0.10625	0.982088	995	4	-0.54771	0.81838	0.83261	0.999999	7686	1	-0.54771	FALSE	-	-	-	-	-	-
TMEM43	5	0.035712	0.10679	0.982088	996	3	-0.30041	0.18882	0.35935	0.999999	3312	2	-0.30041	FALSE	-	-	-	-	-	-
IMPA1	5	0.035725	0.10682	0.982088	997	3	-1.2568	0.35104	0.52452	0.999999	4838	2	-1.2568	FALSE	-	-	-	-	-	-
HPRT	5	0.035734	0.10684	0.982088	998	3	-0.56372	0.20963	0.38898	0.999999	3587	2	-0.56372	FALSE	-	-	-	-	-	-
HOMER1	5	0.035755	0.10688	0.982088	999	3	-0.48574	0.40693	0.5705	0.999999	5253	2	-0.48574	FALSE	-	-	-	-	-	-
ATP5J	5	0.035774	0.10692	0.982088	1000	4	-0.80393	0.96444	0.96451	0.999999	8870	0	-0.80393	FALSE	-	-	-	-	-	-
PRIM1	5	0.035887	0.10719	0.982088	1002	4	-0.55897	0.98619	0.98628	0.999999	9095	0	-0.55897	FALSE	-	-	-	-	-	-
ERN1	5	0.035925	0.10728	0.982088	1003	2	0.27563	0.19951	0.37467	0.999999	3443	3	0.27563	FALSE	-	-	-	-	-	-
DCLRE1A	5	0.035991	0.10745	0.982088	1004	4	-0.7368	0.66568	0.75394	0.999999	6937	1	-0.7368	FALSE	-	-	-	-	-	-
DHDDS	5	0.036026	0.10755	0.982088	1005	2	0.35101	0.098919	0.22498	0.979195	2161	3	0.35101	FALSE	-	-	-	-	-	-
KATNB1	5	0.036056	0.10762	0.982088	1006	4	-0.50391	0.76043	0.798	0.999999	7368	1	-0.50391	FALSE	-	-	-	-	-	-
ARL2BP	5	0.03608	0.10769	0.982088	1007	2	0.19442	0.51949	0.66545	0.999999	6119	2	0.19442	FALSE	-	-	-	-	-	-
KRT5	5	0.036254	0.10811	0.982088	1009	2	0.096644	0.52448	0.66977	0.999999	6174	2	0.096644	FALSE	-	-	-	-	-	-
TRIAP1	5	0.036275	0.10816	0.982088	1010	3	-0.84141	0.92354	0.924	0.999999	8509	0	-0.84141	FALSE	-	-	-	-	-	-
FEZ2	5	0.036287	0.10819	0.982088	1011	4	-0.54101	0.81982	0.83355	0.999999	7698	1	-0.54101	FALSE	-	-	-	-	-	-
NCSTN	5	0.03634	0.10832	0.982088	1012	4	-0.59246	0.95308	0.95319	0.999999	8762	0	-0.59246	FALSE	-	-	-	-	-	-
GSTP1	5	0.036349	0.10834	0.982088	1013	4	-0.67955	0.62551	0.73823	0.999999	6790	1	-0.67955	FALSE	-	-	-	-	-	-
ORAI2	5	0.036515	0.10875	0.982088	1015	2	0.15971	0.054864	0.15163	0.972686	1448	2	0.15971	FALSE	-	-	-	-	-	-
TRAF7	5	0.036526	0.10879	0.982088	1016	1	0.32607	0.22517	0.41087	0.999999	3809	3	0.32607	FALSE	-	-	-	-	-	-
RPS8	5	0.036536	0.10881	0.982088	1017	2	-0.080671	0.18978	0.36066	0.999999	3325	1	-0.080671	FALSE	-	-	-	-	-	-
DNAJC1	5	0.036626	0.10904	0.982088	1018	3	-0.29202	0.94172	0.94196	0.999999	8670	0	-0.29202	FALSE	-	-	-	-	-	-
TNFRSF4	5	0.036647	0.10909	0.982088	1019	4	-0.52177	0.96626	0.9664	0.999999	8895	0	-0.52177	FALSE	-	-	-	-	-	-
RAB3D	5	0.036656	0.1091	0.982088	1020	4	-0.63436	0.81269	0.8289	0.999999	7651	1	-0.63436	FALSE	-	-	-	-	-	-
CASK	5	0.036679	0.10917	0.982088	1021	4	-0.72651	0.28956	0.47479	0.999999	4373	1	-0.72651	FALSE	-	-	-	-	-	-
CALHM2	5	0.036728	0.10929	0.982088	1022	4	-0.78507	0.92453	0.92494	0.999999	8523	0	-0.78507	FALSE	-	-	-	-	-	-
PATZ1	5	0.036762	0.10937	0.982088	1023	4	-0.60303	0.46967	0.62315	0.999999	5736	1	-0.60303	FALSE	-	-	-	-	-	-
KPNB1	5	0.036826	0.10952	0.982088	1025	1	0.64977	0.053492	0.14834	0.972686	1420	3	0.64977	FALSE	-	-	-	-	-	-
SLC4A1AP	5	0.036908	0.10973	0.982088	1026	2	0.069573	0.59754	0.72819	0.999999	6689	1	0.069573	FALSE	-	-	-	-	-	-
PDLIM5	5	0.036926	0.10978	0.982088	1027	4	-0.36312	0.97141	0.97157	0.999999	8944	0	-0.36312	FALSE	-	-	-	-	-	-
NBEAL1	10	0.036936	0.1451	0.996519	1028	7	-0.55477	0.6724	0.84948	0.999999	6964	2	-0.55477	FALSE	-	-	-	-	-	-
KIF5C	5	0.036973	0.1099	0.982088	1029	4	-1.0438	0.87968	0.8805	0.999999	8130	1	-1.0438	FALSE	-	-	-	-	-	-
SNRPB2	5	0.037082	0.11019	0.982088	1030	3	-0.90046	0.84312	0.85005	0.999999	7846	1	-0.90046	FALSE	-	-	-	-	-	-
TRIP6	5	0.037098	0.11023	0.982088	1031	4	-0.60654	0.97169	0.97185	0.999999	8945	0	-0.60654	FALSE	-	-	-	-	-	-
JUNB	5	0.037127	0.1103	0.982088	1032	3	-0.6926	0.54846	0.6908	0.999999	6361	1	-0.6926	FALSE	-	-	-	-	-	-
PARVB	5	0.037231	0.11056	0.982088	1033	4	-1.0109	0.20869	0.3876	0.999999	3570	1	-1.0109	FALSE	-	-	-	-	-	-
ACADVL	5	0.037327	0.1108	0.982088	1034	1	0.36802	0.026778	0.081491	0.94953	800	3	0.36802	FALSE	-	-	-	-	-	-
TNIK	5	0.037376	0.1109	0.982088	1035	3	-0.80545	0.98058	0.98076	0.999999	9040	0	-0.80545	FALSE	-	-	-	-	-	-
STX4A	5	0.037389	0.11094	0.982088	1036	4	-1.4741	0.080349	0.19562	0.977242	1862	1	-1.4741	FALSE	-	-	-	-	-	-
UTP15	5	0.037391	0.11094	0.982088	1037	4	-0.65131	0.68023	0.75995	0.999999	6998	1	-0.65131	FALSE	-	-	-	-	-	-
ZFP646	5	0.037392	0.11094	0.982088	1038	4	-1.104	0.22917	0.41645	0.999999	3863	1	-1.104	FALSE	-	-	-	-	-	-
MRPL20	5	0.037413	0.11099	0.982088	1039	2	-0.035392	0.64574	0.74585	0.999999	6863	1	-0.035392	FALSE	-	-	-	-	-	-
FAAH	5	0.037485	0.11114	0.982088	1040	4	-0.49956	0.97041	0.97054	0.999999	8933	0	-0.49956	FALSE	-	-	-	-	-	-
ATRIP	5	0.037517	0.11125	0.982088	1041	4	-1.0617	0.54319	0.68622	0.999999	6323	1	-1.0617	FALSE	-	-	-	-	-	-
SIRT3	5	0.037545	0.11131	0.982088	1042	3	-0.52144	0.47603	0.62854	0.999999	5787	1	-0.52144	FALSE	-	-	-	-	-	-
WWTR1	5	0.037567	0.11135	0.982088	1043	3	-0.23062	0.69001	0.76408	0.999999	7048	1	-0.23062	FALSE	-	-	-	-	-	-
LSM5	5	0.03757	0.11135	0.982088	1044	4	-0.58894	0.95512	0.95524	0.999999	8776	0	-0.58894	FALSE	-	-	-	-	-	-
SYTL3	5	0.037586	0.11139	0.982088	1045	3	-0.8752	0.2133	0.39424	0.999999	3636	1	-0.8752	FALSE	-	-	-	-	-	-
VCPIP1	5	0.037627	0.1115	0.982088	1046	2	-0.2737	0.51344	0.6603	0.999999	6078	2	-0.2737	FALSE	-	-	-	-	-	-
RTTN	5	0.0377	0.11169	0.982088	1047	4	-0.96515	0.92505	0.92542	0.999999	8527	0	-0.96515	FALSE	-	-	-	-	-	-
RAD51B	5	0.037714	0.11171	0.982088	1048	4	-0.59609	0.96084	0.96089	0.999999	8835	0	-0.59609	FALSE	-	-	-	-	-	-
ALKBH8	5	0.037721	0.11173	0.982088	1049	3	-0.46721	0.78693	0.81291	0.999999	7506	1	-0.46721	FALSE	-	-	-	-	-	-
FAM53A	5	0.037885	0.11212	0.982088	1050	4	-1.2683	0.76058	0.79808	0.999999	7371	1	-1.2683	FALSE	-	-	-	-	-	-
POP5	5	0.037898	0.11216	0.982088	1051	2	0.046324	0.060016	0.16248	0.972756	1563	1	0.046324	FALSE	-	-	-	-	-	-
ZXDB	5	0.037908	0.11219	0.982088	1052	3	-0.70477	0.74519	0.78998	0.999999	7287	1	-0.70477	FALSE	-	-	-	-	-	-
FUBP1	5	0.037931	0.11224	0.982088	1053	3	-0.19148	0.82453	0.83681	0.999999	7724	1	-0.19148	FALSE	-	-	-	-	-	-
NUDT15	5	0.037948	0.11228	0.982088	1054	4	-0.54759	0.60662	0.73143	0.999999	6731	1	-0.54759	FALSE	-	-	-	-	-	-
FAM219B	5	0.03797	0.11233	0.982088	1055	3	-0.81362	0.30642	0.48839	0.999999	4492	2	-0.81362	FALSE	-	-	-	-	-	-
PPP2R5E	5	0.038056	0.11255	0.982088	1056	4	-0.42988	0.9796	0.97983	0.999999	9033	0	-0.42988	FALSE	-	-	-	-	-	-
FRRS1	10	0.038115	0.14881	0.996519	1057	6	-0.85415	0.22024	0.48029	0.999999	3736	4	-0.85415	FALSE	-	-	-	-	-	-
PSMD9	5	0.038119	0.1127	0.982088	1058	3	-0.99444	0.17161	0.33463	0.999999	3110	2	-0.99444	FALSE	-	-	-	-	-	-
POMT2	5	0.03812	0.1127	0.982088	1059	2	0.18988	0.080638	0.19607	0.977242	1869	2	0.18988	FALSE	-	-	-	-	-	-
MAFG	5	0.038164	0.11283	0.982088	1060	2	0.099976	0.54783	0.69028	0.999999	6356	2	0.099976	FALSE	-	-	-	-	-	-
POU2F2	5	0.038227	0.11299	0.982088	1061	3	-0.79819	0.85473	0.85902	0.999999	7939	1	-0.79819	FALSE	-	-	-	-	-	-
ANGEL1	5	0.038253	0.11304	0.982088	1062	3	-0.79473	0.86705	0.8693	0.999999	8026	1	-0.79473	FALSE	-	-	-	-	-	-
SPCS1	5	0.038298	0.11315	0.982088	1063	2	0.37665	0.087272	0.20674	0.977242	1986	3	0.37665	FALSE	-	-	-	-	-	-
TOP1	5	0.038453	0.11356	0.982088	1064	2	-0.048847	0.22484	0.41041	0.999999	3804	2	-0.048847	FALSE	-	-	-	-	-	-
EAF1	5	0.038501	0.11369	0.982088	1065	4	-0.613	0.95774	0.95785	0.999999	8801	0	-0.613	FALSE	-	-	-	-	-	-
ZBTB32	5	0.038518	0.11373	0.982088	1066	3	-0.81034	0.49999	0.6488	0.999999	5976	1	-0.81034	FALSE	-	-	-	-	-	-
PTBP1	5	0.03852	0.11373	0.982088	1067	2	-0.20687	0.52244	0.66794	0.999999	6152	1	-0.20687	FALSE	-	-	-	-	-	-
SEC22B	5	0.038526	0.11375	0.982088	1068	2	0.35195	0.1924	0.3645	0.999999	3353	3	0.35195	FALSE	-	-	-	-	-	-
INO80E	5	0.038564	0.11383	0.982088	1069	4	-0.74413	0.85436	0.85867	0.999999	7935	1	-0.74413	FALSE	-	-	-	-	-	-
MRPS23	5	0.038568	0.11383	0.982088	1070	4	-1.1983	0.42767	0.58759	0.999999	5417	1	-1.1983	FALSE	-	-	-	-	-	-
KCTD11	5	0.038606	0.11394	0.982088	1071	4	-1.1391	0.42628	0.58647	0.999999	5407	1	-1.1391	FALSE	-	-	-	-	-	-
CPNE2	5	0.038626	0.11399	0.982088	1072	3	-0.58677	0.49189	0.64197	0.999999	5910	2	-0.58677	FALSE	-	-	-	-	-	-
MTMR10	5	0.038692	0.11414	0.982088	1073	4	-0.44497	0.27748	0.46509	0.999999	4288	1	-0.44497	FALSE	-	-	-	-	-	-
DDX1	5	0.038721	0.11422	0.982088	1074	3	-0.61998	0.89863	0.89907	0.999999	8294	0	-0.61998	FALSE	-	-	-	-	-	-
MRPL2	5	0.038726	0.11422	0.982088	1075	3	-0.78716	0.53386	0.67806	0.999999	6256	1	-0.78716	FALSE	-	-	-	-	-	-
SNAPC5	5	0.038802	0.11444	0.982088	1076	4	-0.52296	0.96619	0.96633	0.999999	8892	0	-0.52296	FALSE	-	-	-	-	-	-
SERPINB9F	5	0.038807	0.11446	0.982088	1077	3	-0.88211	0.75779	0.79651	0.999999	7351	1	-0.88211	FALSE	-	-	-	-	-	-
SPPL2B	5	0.038826	0.11451	0.982088	1078	3	-1.2144	0.43874	0.59693	0.999999	5499	1	-1.2144	FALSE	-	-	-	-	-	-
ILF3	5	0.038839	0.11453	0.982088	1079	4	-0.66372	0.94958	0.94981	0.999999	8734	0	-0.66372	FALSE	-	-	-	-	-	-
CD84	5	0.038855	0.11457	0.982088	1080	3	-0.33926	0.56184	0.70261	0.999999	6445	1	-0.33926	FALSE	-	-	-	-	-	-
CXCR6	5	0.038877	0.11462	0.982088	1081	2	-0.12931	0.21117	0.39117	0.999999	3611	2	-0.12931	FALSE	-	-	-	-	-	-
CALU	5	0.038885	0.11463	0.982088	1082	4	-0.49266	0.94992	0.95014	0.999999	8736	0	-0.49266	FALSE	-	-	-	-	-	-
FTSJ3	5	0.039124	0.11521	0.982088	1084	2	-0.18073	0.23581	0.42558	0.999999	3938	2	-0.18073	FALSE	-	-	-	-	-	-
USO1	5	0.039126	0.11522	0.982088	1085	2	-0.10087	0.65823	0.75085	0.999999	6909	1	-0.10087	FALSE	-	-	-	-	-	-
NCBP1	5	0.039142	0.11526	0.982088	1086	4	-0.91162	0.83162	0.84175	0.999999	7761	1	-0.91162	FALSE	-	-	-	-	-	-
IDUA	5	0.039211	0.11544	0.982088	1087	3	-0.77883	0.42143	0.58251	0.999999	5360	2	-0.77883	FALSE	-	-	-	-	-	-
RAB27A	5	0.039226	0.11548	0.982088	1088	2	-0.088325	0.5761	0.71529	0.999999	6571	2	-0.088325	FALSE	-	-	-	-	-	-
AREL1	5	0.039326	0.11575	0.982088	1090	2	0.56722	0.099634	0.22609	0.979612	2169	3	0.56722	FALSE	-	-	-	-	-	-
STX12	5	0.039326	0.11574	0.982088	1089	2	0.085579	0.49903	0.64799	0.999999	5966	2	0.085579	FALSE	-	-	-	-	-	-
UBA7	10	0.039415	0.15284	0.996519	1091	6	-0.67101	0.61396	0.81681	0.999999	6758	2	-0.67101	FALSE	-	-	-	-	-	-
TBRG1	5	0.039425	0.11598	0.982088	1092	3	-0.96464	0.010554	0.037511	0.940521	364	2	-0.96464	FALSE	-	-	-	-	-	-
ASCC2	5	0.039493	0.11615	0.982088	1093	4	-0.7695	0.96133	0.96139	0.999999	8838	0	-0.7695	FALSE	-	-	-	-	-	-
NDUFAF1	5	0.039525	0.11622	0.982088	1094	2	0.053885	0.068719	0.17696	0.977242	1695	2	0.053885	FALSE	-	-	-	-	-	-
TOPBP1	5	0.039528	0.11623	0.982088	1095	4	-0.68556	0.70908	0.77271	0.999999	7135	1	-0.68556	FALSE	-	-	-	-	-	-
SH3BP2	10	0.039588	0.15335	0.996519	1096	5	-0.54649	0.46073	0.71998	0.999999	5658	3	-0.54649	FALSE	-	-	-	-	-	-
ARL14EP	5	0.039604	0.11641	0.982088	1097	4	-0.99162	0.5693	0.7092	0.999999	6506	1	-0.99162	FALSE	-	-	-	-	-	-
B3GNT9	5	0.039619	0.11645	0.982088	1098	3	-0.75408	0.85729	0.86103	0.999999	7959	1	-0.75408	FALSE	-	-	-	-	-	-
TBC1D22B	5	0.039625	0.11647	0.982088	1099	3	-0.31264	0.10393	0.23279	0.98306	2227	2	-0.31264	FALSE	-	-	-	-	-	-
FAM20B	5	0.039725	0.1167	0.982088	1100	2	0.43255	0.10929	0.24116	0.98306	2302	3	0.43255	FALSE	-	-	-	-	-	-
CDC27	5	0.039732	0.11672	0.982088	1101	3	-0.80593	0.94181	0.94206	0.999999	8671	0	-0.80593	FALSE	-	-	-	-	-	-
ZFP317	5	0.039777	0.11683	0.982088	1102	3	-0.37799	0.088695	0.20897	0.977856	2008	2	-0.37799	FALSE	-	-	-	-	-	-
LIPT1	5	0.039825	0.11694	0.982088	1103	2	-0.0085137	0.45065	0.60702	0.999999	5593	2	-0.0085137	FALSE	-	-	-	-	-	-
HNRNPH3	5	0.039859	0.11701	0.982088	1104	3	-0.68941	0.69816	0.76774	0.999999	7085	1	-0.68941	FALSE	-	-	-	-	-	-
ZBTB34	5	0.039872	0.11704	0.982088	1105	3	-0.85725	0.86949	0.87135	0.999999	8043	1	-0.85725	FALSE	-	-	-	-	-	-
NOC4L	5	0.039885	0.11707	0.982088	1106	3	-0.76769	0.88277	0.88342	0.999999	8161	1	-0.76769	FALSE	-	-	-	-	-	-
2410004B18RIK	5	0.03989	0.11709	0.982088	1107	4	-0.72103	0.9769	0.97715	0.999999	9000	0	-0.72103	FALSE	-	-	-	-	-	-
LETM1	5	0.039925	0.11717	0.982088	1108	3	-0.43942	0.79732	0.81929	0.999999	7560	1	-0.43942	FALSE	-	-	-	-	-	-
SMAD2	5	0.040005	0.11737	0.982088	1109	4	-0.63885	0.95524	0.95536	0.999999	8777	0	-0.63885	FALSE	-	-	-	-	-	-
RHPN2	5	0.040024	0.11741	0.982088	1110	3	-0.41475	0.51843	0.66455	0.999999	6112	1	-0.41475	FALSE	-	-	-	-	-	-
PNKD	5	0.040162	0.11775	0.982088	1111	3	-0.6625	0.96678	0.96686	0.999999	8900	0	-0.6625	FALSE	-	-	-	-	-	-
LRRC40	5	0.040179	0.11779	0.982088	1112	3	-0.8646	0.21374	0.39487	0.999999	3642	2	-0.8646	FALSE	-	-	-	-	-	-
MLLT6	5	0.040224	0.1179	0.982088	1113	4	-0.9339	0.85447	0.85878	0.999999	7936	1	-0.9339	FALSE	-	-	-	-	-	-
SLC35F2	5	0.040243	0.11795	0.982088	1114	3	-1.5816	0.65207	0.74838	0.999999	6883	1	-1.5816	FALSE	-	-	-	-	-	-
SGK1	5	0.040252	0.11797	0.982088	1115	2	0.16948	0.48997	0.64039	0.999999	5896	2	0.16948	FALSE	-	-	-	-	-	-
IL9	5	0.040315	0.11812	0.982088	1116	4	-0.71343	0.52784	0.67274	0.999999	6199	1	-0.71343	FALSE	-	-	-	-	-	-
CAML	5	0.040324	0.11814	0.982088	1117	2	-0.25515	0.050656	0.1415	0.972686	1359	1	-0.25515	FALSE	-	-	-	-	-	-
TYW5	4	0.040338	0.10984	0.982088	1118	3	-0.93838	0.69583	0.72402	0.999999	7076	1	-0.93838	FALSE	-	-	-	-	-	-
KHDRBS1	5	0.040366	0.11825	0.982088	1119	2	-0.15844	0.24906	0.44239	0.999999	4075	2	-0.15844	FALSE	-	-	-	-	-	-
GPAM	10	0.040392	0.15578	0.996519	1120	3	-0.19403	0.26036	0.53585	0.999999	4162	1	-0.19403	FALSE	-	-	-	-	-	-
POLR3F	5	0.040399	0.11833	0.982088	1121	4	-0.45862	0.77717	0.80718	0.999999	7459	1	-0.45862	FALSE	-	-	-	-	-	-
TACC1	5	0.040423	0.1184	0.982088	1122	3	-0.77385	0.531	0.67553	0.999999	6224	1	-0.77385	FALSE	-	-	-	-	-	-
CHRNB1	5	0.040424	0.1184	0.982088	1123	3	-0.5058	0.38878	0.55536	0.999999	5124	1	-0.5058	FALSE	-	-	-	-	-	-
FPGS	10	0.040456	0.15597	0.996519	1124	4	0.062273	0.23214	0.49699	0.999999	3897	5	0.062273	FALSE	-	-	-	-	-	-
CDYL2	5	0.040457	0.11846	0.982088	1125	3	-1.0584	0.63594	0.74219	0.999999	6828	1	-1.0584	FALSE	-	-	-	-	-	-
NUDT16L1	5	0.040475	0.1185	0.982088	1126	4	-0.98464	0.90014	0.90057	0.999999	8309	0	-0.98464	FALSE	-	-	-	-	-	-
SPATA2L	5	0.040488	0.11854	0.982088	1127	3	-0.88663	0.045004	0.12764	0.972686	1228	1	-0.88663	FALSE	-	-	-	-	-	-
ZFP169	5	0.040522	0.11862	0.982088	1128	4	-0.40993	0.92429	0.9247	0.999999	8517	0	-0.40993	FALSE	-	-	-	-	-	-
COX7A2L	5	0.040525	0.11863	0.982088	1129	3	-0.89249	0.30719	0.48904	0.999999	4498	1	-0.89249	FALSE	-	-	-	-	-	-
ASNSD1	5	0.040623	0.11886	0.982088	1130	4	-0.80838	0.94318	0.94346	0.999999	8680	0	-0.80838	FALSE	-	-	-	-	-	-
MAVS	5	0.040626	0.11886	0.982088	1131	4	-1.1719	0.8666	0.86894	0.999999	8023	1	-1.1719	FALSE	-	-	-	-	-	-
TMOD4	5	0.040662	0.11894	0.982088	1132	3	-0.3872	0.43997	0.59793	0.999999	5510	2	-0.3872	FALSE	-	-	-	-	-	-
RPRD2	5	0.040682	0.11897	0.982088	1133	3	-1.1381	0.79398	0.81722	0.999999	7541	1	-1.1381	FALSE	-	-	-	-	-	-
SMIM19	2	0.040705	0.073465	0.982088	1134	2	-0.91141	0.95929	0.9594	0.999999	8819	0	-0.91141	FALSE	-	-	-	-	-	-
TSSK6	5	0.040777	0.11922	0.982088	1135	4	-0.62738	0.98849	0.98855	0.999999	9122	0	-0.62738	FALSE	-	-	-	-	-	-
PRPF3	5	0.040823	0.11934	0.982088	1136	2	-0.13611	0.60872	0.73221	0.999999	6742	1	-0.13611	FALSE	-	-	-	-	-	-
ZMYND11	5	0.040825	0.11934	0.982088	1137	4	-1.0611	0.84445	0.85104	0.999999	7856	1	-1.0611	FALSE	-	-	-	-	-	-
DENR	5	0.040863	0.11942	0.982088	1138	4	-0.66735	0.85723	0.86098	0.999999	7958	1	-0.66735	FALSE	-	-	-	-	-	-
CDK4	5	0.040922	0.11956	0.982088	1139	1	0.58939	0.058749	0.16044	0.972686	1535	3	0.58939	FALSE	-	-	-	-	-	-
RPP40	5	0.040996	0.11972	0.982088	1141	4	-0.47209	0.31386	0.49444	0.999999	4542	1	-0.47209	FALSE	-	-	-	-	-	-
CMTM6	5	0.041006	0.11975	0.982088	1142	3	-0.8993	0.83234	0.84226	0.999999	7765	1	-0.8993	FALSE	-	-	-	-	-	-
MYG1	5	0.041072	0.11993	0.982088	1143	4	-1.5063	0.60304	0.73014	0.999999	6712	1	-1.5063	FALSE	-	-	-	-	-	-
GMDS	5	0.041165	0.12014	0.982088	1144	2	-0.14635	0.52255	0.66805	0.999999	6154	1	-0.14635	FALSE	-	-	-	-	-	-
FUT7	10	0.041203	0.15818	0.996519	1145	4	0.018772	0.072294	0.22869	0.981429	1749	4	0.018772	FALSE	-	-	-	-	-	-
CAPNS1	5	0.041234	0.12033	0.982088	1146	3	-0.60012	0.4693	0.62281	0.999999	5733	1	-0.60012	FALSE	-	-	-	-	-	-
SYMPK	5	0.041256	0.12039	0.982088	1148	2	0.25644	0.24198	0.43381	0.999999	3999	3	0.25644	FALSE	-	-	-	-	-	-
ZSWIM4	5	0.041321	0.12054	0.982088	1149	2	-0.11656	0.20381	0.38081	0.999999	3504	2	-0.11656	FALSE	-	-	-	-	-	-
RBL2	5	0.041331	0.12056	0.982088	1150	3	-0.69573	0.21289	0.39366	0.999999	3630	2	-0.69573	FALSE	-	-	-	-	-	-
OXNAD1	5	0.041373	0.12065	0.982088	1151	4	-0.85533	0.59709	0.72805	0.999999	6688	1	-0.85533	FALSE	-	-	-	-	-	-
HADHB	5	0.041383	0.12068	0.982088	1152	4	-0.87423	0.67749	0.75883	0.999999	6984	1	-0.87423	FALSE	-	-	-	-	-	-
SLC25A38	10	0.041385	0.15874	0.996519	1153	2	0.13968	0.49662	0.7506	0.999999	5947	3	0.13968	FALSE	-	-	-	-	-	-
WDR62	5	0.041421	0.12078	0.982088	1154	1	0.26566	0.21974	0.40333	0.999999	3730	2	0.26566	FALSE	-	-	-	-	-	-
NDFIP2	5	0.041462	0.12089	0.982088	1155	3	-1.2665	0.5533	0.695	0.999999	6391	2	-1.2665	FALSE	-	-	-	-	-	-
HACL1	5	0.041507	0.12099	0.982088	1156	4	-2.2415	0.60156	0.72959	0.999999	6707	1	-2.2415	FALSE	-	-	-	-	-	-
RAB11FIP1	5	0.04162	0.12126	0.982088	1157	1	0.16829	0.067315	0.17463	0.976922	1673	2	0.16829	FALSE	-	-	-	-	-	-
MSRB1	5	0.041684	0.12141	0.982088	1158	3	-0.97275	0.86239	0.86525	0.999999	7989	1	-0.97275	FALSE	-	-	-	-	-	-
RHEB	5	0.04172	0.12149	0.982088	1159	2	-0.1241	0.64744	0.74657	0.999999	6869	1	-0.1241	FALSE	-	-	-	-	-	-
SBNO1	5	0.041752	0.12156	0.982088	1160	4	-1.1898	0.93594	0.93616	0.999999	8619	0	-1.1898	FALSE	-	-	-	-	-	-
WSB1	5	0.041781	0.12161	0.982088	1161	4	-0.57539	0.9303	0.93068	0.999999	8574	0	-0.57539	FALSE	-	-	-	-	-	-
SLU7	10	0.041782	0.15995	0.996519	1162	4	0.24201	0.15291	0.37982	0.999999	2875	5	0.24201	FALSE	-	-	-	-	-	-
TVP23A	5	0.041785	0.12163	0.982088	1163	3	-0.38219	0.97104	0.9712	0.999999	8942	0	-0.38219	FALSE	-	-	-	-	-	-
RPAIN	5	0.041809	0.12168	0.982088	1164	3	-1.1965	0.13851	0.28565	0.987182	2704	1	-1.1965	FALSE	-	-	-	-	-	-
HAMP	5	0.04182	0.1217	0.982088	1165	3	-0.60312	0.39982	0.56455	0.999999	5208	2	-0.60312	FALSE	-	-	-	-	-	-
LYPLA1	5	0.041829	0.12173	0.982088	1166	4	-0.81926	0.76564	0.80086	0.999999	7398	1	-0.81926	FALSE	-	-	-	-	-	-
QPCTL	5	0.041855	0.12177	0.982088	1167	3	-0.61636	0.084873	0.20294	0.977242	1945	2	-0.61636	FALSE	-	-	-	-	-	-
RTN4	5	0.041906	0.12188	0.982088	1168	4	-0.52866	0.93967	0.93986	0.999999	8653	0	-0.52866	FALSE	-	-	-	-	-	-
NPLOC4	5	0.041927	0.12194	0.982088	1169	3	-0.80156	0.5422	0.68533	0.999999	6316	1	-0.80156	FALSE	-	-	-	-	-	-
NKAP	5	0.042003	0.12211	0.982274	1170	4	-0.39672	0.91229	0.91283	0.999999	8410	0	-0.39672	FALSE	-	-	-	-	-	-
PBX4	5	0.042019	0.12217	0.982274	1171	3	-0.63758	0.9815	0.98164	0.999999	9048	0	-0.63758	FALSE	-	-	-	-	-	-
CREM	10	0.042024	0.16069	0.996519	1172	7	-0.39726	0.82228	0.91956	0.999999	7709	2	-0.39726	FALSE	-	-	-	-	-	-
SEC61G	5	0.042092	0.12236	0.982656	1173	4	-1.0376	0.37693	0.54558	0.999999	5037	1	-1.0376	FALSE	-	-	-	-	-	-
LSM7	5	0.042118	0.12243	0.982656	1174	1	0.06934	0.49312	0.64298	0.999999	5921	2	0.06934	FALSE	-	-	-	-	-	-
PDCD11	5	0.042218	0.1227	0.983906	1175	2	-0.16765	0.8827	0.88337	0.999999	8160	1	-0.16765	FALSE	-	-	-	-	-	-
MDP1	5	0.042294	0.12286	0.984002	1176	4	-0.53092	0.95286	0.95296	0.999999	8761	0	-0.53092	FALSE	-	-	-	-	-	-
BRD7	5	0.042318	0.12292	0.984002	1177	2	-0.096504	0.57385	0.7132	0.999999	6548	2	-0.096504	FALSE	-	-	-	-	-	-
LACC1	5	0.04241	0.12316	0.984354	1178	4	-0.37938	0.91397	0.91448	0.999999	8424	0	-0.37938	FALSE	-	-	-	-	-	-
POLR3G	5	0.042417	0.12318	0.984354	1179	2	0.15439	0.0070212	0.027276	0.935662	269	2	0.15439	FALSE	-	-	-	-	-	-
MRPL55	5	0.042537	0.12347	0.985413	1180	4	-0.72904	0.36448	0.53537	0.999999	4946	1	-0.72904	FALSE	-	-	-	-	-	-
SLC25A10	5	0.042555	0.12352	0.985413	1181	3	-1.0184	0.67715	0.75868	0.999999	6983	1	-1.0184	FALSE	-	-	-	-	-	-
AATF	5	0.042619	0.12366	0.985681	1182	3	-0.36929	0.68275	0.76095	0.999999	7011	1	-0.36929	FALSE	-	-	-	-	-	-
H3F3A	5	0.042716	0.12389	0.985998	1183	1	0.47833	0.036235	0.1058	0.963838	1032	4	0.47833	FALSE	-	-	-	-	-	-
IL33	5	0.042816	0.12415	0.985998	1184	1	0.25562	0.048792	0.13684	0.972686	1311	3	0.25562	FALSE	-	-	-	-	-	-
FAM102A	5	0.042841	0.12422	0.985998	1185	4	-1.0168	0.69915	0.76818	0.999999	7090	1	-1.0168	FALSE	-	-	-	-	-	-
SMARCC1	5	0.04286	0.12426	0.985998	1186	4	-0.95134	0.62785	0.73911	0.999999	6794	1	-0.95134	FALSE	-	-	-	-	-	-
SLC35E3	5	0.042874	0.12429	0.985998	1187	3	-0.91179	0.39943	0.56421	0.999999	5205	2	-0.91179	FALSE	-	-	-	-	-	-
CDC20	5	0.042915	0.12439	0.985998	1188	3	-0.46119	0.24486	0.43777	0.999999	4038	1	-0.46119	FALSE	-	-	-	-	-	-
BCL7B	5	0.042954	0.12448	0.985998	1189	3	-0.76647	0.64299	0.74476	0.999999	6854	1	-0.76647	FALSE	-	-	-	-	-	-
PIGF	5	0.043015	0.12464	0.985998	1190	3	-0.37919	0.93243	0.93277	0.999999	8588	0	-0.37919	FALSE	-	-	-	-	-	-
UBA2	5	0.043039	0.12469	0.985998	1191	3	-1.2597	0.75589	0.79548	0.999999	7340	1	-1.2597	FALSE	-	-	-	-	-	-
TSPAN31	5	0.043074	0.12477	0.985998	1192	3	-1.0281	0.60101	0.7294	0.999999	6703	1	-1.0281	FALSE	-	-	-	-	-	-
SLC35E2	5	0.043135	0.12493	0.986457	1193	4	-0.82488	0.98552	0.9856	0.999999	9089	0	-0.82488	FALSE	-	-	-	-	-	-
ZFP516	10	0.04317	0.16407	0.996519	1194	6	-0.31002	0.44549	0.7068	0.999999	5554	2	-0.31002	FALSE	-	-	-	-	-	-
YKT6	5	0.043195	0.12509	0.986856	1195	3	-1.3769	0.93256	0.93292	0.999999	8590	0	-1.3769	FALSE	-	-	-	-	-	-
TRIM5	10	0.043272	0.16436	0.996519	1196	5	-0.36665	0.22504	0.48704	0.999999	3807	2	-0.36665	FALSE	-	-	-	-	-	-
BCAS2	5	0.043313	0.12538	0.987204	1197	3	-0.46386	0.44735	0.60428	0.999999	5567	2	-0.46386	FALSE	-	-	-	-	-	-
USP37	5	0.043319	0.1254	0.987204	1198	2	-0.021249	0.80173	0.82199	0.999999	7589	1	-0.021249	FALSE	-	-	-	-	-	-
TMEM129	5	0.043366	0.1255	0.987204	1199	3	-0.69708	0.010321	0.036797	0.940521	357	2	-0.69708	FALSE	-	-	-	-	-	-
SPC24	5	0.043389	0.12556	0.987204	1200	3	-1.1755	0.60769	0.73182	0.999999	6736	1	-1.1755	FALSE	-	-	-	-	-	-
RCHY1	5	0.043512	0.12585	0.988527	1201	2	0.21059	0.53749	0.68127	0.999999	6284	2	0.21059	FALSE	-	-	-	-	-	-
KAT6A	5	0.043577	0.12599	0.988527	1202	4	-0.5943	0.51149	0.65865	0.999999	6065	1	-0.5943	FALSE	-	-	-	-	-	-
WDR48	5	0.043612	0.12606	0.988527	1203	1	0.45355	0.17964	0.34615	0.999999	3196	3	0.45355	FALSE	-	-	-	-	-	-
TNFSF9	5	0.043811	0.12658	0.988527	1204	1	0.24753	0.2008	0.37649	0.999999	3466	3	0.24753	FALSE	-	-	-	-	-	-
ATP2B1	5	0.043844	0.12666	0.988527	1205	4	-0.67878	0.96582	0.96593	0.999999	8887	0	-0.67878	FALSE	-	-	-	-	-	-
ZFP322A	5	0.043948	0.12688	0.988527	1206	4	-0.64611	0.81423	0.82988	0.999999	7661	1	-0.64611	FALSE	-	-	-	-	-	-
CBWD1	5	0.043953	0.12689	0.988527	1207	2	0.13385	0.84704	0.85298	0.999999	7872	1	0.13385	FALSE	-	-	-	-	-	-
ZFAND5	5	0.043988	0.12697	0.988527	1208	4	-0.40977	0.045998	0.13009	0.972686	1246	1	-0.40977	FALSE	-	-	-	-	-	-
DPP9	5	0.044008	0.12702	0.988527	1209	4	-0.53513	0.84852	0.85406	0.999999	7880	1	-0.53513	FALSE	-	-	-	-	-	-
RABEP1	5	0.04401	0.12703	0.988527	1210	2	-0.16642	0.02405	0.074385	0.94953	723	2	-0.16642	FALSE	-	-	-	-	-	-
CYB561A3	5	0.044016	0.12704	0.988527	1211	3	-0.80742	0.252	0.44466	0.999999	4096	1	-0.80742	FALSE	-	-	-	-	-	-
C1GALT1C1	5	0.044109	0.12723	0.988527	1212	3	-0.32437	0.4428	0.60039	0.999999	5539	2	-0.32437	FALSE	-	-	-	-	-	-
SEMA4B	10	0.044166	0.167	0.996519	1213	7	-0.56689	0.84864	0.92952	0.999999	7882	2	-0.56689	FALSE	-	-	-	-	-	-
LNX2	5	0.044209	0.12745	0.988527	1214	3	-0.64863	0.067549	0.17498	0.976922	1678	1	-0.64863	FALSE	-	-	-	-	-	-
RPL19	5	0.044308	0.12769	0.988527	1215	2	-0.089244	0.55718	0.69854	0.999999	6418	2	-0.089244	FALSE	-	-	-	-	-	-
GNE	10	0.044313	0.16742	0.996519	1216	5	-0.38218	0.065527	0.21204	0.979195	1644	4	-0.38218	FALSE	-	-	-	-	-	-
DSEL	5	0.044369	0.12783	0.988527	1217	3	-0.90413	0.36348	0.53458	0.999999	4934	2	-0.90413	FALSE	-	-	-	-	-	-
MADCAM1	5	0.044378	0.12785	0.988527	1218	2	-0.31277	0.52559	0.67078	0.999999	6180	2	-0.31277	FALSE	-	-	-	-	-	-
POLR3D	5	0.044408	0.12792	0.988527	1219	3	-0.72307	0.98766	0.9877	0.999999	9109	0	-0.72307	FALSE	-	-	-	-	-	-
ALG12	5	0.044429	0.12797	0.988527	1220	4	-1.0096	0.75739	0.79628	0.999999	7347	1	-1.0096	FALSE	-	-	-	-	-	-
HPS1	5	0.044496	0.12812	0.988527	1221	3	-0.35359	0.67192	0.75647	0.999999	6961	1	-0.35359	FALSE	-	-	-	-	-	-
NR1D2	5	0.044507	0.12816	0.988527	1222	2	0.10871	0.17042	0.33286	0.999999	3097	2	0.10871	FALSE	-	-	-	-	-	-
GPR157	5	0.044607	0.12841	0.988527	1223	2	0.055577	0.31565	0.49586	0.999999	4564	2	0.055577	FALSE	-	-	-	-	-	-
LSM12	5	0.044638	0.12848	0.988527	1224	3	-0.84982	0.15549	0.31086	0.998326	2911	2	-0.84982	FALSE	-	-	-	-	-	-
DEGS2	5	0.044656	0.12851	0.988527	1225	4	-0.50314	0.64063	0.74388	0.999999	6849	1	-0.50314	FALSE	-	-	-	-	-	-
ZFHX3	5	0.044706	0.12863	0.988527	1226	3	-0.29089	0.77961	0.8086	0.999999	7474	1	-0.29089	FALSE	-	-	-	-	-	-
TSPYL2	5	0.04471	0.12864	0.988527	1227	4	-0.82203	0.59239	0.7264	0.999999	6666	1	-0.82203	FALSE	-	-	-	-	-	-
GATAD1	5	0.044737	0.12872	0.988527	1228	4	-0.87271	0.96977	0.96991	0.999999	8925	0	-0.87271	FALSE	-	-	-	-	-	-
PDZD11	5	0.044742	0.12873	0.988527	1229	4	-0.63123	0.71259	0.7743	0.999999	7147	1	-0.63123	FALSE	-	-	-	-	-	-
INTS5	5	0.044876	0.12904	0.988527	1230	4	-0.62923	0.93228	0.93262	0.999999	8586	0	-0.62923	FALSE	-	-	-	-	-	-
BRWD1	5	0.044971	0.12927	0.988527	1231	4	-0.48439	0.79345	0.81684	0.999999	7540	1	-0.48439	FALSE	-	-	-	-	-	-
LAMTOR4	5	0.04499	0.12932	0.988527	1232	3	-0.68964	0.28974	0.47493	0.999999	4376	2	-0.68964	FALSE	-	-	-	-	-	-
D5ERTD579E	5	0.045076	0.12952	0.988527	1233	4	-0.55227	0.18367	0.35193	0.999999	3248	1	-0.55227	FALSE	-	-	-	-	-	-
EIF4G3	5	0.045117	0.12961	0.988527	1234	4	-0.58629	0.056281	0.15491	0.972686	1479	1	-0.58629	FALSE	-	-	-	-	-	-
ZFP451	5	0.045167	0.12972	0.988527	1235	4	-0.45179	0.9132	0.91374	0.999999	8415	0	-0.45179	FALSE	-	-	-	-	-	-
SIPA1	5	0.045185	0.12975	0.988527	1236	3	-0.80302	0.60491	0.73081	0.999999	6720	1	-0.80302	FALSE	-	-	-	-	-	-
NME3	5	0.045203	0.12979	0.988527	1237	1	-0.065389	0.077162	0.19048	0.977242	1821	2	-0.065389	FALSE	-	-	-	-	-	-
TXNDC11	5	0.045271	0.12997	0.988527	1238	3	-0.68184	0.21244	0.39299	0.999999	3625	1	-0.68184	FALSE	-	-	-	-	-	-
NCLN	5	0.045341	0.13015	0.988527	1239	4	-0.93798	0.85363	0.85805	0.999999	7929	1	-0.93798	FALSE	-	-	-	-	-	-
KRT83	5	0.045376	0.13022	0.988527	1240	2	0.53156	0.14057	0.28877	0.990526	2723	3	0.53156	FALSE	-	-	-	-	-	-
THG1L	5	0.045402	0.13029	0.988527	1241	4	-0.60851	0.87475	0.87608	0.999999	8086	1	-0.60851	FALSE	-	-	-	-	-	-
PIGO	5	0.045501	0.13051	0.988527	1243	3	-0.63571	0.34604	0.52041	0.999999	4798	1	-0.63571	FALSE	-	-	-	-	-	-
GTPBP8	5	0.045533	0.13059	0.988527	1244	3	-0.90504	0.10061	0.22759	0.981343	2182	1	-0.90504	FALSE	-	-	-	-	-	-
OGG1	5	0.045545	0.13062	0.988527	1245	4	-0.65736	0.28287	0.4694	0.999999	4326	1	-0.65736	FALSE	-	-	-	-	-	-
CTDSPL2	5	0.045547	0.13062	0.988527	1246	3	-0.76292	0.51521	0.66181	0.999999	6090	2	-0.76292	FALSE	-	-	-	-	-	-
ATXN2L	5	0.0456	0.13074	0.988527	1247	2	0.3405	0.18277	0.35067	0.999999	3238	3	0.3405	FALSE	-	-	-	-	-	-
TOX4	5	0.045782	0.13121	0.988594	1248	3	-0.56353	0.82824	0.83941	0.999999	7738	1	-0.56353	FALSE	-	-	-	-	-	-
CHIC2	5	0.04583	0.13134	0.988594	1249	2	-0.18585	0.060507	0.16329	0.97333	1571	1	-0.18585	FALSE	-	-	-	-	-	-
RPL27	5	0.045902	0.13151	0.988594	1250	3	-0.74757	0.96602	0.96616	0.999999	8890	0	-0.74757	FALSE	-	-	-	-	-	-
AMMECR1L	5	0.046141	0.1321	0.988594	1251	4	-0.38305	0.62045	0.73635	0.999999	6777	1	-0.38305	FALSE	-	-	-	-	-	-
PRRT1	5	0.046142	0.1321	0.988594	1252	2	-0.19367	0.19863	0.37339	0.999999	3434	2	-0.19367	FALSE	-	-	-	-	-	-
NFYB	5	0.046151	0.13212	0.988594	1253	4	-0.48234	0.90433	0.90472	0.999999	8341	0	-0.48234	FALSE	-	-	-	-	-	-
METTL17	5	0.046192	0.13223	0.988594	1254	4	-0.53102	0.91999	0.92042	0.999999	8480	0	-0.53102	FALSE	-	-	-	-	-	-
ANKRD54	5	0.046196	0.13224	0.988594	1255	2	-0.11267	0.2264	0.41258	0.999999	3827	1	-0.11267	FALSE	-	-	-	-	-	-
UBAP2	5	0.046296	0.13247	0.988594	1256	1	0.43238	0.13458	0.27969	0.986289	2654	3	0.43238	FALSE	-	-	-	-	-	-
CAND2	5	0.046296	0.13247	0.988594	1257	3	-0.67762	0.96304	0.96313	0.999999	8852	0	-0.67762	FALSE	-	-	-	-	-	-
SRD5A1	5	0.046335	0.13257	0.988594	1258	2	1.2791	0.0030941	0.012971	0.868706	137	3	1.2791	FALSE	-	-	-	-	-	-
TUBB4A	5	0.046393	0.13271	0.988594	1259	3	-1.8604	0.33978	0.51537	0.999999	4745	1	-1.8604	FALSE	-	-	-	-	-	-
PMS1	5	0.046395	0.13271	0.988594	1260	3	-0.74416	0.96927	0.96939	0.999999	8917	0	-0.74416	FALSE	-	-	-	-	-	-
LRRFIP2	5	0.046455	0.13285	0.988594	1261	2	0.031615	0.84443	0.85102	0.999999	7855	1	0.031615	FALSE	-	-	-	-	-	-
FBXO22	5	0.046491	0.13293	0.988594	1262	3	-0.89831	0.80798	0.82594	0.999999	7625	1	-0.89831	FALSE	-	-	-	-	-	-
ARHGEF7	5	0.046593	0.13317	0.988594	1263	3	-0.61201	0.3374	0.51348	0.999999	4734	1	-0.61201	FALSE	-	-	-	-	-	-
EIF4EBP3	5	0.046693	0.1334	0.988594	1264	3	-0.22465	0.41784	0.57954	0.999999	5330	1	-0.22465	FALSE	-	-	-	-	-	-
R3HDM2	5	0.046793	0.13362	0.988594	1265	3	-0.81853	0.78877	0.81401	0.999999	7517	1	-0.81853	FALSE	-	-	-	-	-	-
COPRS	5	0.04699	0.13409	0.988594	1266	3	-0.37228	0.25519	0.44721	0.999999	4120	2	-0.37228	FALSE	-	-	-	-	-	-
QK	5	0.047011	0.13415	0.988594	1267	3	-0.33191	0.89539	0.89581	0.999999	8267	0	-0.33191	FALSE	-	-	-	-	-	-
WDR34	5	0.04709	0.13431	0.988594	1268	3	-0.57541	0.051402	0.14328	0.972686	1376	2	-0.57541	FALSE	-	-	-	-	-	-
TOMM22	5	0.047136	0.13443	0.988594	1269	3	-1.352	0.15828	0.31503	0.999999	2939	2	-1.352	FALSE	-	-	-	-	-	-
PDLIM7	5	0.047156	0.13448	0.988594	1270	2	0.013866	0.04162	0.11933	0.971253	1153	2	0.013866	FALSE	-	-	-	-	-	-
COX20	5	0.047189	0.13455	0.988594	1271	1	0.59314	0.02096	0.066107	0.943972	650	4	0.59314	FALSE	-	-	-	-	-	-
SYP	5	0.047288	0.13477	0.988594	1272	3	-0.27049	0.8564	0.86033	0.999999	7952	1	-0.27049	FALSE	-	-	-	-	-	-
EPS8	10	0.047301	0.17624	0.997175	1273	4	0.071757	0.30396	0.57879	0.999999	4478	3	0.071757	FALSE	-	-	-	-	-	-
ETFA	5	0.047401	0.13504	0.988594	1274	4	-0.74313	0.98631	0.98639	0.999999	9097	0	-0.74313	FALSE	-	-	-	-	-	-
GUCD1	5	0.047464	0.1352	0.988594	1275	4	-0.98323	0.13448	0.27953	0.986289	2652	1	-0.98323	FALSE	-	-	-	-	-	-
TERF1	5	0.047475	0.13522	0.988594	1276	4	-0.63187	0.97906	0.9793	0.999999	9025	0	-0.63187	FALSE	-	-	-	-	-	-
TRPC4AP	5	0.047489	0.13525	0.988594	1277	3	-0.95149	0.27821	0.46568	0.999999	4296	2	-0.95149	FALSE	-	-	-	-	-	-
NLE1	5	0.047586	0.1355	0.988594	1278	2	0.097906	0.060997	0.16415	0.97333	1579	2	0.097906	FALSE	-	-	-	-	-	-
UBN2	5	0.047602	0.13555	0.988594	1279	3	-1.1091	0.96826	0.96835	0.999999	8913	0	-1.1091	FALSE	-	-	-	-	-	-
VPS33A	5	0.047673	0.1357	0.988594	1280	3	-1.1835	0.26515	0.45516	0.999999	4202	2	-1.1835	FALSE	-	-	-	-	-	-
ZMIZ2	5	0.047813	0.13599	0.988594	1282	2	0.068135	0.063935	0.16906	0.976922	1616	2	0.068135	FALSE	-	-	-	-	-	-
PNP2	5	0.047844	0.13608	0.988594	1283	4	-0.60675	0.97856	0.97881	0.999999	9017	0	-0.60675	FALSE	-	-	-	-	-	-
ARPC5L	5	0.047865	0.13613	0.988594	1284	4	-0.53057	0.22109	0.40518	0.999999	3753	1	-0.53057	FALSE	-	-	-	-	-	-
ZSCAN21	5	0.047883	0.13618	0.988594	1285	1	0.29292	0.10349	0.23208	0.98306	2221	3	0.29292	FALSE	-	-	-	-	-	-
MED21	5	0.047907	0.13625	0.988594	1286	4	-0.40369	0.84175	0.84904	0.999999	7836	1	-0.40369	FALSE	-	-	-	-	-	-
NR2C1	5	0.04791	0.13625	0.988594	1287	2	-0.041127	0.66482	0.75357	0.999999	6934	1	-0.041127	FALSE	-	-	-	-	-	-
VPS72	5	0.047959	0.13634	0.988594	1288	3	-0.25117	0.22741	0.41407	0.999999	3842	2	-0.25117	FALSE	-	-	-	-	-	-
MKS1	5	0.047982	0.1364	0.988594	1289	2	0.17418	0.064487	0.16989	0.976922	1621	2	0.17418	FALSE	-	-	-	-	-	-
ARFGAP3	5	0.048028	0.13653	0.988594	1290	3	-0.70668	0.44165	0.5994	0.999999	5528	1	-0.70668	FALSE	-	-	-	-	-	-
ZBED4	5	0.048057	0.13661	0.988594	1291	3	-0.73858	0.84333	0.8502	0.999999	7847	1	-0.73858	FALSE	-	-	-	-	-	-
VMAC	5	0.048081	0.13665	0.988594	1292	2	-0.028173	0.37665	0.54536	0.999999	5036	1	-0.028173	FALSE	-	-	-	-	-	-
SRBD1	5	0.048204	0.13694	0.988594	1293	4	-0.53114	0.23709	0.42728	0.999999	3952	1	-0.53114	FALSE	-	-	-	-	-	-
DPH1	5	0.048213	0.13696	0.988594	1294	3	-0.6513	0.014405	0.048149	0.940521	464	2	-0.6513	FALSE	-	-	-	-	-	-
PUSL1	5	0.048379	0.13733	0.988594	1295	3	-0.68136	0.74436	0.78961	0.999999	7283	1	-0.68136	FALSE	-	-	-	-	-	-
RNF41	5	0.048407	0.1374	0.988594	1296	4	-0.47913	0.98698	0.98704	0.999999	9105	0	-0.47913	FALSE	-	-	-	-	-	-
RNF150	5	0.048449	0.13749	0.988594	1298	4	-0.47715	0.84081	0.84831	0.999999	7832	1	-0.47715	FALSE	-	-	-	-	-	-
NIP7	5	0.048478	0.13756	0.988594	1299	2	-0.066986	0.40058	0.56512	0.999999	5212	2	-0.066986	FALSE	-	-	-	-	-	-
ANKIB1	5	0.048499	0.13762	0.988594	1300	4	-0.86033	0.95716	0.95729	0.999999	8796	0	-0.86033	FALSE	-	-	-	-	-	-
FAR1	5	0.048513	0.13766	0.988594	1301	4	-0.85882	0.48343	0.63472	0.999999	5842	1	-0.85882	FALSE	-	-	-	-	-	-
ING1	10	0.048529	0.17985	0.997175	1302	3	0.31806	0.090616	0.27115	0.984837	2032	6	0.31806	FALSE	-	-	-	-	-	-
ADAT2	5	0.048577	0.13783	0.988594	1304	3	-0.49365	0.23941	0.4304	0.999999	3975	1	-0.49365	FALSE	-	-	-	-	-	-
MEF2A	5	0.048596	0.13789	0.988594	1305	2	0.30477	0.14048	0.28862	0.990526	2722	3	0.30477	FALSE	-	-	-	-	-	-
PLEKHG1	5	0.04862	0.13794	0.988594	1306	3	-0.63725	0.97065	0.97077	0.999999	8935	0	-0.63725	FALSE	-	-	-	-	-	-
E2F7	5	0.048663	0.13804	0.988594	1308	4	-0.40448	0.988	0.98804	0.999999	9116	0	-0.40448	FALSE	-	-	-	-	-	-
LRRC51	10	0.04867	0.18026	0.997175	1309	7	-0.33028	0.79342	0.90951	0.999999	7539	2	-0.33028	FALSE	-	-	-	-	-	-
GNL2	5	0.048671	0.13806	0.988594	1310	3	-0.65243	0.53821	0.68187	0.999999	6286	1	-0.65243	FALSE	-	-	-	-	-	-
HPS6	5	0.048717	0.13815	0.988594	1311	4	-0.65835	0.72665	0.78089	0.999999	7214	1	-0.65835	FALSE	-	-	-	-	-	-
TSR2	5	0.04877	0.13827	0.988594	1312	4	-1.1213	0.37212	0.54168	0.999999	4997	1	-1.1213	FALSE	-	-	-	-	-	-
DDX31	5	0.048817	0.13841	0.988594	1313	2	0.086355	0.098811	0.2248	0.979195	2157	2	0.086355	FALSE	-	-	-	-	-	-
DUSP6	5	0.048891	0.13856	0.988594	1314	2	-0.19574	0.5887	0.7251	0.999999	6652	1	-0.19574	FALSE	-	-	-	-	-	-
GM7030	5	0.048915	0.13861	0.988594	1315	3	-0.78445	0.16321	0.3223	0.999999	3002	2	-0.78445	FALSE	-	-	-	-	-	-
ZBTB37	5	0.049031	0.13891	0.989669	1316	3	-0.73771	0.9496	0.94982	0.999999	8735	0	-0.73771	FALSE	-	-	-	-	-	-
RBFA	5	0.049341	0.13966	0.993218	1317	4	-0.88827	0.60111	0.72943	0.999999	6704	1	-0.88827	FALSE	-	-	-	-	-	-
VPS8	5	0.049369	0.13973	0.993218	1318	1	-0.13588	0.39125	0.55736	0.999999	5142	2	-0.13588	FALSE	-	-	-	-	-	-
TTPAL	5	0.049535	0.14013	0.995144	1319	4	-0.49788	0.76131	0.79848	0.999999	7374	1	-0.49788	FALSE	-	-	-	-	-	-
EXOC3	5	0.049607	0.14031	0.995144	1320	2	0.13285	0.45562	0.61115	0.999999	5632	1	0.13285	FALSE	-	-	-	-	-	-
HERC1	5	0.049611	0.14032	0.995144	1321	4	-0.68147	0.82245	0.83537	0.999999	7713	1	-0.68147	FALSE	-	-	-	-	-	-
BCAS3	5	0.049725	0.14062	0.995661	1322	3	-0.81817	0.45046	0.60686	0.999999	5590	1	-0.81817	FALSE	-	-	-	-	-	-
FOXJ2	5	0.049752	0.14068	0.995661	1323	4	-0.52626	0.98794	0.988	0.999999	9115	0	-0.52626	FALSE	-	-	-	-	-	-
CBX5	5	0.049904	0.14106	0.995661	1324	2	-0.05596	0.21082	0.39069	0.999999	3604	2	-0.05596	FALSE	-	-	-	-	-	-
MKKS	5	0.049943	0.14116	0.995661	1325	3	-0.61859	0.16954	0.33162	0.999999	3086	1	-0.61859	FALSE	-	-	-	-	-	-
DEDD2	5	0.049992	0.14127	0.995661	1326	4	-0.55581	0.98732	0.98736	0.999999	9106	0	-0.55581	FALSE	-	-	-	-	-	-
BBX	5	0.050062	0.14144	0.995661	1327	3	-0.36686	0.90566	0.90609	0.999999	8351	0	-0.36686	FALSE	-	-	-	-	-	-
BMPR1A	5	0.050078	0.14148	0.995661	1328	2	-0.11354	0.56107	0.70193	0.999999	6442	2	-0.11354	FALSE	-	-	-	-	-	-
ATP2C1	5	0.050103	0.14154	0.995661	1329	2	0.38014	0.09891	0.22497	0.979195	2160	3	0.38014	FALSE	-	-	-	-	-	-
ARFGEF2	5	0.050161	0.14167	0.995661	1330	3	-0.49062	0.50446	0.65263	0.999999	6004	2	-0.49062	FALSE	-	-	-	-	-	-
TAF1	5	0.050176	0.14172	0.995661	1331	3	-0.94117	0.5812	0.71984	0.999999	6610	1	-0.94117	FALSE	-	-	-	-	-	-
MAP3K1	5	0.050191	0.14175	0.995661	1332	3	-0.80832	0.18603	0.35532	0.999999	3280	1	-0.80832	FALSE	-	-	-	-	-	-
FANCG	5	0.050202	0.14178	0.995661	1333	3	-0.64075	0.4688	0.62241	0.999999	5727	1	-0.64075	FALSE	-	-	-	-	-	-
OPA3	5	0.050249	0.14189	0.995661	1334	3	-1.1506	0.6507	0.74785	0.999999	6879	1	-1.1506	FALSE	-	-	-	-	-	-
JAM3	5	0.050252	0.1419	0.995661	1335	2	-0.012779	0.88546	0.88599	0.999999	8179	1	-0.012779	FALSE	-	-	-	-	-	-
CCNH	5	0.050309	0.14203	0.99578	1336	4	-0.57364	0.48106	0.63272	0.999999	5827	1	-0.57364	FALSE	-	-	-	-	-	-
SLC16A4	5	0.050451	0.14236	0.99578	1337	2	-0.037648	0.21716	0.39965	0.999999	3695	2	-0.037648	FALSE	-	-	-	-	-	-
AP2S1	5	0.050458	0.14238	0.99578	1338	3	-0.99753	0.50162	0.65019	0.999999	5987	2	-0.99753	FALSE	-	-	-	-	-	-
RRAS2	5	0.050462	0.14239	0.99578	1339	4	-0.41113	0.96493	0.96503	0.999999	8877	0	-0.41113	FALSE	-	-	-	-	-	-
PIGM	5	0.050517	0.14254	0.99578	1340	4	-0.6782	0.017865	0.057784	0.940521	565	1	-0.6782	FALSE	-	-	-	-	-	-
NSUN4	5	0.050557	0.14264	0.99578	1341	2	-0.13158	0.51961	0.66554	0.999999	6122	2	-0.13158	FALSE	-	-	-	-	-	-
ZFP26	5	0.050605	0.14276	0.99578	1342	4	-0.49053	0.76046	0.79802	0.999999	7369	1	-0.49053	FALSE	-	-	-	-	-	-
MIPEP	5	0.050626	0.14281	0.99578	1343	3	-0.39455	0.34569	0.52013	0.999999	4795	2	-0.39455	FALSE	-	-	-	-	-	-
NUDT3	5	0.050656	0.14288	0.99578	1344	4	-0.38631	0.84307	0.85002	0.999999	7845	1	-0.38631	FALSE	-	-	-	-	-	-
DARS2	5	0.050738	0.14307	0.995875	1345	3	-0.66243	0.11931	0.25662	0.984837	2442	2	-0.66243	FALSE	-	-	-	-	-	-
RBM18	5	0.050759	0.14311	0.995875	1346	4	-0.35884	0.66323	0.75288	0.999999	6928	1	-0.35884	FALSE	-	-	-	-	-	-
ITGB2	5	0.050938	0.14354	0.996519	1348	4	-0.85566	0.63912	0.74335	0.999999	6840	1	-0.85566	FALSE	-	-	-	-	-	-
ADPRM	5	0.050953	0.14356	0.996519	1349	2	0.015444	0.07047	0.17978	0.977242	1718	1	0.015444	FALSE	-	-	-	-	-	-
MLKL	5	0.05099	0.14366	0.996519	1350	3	-0.97623	0.049171	0.13777	0.972686	1322	2	-0.97623	FALSE	-	-	-	-	-	-
CNPPD1	10	0.051069	0.18727	0.997175	1351	4	0.1476	0.48506	0.74072	0.999999	5857	4	0.1476	FALSE	-	-	-	-	-	-
CHEK2	5	0.051151	0.14403	0.996519	1352	1	0.29138	0.18908	0.3597	0.999999	3316	3	0.29138	FALSE	-	-	-	-	-	-
ACAD8	5	0.051176	0.14409	0.996519	1353	3	-0.36687	0.97004	0.97018	0.999999	8928	0	-0.36687	FALSE	-	-	-	-	-	-
ATRX	5	0.051302	0.14441	0.996519	1354	3	-0.48933	0.11557	0.25083	0.984837	2383	2	-0.48933	FALSE	-	-	-	-	-	-
PPFIBP1	5	0.051348	0.1445	0.996519	1355	2	-0.055568	0.94181	0.94206	0.999999	8672	0	-0.055568	FALSE	-	-	-	-	-	-
PSMG4	5	0.051359	0.14452	0.996519	1356	4	-1.2751	0.8135	0.82941	0.999999	7654	1	-1.2751	FALSE	-	-	-	-	-	-
RASSF5	5	0.051402	0.14462	0.996519	1357	3	-0.60556	0.74681	0.79077	0.999999	7298	1	-0.60556	FALSE	-	-	-	-	-	-
BOLA3	5	0.051523	0.1449	0.996519	1358	4	-0.76867	0.75206	0.79347	0.999999	7315	1	-0.76867	FALSE	-	-	-	-	-	-
PCYT1A	5	0.051579	0.14502	0.996519	1359	4	-0.36288	0.81407	0.82977	0.999999	7658	1	-0.36288	FALSE	-	-	-	-	-	-
FARSA	5	0.051589	0.14505	0.996519	1360	3	-0.79895	0.95069	0.95086	0.999999	8740	0	-0.79895	FALSE	-	-	-	-	-	-
CLPP	5	0.051752	0.14544	0.996519	1361	4	-0.37493	0.59404	0.72697	0.999999	6672	1	-0.37493	FALSE	-	-	-	-	-	-
BHLHE40	5	0.05178	0.1455	0.996519	1362	4	-0.39451	0.9068	0.90723	0.999999	8359	0	-0.39451	FALSE	-	-	-	-	-	-
TBC1D10A	5	0.051802	0.14555	0.996519	1363	4	-0.61456	0.89571	0.89611	0.999999	8271	0	-0.61456	FALSE	-	-	-	-	-	-
MTOR	5	0.051843	0.14564	0.996519	1364	2	0.075063	0.35669	0.52897	0.999999	4875	1	0.075063	FALSE	-	-	-	-	-	-
AI467606	5	0.051941	0.14586	0.996519	1365	3	-0.53743	0.13607	0.28196	0.986289	2671	2	-0.53743	FALSE	-	-	-	-	-	-
TMEM50A	5	0.052108	0.14623	0.996519	1366	3	-1.0408	0.8905	0.89097	0.999999	8222	1	-1.0408	FALSE	-	-	-	-	-	-
B9D1	5	0.052238	0.14653	0.996519	1367	2	-0.2389	0.37169	0.54136	0.999999	4996	1	-0.2389	FALSE	-	-	-	-	-	-
RPS6KA3	5	0.052243	0.14655	0.996519	1368	3	-0.69331	0.92044	0.92086	0.999999	8484	0	-0.69331	FALSE	-	-	-	-	-	-
EFHD2	5	0.052284	0.14664	0.996519	1369	2	-0.2259	0.33286	0.50978	0.999999	4697	2	-0.2259	FALSE	-	-	-	-	-	-
ACOX3	5	0.052435	0.14698	0.996519	1370	2	0.40983	0.16285	0.32176	0.999999	2996	3	0.40983	FALSE	-	-	-	-	-	-
CCDC91	5	0.052438	0.14698	0.996519	1371	3	-0.56198	0.87827	0.87922	0.999999	8112	1	-0.56198	FALSE	-	-	-	-	-	-
NARS2	5	0.052483	0.14709	0.996519	1372	3	-0.65412	0.27954	0.46671	0.999999	4306	1	-0.65412	FALSE	-	-	-	-	-	-
IGFBP3	5	0.052487	0.1471	0.996519	1373	2	-0.069727	0.12266	0.26172	0.984837	2484	1	-0.069727	FALSE	-	-	-	-	-	-
RNF14	5	0.05252	0.14718	0.996519	1374	4	-0.83548	0.98441	0.98452	0.999999	9078	0	-0.83548	FALSE	-	-	-	-	-	-
PSMF1	5	0.052543	0.14723	0.996519	1375	4	-0.46589	0.14454	0.29472	0.993132	2767	1	-0.46589	FALSE	-	-	-	-	-	-
ZDHHC5	5	0.05261	0.14742	0.996519	1376	4	-0.55673	0.63953	0.74349	0.999999	6842	1	-0.55673	FALSE	-	-	-	-	-	-
CDC6	5	0.052614	0.14742	0.996519	1377	3	-0.34287	0.54049	0.68391	0.999999	6301	2	-0.34287	FALSE	-	-	-	-	-	-
KCTD3	5	0.052664	0.14751	0.996519	1378	3	-0.42449	0.1234	0.26282	0.984837	2493	2	-0.42449	FALSE	-	-	-	-	-	-
PMP22	10	0.052727	0.19209	0.997175	1379	6	-0.62186	0.30021	0.5753	0.999999	4456	3	-0.62186	FALSE	-	-	-	-	-	-
ALAS2	5	0.052732	0.14769	0.996519	1380	3	-0.26315	0.9719	0.97205	0.999999	8950	0	-0.26315	FALSE	-	-	-	-	-	-
RPE	5	0.052769	0.14778	0.996519	1381	4	-0.59092	0.97942	0.97966	0.999999	9031	0	-0.59092	FALSE	-	-	-	-	-	-
CENPL	5	0.052848	0.14797	0.996519	1382	4	-0.50821	0.783	0.81053	0.999999	7492	1	-0.50821	FALSE	-	-	-	-	-	-
PPP1R8	5	0.052888	0.14806	0.996519	1383	4	-0.35699	0.96196	0.96203	0.999999	8845	0	-0.35699	FALSE	-	-	-	-	-	-
ATG16L2	5	0.052927	0.14815	0.996519	1384	4	-0.60595	0.70006	0.7686	0.999999	7092	1	-0.60595	FALSE	-	-	-	-	-	-
STT3A	5	0.052929	0.14815	0.996519	1385	2	-0.032445	0.51141	0.65859	0.999999	6064	2	-0.032445	FALSE	-	-	-	-	-	-
DYRK3	5	0.052948	0.14821	0.996519	1386	3	-0.83574	0.21559	0.39738	0.999999	3675	2	-0.83574	FALSE	-	-	-	-	-	-
TRAPPC12	5	0.05295	0.14821	0.996519	1387	4	-0.40113	0.39142	0.5575	0.999999	5143	1	-0.40113	FALSE	-	-	-	-	-	-
BPNT1	5	0.052978	0.14828	0.996519	1388	4	-0.89955	0.96747	0.96758	0.999999	8904	0	-0.89955	FALSE	-	-	-	-	-	-
TFDP2	10	0.052986	0.19287	0.997175	1389	7	-0.3873	0.46962	0.72759	0.999999	5735	2	-0.3873	FALSE	-	-	-	-	-	-
TAF12	5	0.053127	0.14865	0.996519	1390	3	-0.74385	0.39105	0.5572	0.999999	5141	2	-0.74385	FALSE	-	-	-	-	-	-
PPIL3	4	0.053148	0.13413	0.988594	1391	2	0.064644	0.045083	0.11195	0.963838	1230	2	0.064644	FALSE	-	-	-	-	-	-
MTHFD2	5	0.053225	0.14891	0.996519	1392	2	-0.042885	0.48124	0.63285	0.999999	5828	2	-0.042885	FALSE	-	-	-	-	-	-
FAM89B	8	0.053235	0.18167	0.997175	1393	5	-0.52946	0.58946	0.78734	0.999999	6654	1	-0.52946	FALSE	-	-	-	-	-	-
IARS	5	0.053275	0.14903	0.996519	1394	4	-0.64934	0.98228	0.9824	0.999999	9058	0	-0.64934	FALSE	-	-	-	-	-	-
IMPDH1	10	0.053285	0.19374	0.997175	1395	7	-0.51009	0.99579	0.99575	0.999999	9205	0	-0.51009	FALSE	-	-	-	-	-	-
SDHA	5	0.053324	0.14913	0.996519	1396	2	0.76481	0.0052319	0.021504	0.913683	208	3	0.76481	FALSE	-	-	-	-	-	-
RNF38	15	0.053366	0.21608	0.997175	1397	9	-0.29067	0.30734	0.6312	0.999999	4500	5	-0.29067	FALSE	-	-	-	-	-	-
DCAF11	5	0.053479	0.1495	0.996519	1398	3	-0.22698	0.62244	0.73708	0.999999	6783	1	-0.22698	FALSE	-	-	-	-	-	-
NMRAL1	5	0.053504	0.14956	0.996519	1399	3	-0.61	0.14135	0.28992	0.99117	2732	2	-0.61	FALSE	-	-	-	-	-	-
NCAPH	5	0.053521	0.1496	0.996519	1400	2	0.049391	0.42787	0.58776	0.999999	5420	2	0.049391	FALSE	-	-	-	-	-	-
OLFR1444	5	0.053582	0.14973	0.996519	1401	3	-0.66926	0.17477	0.33916	0.999999	3146	1	-0.66926	FALSE	-	-	-	-	-	-
CDK5R1	5	0.053599	0.14977	0.996519	1402	4	-0.63099	0.96897	0.96909	0.999999	8915	0	-0.63099	FALSE	-	-	-	-	-	-
MEA1	5	0.05362	0.14981	0.996519	1403	2	0.04019	0.097182	0.22224	0.979195	2133	2	0.04019	FALSE	-	-	-	-	-	-
ZFP462	10	0.053627	0.19475	0.997175	1404	5	-0.31304	0.65659	0.84049	0.999999	6900	2	-0.31304	FALSE	-	-	-	-	-	-
CEP41	5	0.053632	0.14983	0.996519	1405	2	-0.34232	0.7743	0.80551	0.999999	7442	1	-0.34232	FALSE	-	-	-	-	-	-
CTSD	5	0.053719	0.15004	0.996519	1406	2	-0.15847	0.28444	0.47072	0.999999	4333	2	-0.15847	FALSE	-	-	-	-	-	-
ACAA2	5	0.053719	0.15004	0.996519	1407	3	-0.74369	0.56761	0.70773	0.999999	6494	1	-0.74369	FALSE	-	-	-	-	-	-
RPL36	5	0.053734	0.15008	0.996519	1408	3	-0.85025	0.76957	0.80297	0.999999	7423	1	-0.85025	FALSE	-	-	-	-	-	-
COA4	5	0.053749	0.15012	0.996519	1409	3	-0.78196	0.97905	0.97929	0.999999	9024	0	-0.78196	FALSE	-	-	-	-	-	-
TLR6	5	0.053782	0.15019	0.996519	1410	4	-0.52997	0.68089	0.76023	0.999999	7001	1	-0.52997	FALSE	-	-	-	-	-	-
CDC45	5	0.053793	0.15023	0.996519	1411	4	-0.55799	0.94048	0.94074	0.999999	8659	0	-0.55799	FALSE	-	-	-	-	-	-
RAB14	5	0.053862	0.15038	0.996519	1412	4	-0.75808	0.92197	0.9224	0.999999	8499	0	-0.75808	FALSE	-	-	-	-	-	-
ARID2	5	0.053867	0.15039	0.996519	1414	3	-0.37262	0.081024	0.19675	0.977242	1874	2	-0.37262	FALSE	-	-	-	-	-	-
ZC3H11A	5	0.053867	0.15039	0.996519	1413	3	-0.61344	0.93798	0.93817	0.999999	8637	0	-0.61344	FALSE	-	-	-	-	-	-
FBXL6	5	0.054008	0.15072	0.996519	1415	3	-0.83995	0.084585	0.20244	0.977242	1939	1	-0.83995	FALSE	-	-	-	-	-	-
ORC2	5	0.054015	0.15073	0.996519	1416	4	-0.32415	0.52634	0.67147	0.999999	6184	1	-0.32415	FALSE	-	-	-	-	-	-
PPFIBP2	5	0.054016	0.15073	0.996519	1417	2	0.17095	0.42316	0.58395	0.999999	5375	2	0.17095	FALSE	-	-	-	-	-	-
TATDN1	5	0.054046	0.15083	0.996519	1419	4	-0.52381	0.014609	0.048711	0.940521	472	1	-0.52381	FALSE	-	-	-	-	-	-
SERPINB9D	5	0.054113	0.15101	0.996519	1420	3	-0.66489	0.57862	0.71751	0.999999	6584	2	-0.66489	FALSE	-	-	-	-	-	-
LYSMD3	5	0.05416	0.15112	0.996519	1421	3	-0.63636	0.53983	0.68333	0.999999	6295	2	-0.63636	FALSE	-	-	-	-	-	-
MMGT1	5	0.054207	0.15123	0.996519	1422	4	-1.1279	0.97893	0.97918	0.999999	9021	0	-1.1279	FALSE	-	-	-	-	-	-
HARS	5	0.054212	0.15124	0.996519	1423	3	-0.32619	0.29129	0.47615	0.999999	4389	1	-0.32619	FALSE	-	-	-	-	-	-
ZFP715	5	0.054221	0.15126	0.996519	1424	2	0.49644	0.084071	0.2016	0.977242	1930	3	0.49644	FALSE	-	-	-	-	-	-
PMCH	5	0.054311	0.15147	0.996519	1425	2	-0.21142	0.95713	0.95725	0.999999	8795	0	-0.21142	FALSE	-	-	-	-	-	-
TNFRSF9	5	0.054409	0.15168	0.996519	1426	2	0.4101	0.12955	0.27213	0.984837	2584	3	0.4101	FALSE	-	-	-	-	-	-
CAPN10	5	0.054466	0.15182	0.996519	1427	4	-0.76173	0.86955	0.8714	0.999999	8044	1	-0.76173	FALSE	-	-	-	-	-	-
MTA1	5	0.054473	0.15185	0.996519	1428	4	-0.54927	0.49571	0.64521	0.999999	5938	1	-0.54927	FALSE	-	-	-	-	-	-
TRIM25	5	0.054507	0.15193	0.996519	1429	4	-0.96038	0.98046	0.98065	0.999999	9038	0	-0.96038	FALSE	-	-	-	-	-	-
FKBP8	5	0.054508	0.15193	0.996519	1430	3	-0.63195	0.052386	0.14558	0.972686	1394	2	-0.63195	FALSE	-	-	-	-	-	-
CRYAB	5	0.054565	0.15206	0.996519	1431	4	-0.49876	0.73986	0.78733	0.999999	7264	1	-0.49876	FALSE	-	-	-	-	-	-
UCP2	10	0.054648	0.19772	0.997175	1432	6	-0.62822	0.075604	0.23653	0.98306	1802	3	-0.62822	FALSE	-	-	-	-	-	-
SART1	5	0.054669	0.1523	0.996519	1433	4	-0.59778	0.91984	0.92028	0.999999	8478	0	-0.59778	FALSE	-	-	-	-	-	-
MINK1	5	0.054733	0.15247	0.996519	1434	4	-0.59358	0.37898	0.5473	0.999999	5054	1	-0.59358	FALSE	-	-	-	-	-	-
SRSF7	5	0.054762	0.15253	0.996519	1435	4	-0.81405	0.96167	0.96172	0.999999	8842	0	-0.81405	FALSE	-	-	-	-	-	-
CACYBP	5	0.054797	0.15261	0.996519	1436	4	-0.55754	0.83082	0.84122	0.999999	7754	1	-0.55754	FALSE	-	-	-	-	-	-
SF3B5	5	0.054803	0.15262	0.996519	1438	2	0.34816	0.1453	0.29583	0.993132	2780	3	0.34816	FALSE	-	-	-	-	-	-
MBIP	5	0.054803	0.15262	0.996519	1437	3	-0.7194	0.95543	0.95556	0.999999	8781	0	-0.7194	FALSE	-	-	-	-	-	-
MRPL16	5	0.054902	0.15283	0.996519	1439	2	-0.40914	0.95444	0.9546	0.999999	8769	0	-0.40914	FALSE	-	-	-	-	-	-
LAPTM5	5	0.05496	0.15295	0.996519	1440	4	-0.73177	0.9018	0.90222	0.999999	8321	0	-0.73177	FALSE	-	-	-	-	-	-
EGLN1	5	0.054968	0.15296	0.996519	1441	2	-0.064296	0.17158	0.33458	0.999999	3109	1	-0.064296	FALSE	-	-	-	-	-	-
ASIC3	5	0.055001	0.15303	0.996519	1442	2	-0.25408	0.90392	0.90431	0.999999	8337	0	-0.25408	FALSE	-	-	-	-	-	-
USPL1	5	0.055019	0.15308	0.996519	1443	2	-0.1291	0.57216	0.71168	0.999999	6529	2	-0.1291	FALSE	-	-	-	-	-	-
PDGFC	5	0.055099	0.15326	0.996519	1444	1	0.19376	0.48765	0.63838	0.999999	5873	2	0.19376	FALSE	-	-	-	-	-	-
SAV1	5	0.055123	0.15331	0.996519	1445	4	-0.429	0.50174	0.65029	0.999999	5988	1	-0.429	FALSE	-	-	-	-	-	-
TAB1	5	0.055198	0.15349	0.996519	1446	2	-0.21773	0.076679	0.18968	0.977242	1813	1	-0.21773	FALSE	-	-	-	-	-	-
PSMB4	5	0.055296	0.15373	0.996519	1447	3	-0.28713	0.46836	0.62202	0.999999	5724	1	-0.28713	FALSE	-	-	-	-	-	-
MDM2	5	0.055355	0.15386	0.996519	1448	2	0.02368	0.21907	0.40234	0.999999	3720	1	0.02368	FALSE	-	-	-	-	-	-
SLC38A2	5	0.055485	0.15415	0.996519	1449	4	-0.5281	0.73463	0.78476	0.999999	7246	1	-0.5281	FALSE	-	-	-	-	-	-
TMEM95	5	0.055493	0.15416	0.996519	1450	1	0.35882	0.18557	0.3547	0.999999	3275	3	0.35882	FALSE	-	-	-	-	-	-
STAR	4	0.055585	0.13865	0.988594	1451	2	-0.92358	0.30329	0.44688	0.999999	4473	1	-0.92358	FALSE	-	-	-	-	-	-
SUFU	5	0.055588	0.15439	0.996519	1452	2	-0.17621	0.81307	0.82911	0.999999	7652	1	-0.17621	FALSE	-	-	-	-	-	-
FBXO40	5	0.055604	0.15442	0.996519	1453	3	-0.79017	0.0055048	0.022566	0.913683	223	2	-0.79017	FALSE	-	-	-	-	-	-
VPS9D1	5	0.05569	0.15461	0.996519	1454	2	0.022913	0.29669	0.48046	0.999999	4428	2	0.022913	FALSE	-	-	-	-	-	-
SLC2A6	5	0.055801	0.15486	0.996519	1455	4	-0.34428	0.98674	0.98679	0.999999	9101	0	-0.34428	FALSE	-	-	-	-	-	-
AGER	5	0.055874	0.15503	0.996519	1456	3	-0.98255	0.89342	0.89382	0.999999	8251	0	-0.98255	FALSE	-	-	-	-	-	-
FOXM1	4	0.055902	0.13922	0.991138	1457	3	-0.58143	0.22043	0.3624	0.999999	3743	1	-0.58143	FALSE	-	-	-	-	-	-
COX11	5	0.056037	0.15538	0.996519	1458	4	-1.165	0.60037	0.72922	0.999999	6700	1	-1.165	FALSE	-	-	-	-	-	-
HNRNPR	5	0.056084	0.15549	0.996519	1459	1	0.5217	0.018902	0.060558	0.940521	603	4	0.5217	FALSE	-	-	-	-	-	-
ZBTB46	5	0.056264	0.15589	0.996519	1460	2	0.016835	0.21208	0.39249	0.999999	3621	2	0.016835	FALSE	-	-	-	-	-	-
TOR1A	5	0.056281	0.15594	0.996519	1461	2	0.063641	0.15846	0.31531	0.999999	2941	2	0.063641	FALSE	-	-	-	-	-	-
ZBTB49	5	0.05638	0.15614	0.996519	1462	3	-0.39234	0.35567	0.52816	0.999999	4870	1	-0.39234	FALSE	-	-	-	-	-	-
URM1	10	0.056415	0.20278	0.997175	1463	7	-0.37437	0.12122	0.32926	0.999999	2464	1	-0.37437	FALSE	-	-	-	-	-	-
SLC25A32	5	0.056478	0.1564	0.996519	1464	2	0.52255	0.15745	0.31371	0.999999	2930	3	0.52255	FALSE	-	-	-	-	-	-
ACTR2	5	0.056486	0.15641	0.996519	1465	4	-0.75165	0.82157	0.83476	0.999999	7706	1	-0.75165	FALSE	-	-	-	-	-	-
ZFP292	5	0.056527	0.15651	0.996519	1466	4	-0.36304	0.97611	0.97632	0.999999	8992	0	-0.36304	FALSE	-	-	-	-	-	-
BCDIN3D	5	0.056557	0.15657	0.996519	1467	4	-0.63291	0.90827	0.90869	0.999999	8371	0	-0.63291	FALSE	-	-	-	-	-	-
NUP188	5	0.056576	0.15661	0.996519	1468	1	0.12293	0.2223	0.40676	0.999999	3768	2	0.12293	FALSE	-	-	-	-	-	-
TMCO4	5	0.056878	0.1573	0.996519	1469	4	-0.41124	0.97568	0.97587	0.999999	8984	0	-0.41124	FALSE	-	-	-	-	-	-
ELMO1	5	0.05689	0.15733	0.996519	1470	4	-0.50974	0.50823	0.65592	0.999999	6034	1	-0.50974	FALSE	-	-	-	-	-	-
INTS9	5	0.056944	0.15744	0.996519	1472	3	-1.7601	0.33048	0.50783	0.999999	4677	1	-1.7601	FALSE	-	-	-	-	-	-
CCNY	5	0.05697	0.15749	0.996519	1473	2	-0.25063	0.18891	0.35945	0.999999	3314	1	-0.25063	FALSE	-	-	-	-	-	-
SERPINB9C	10	0.057047	0.20457	0.997175	1474	6	-0.56174	0.89742	0.95085	0.999999	8283	1	-0.56174	FALSE	-	-	-	-	-	-
DHX36	5	0.057048	0.15766	0.996519	1475	3	-0.70399	0.52061	0.66643	0.999999	6133	2	-0.70399	FALSE	-	-	-	-	-	-
HTATIP2	5	0.057086	0.15776	0.996519	1476	3	-0.65038	0.70343	0.77012	0.999999	7109	1	-0.65038	FALSE	-	-	-	-	-	-
ITGB3BP	5	0.0571	0.15779	0.996519	1477	2	-0.054984	0.70688	0.77174	0.999999	7123	1	-0.054984	FALSE	-	-	-	-	-	-
MAP4K2	5	0.057167	0.15795	0.996519	1478	1	0.44805	0.017818	0.057646	0.940521	563	4	0.44805	FALSE	-	-	-	-	-	-
ZSWIM8	5	0.057265	0.15819	0.996519	1479	2	-0.2256	0.21022	0.3898	0.999999	3598	2	-0.2256	FALSE	-	-	-	-	-	-
CEP112	5	0.05729	0.15824	0.996519	1480	4	-0.38962	0.16607	0.32654	0.999999	3034	1	-0.38962	FALSE	-	-	-	-	-	-
GPAA1	5	0.057336	0.15834	0.996519	1481	2	0.17214	0.072608	0.18327	0.977242	1752	2	0.17214	FALSE	-	-	-	-	-	-
BRD9	5	0.057343	0.15837	0.996519	1482	4	-0.62428	0.97095	0.97107	0.999999	8939	0	-0.62428	FALSE	-	-	-	-	-	-
RWDD4A	5	0.057432	0.15856	0.996519	1483	3	-0.73377	0.24987	0.44303	0.999999	4080	1	-0.73377	FALSE	-	-	-	-	-	-
LY6E	5	0.057547	0.15881	0.996519	1484	2	1.0768	0.0033201	0.01384	0.878306	146	3	1.0768	FALSE	-	-	-	-	-	-
EMC9	5	0.05756	0.15884	0.996519	1485	3	-0.52955	0.53449	0.67865	0.999999	6259	2	-0.52955	FALSE	-	-	-	-	-	-
DUS3L	5	0.057571	0.15887	0.996519	1486	4	-0.57493	0.46568	0.61973	0.999999	5701	1	-0.57493	FALSE	-	-	-	-	-	-
TMEM168	5	0.057631	0.159	0.996519	1487	4	-0.68644	0.96819	0.96828	0.999999	8912	0	-0.68644	FALSE	-	-	-	-	-	-
CENPP	5	0.057745	0.15926	0.996519	1488	4	-0.80832	0.97014	0.97027	0.999999	8930	0	-0.80832	FALSE	-	-	-	-	-	-
NKRF	5	0.057764	0.1593	0.996519	1489	4	-0.83294	0.21219	0.39264	0.999999	3622	1	-0.83294	FALSE	-	-	-	-	-	-
GART	5	0.057908	0.15964	0.996519	1490	4	-0.79839	0.43463	0.59345	0.999999	5464	1	-0.79839	FALSE	-	-	-	-	-	-
D11WSU47E	5	0.058048	0.15994	0.996519	1491	3	-0.98241	0.45061	0.60698	0.999999	5592	2	-0.98241	FALSE	-	-	-	-	-	-
RDH12	5	0.05815	0.16017	0.996519	1492	3	-0.31224	0.6151	0.73443	0.999999	6760	1	-0.31224	FALSE	-	-	-	-	-	-
CHAC1	5	0.058249	0.16039	0.996519	1493	2	0.23402	0.2076	0.38607	0.999999	3552	3	0.23402	FALSE	-	-	-	-	-	-
IL17F	5	0.058295	0.16048	0.996519	1494	4	-0.3637	0.53111	0.67565	0.999999	6225	1	-0.3637	FALSE	-	-	-	-	-	-
HADHA	5	0.058298	0.16048	0.996519	1495	3	-0.37866	0.19448	0.36743	0.999999	3384	1	-0.37866	FALSE	-	-	-	-	-	-
EIF3M	5	0.058298	0.16048	0.996519	1496	2	-0.22111	0.60618	0.73127	0.999999	6728	1	-0.22111	FALSE	-	-	-	-	-	-
EXOSC10	5	0.058347	0.16062	0.996519	1497	2	-0.22584	0.17713	0.34246	0.999999	3174	2	-0.22584	FALSE	-	-	-	-	-	-
MEGF11	5	0.058364	0.16066	0.996519	1498	2	0.49165	0.10416	0.23321	0.98306	2232	3	0.49165	FALSE	-	-	-	-	-	-
UBL3	5	0.058404	0.16076	0.996519	1499	4	-0.50159	0.94957	0.9498	0.999999	8733	0	-0.50159	FALSE	-	-	-	-	-	-
APH1B	5	0.058476	0.1609	0.996519	1500	4	-0.5805	0.97527	0.97547	0.999999	8982	0	-0.5805	FALSE	-	-	-	-	-	-
NSUN2	5	0.058543	0.16106	0.996519	1501	2	-0.063673	0.73305	0.78401	0.999999	7237	1	-0.063673	FALSE	-	-	-	-	-	-
TBCC	5	0.058637	0.16129	0.996519	1502	3	-0.67784	0.73701	0.78594	0.999999	7255	1	-0.67784	FALSE	-	-	-	-	-	-
IRF4	5	0.058642	0.1613	0.996519	1503	2	0.1025	0.55847	0.69963	0.999999	6428	1	0.1025	FALSE	-	-	-	-	-	-
GNPAT	5	0.058695	0.16142	0.996519	1505	4	-0.6956	0.71788	0.77674	0.999999	7177	1	-0.6956	FALSE	-	-	-	-	-	-
KIF22	5	0.058787	0.16161	0.996519	1506	3	-0.92351	0.26909	0.45835	0.999999	4229	1	-0.92351	FALSE	-	-	-	-	-	-
DUSP4	5	0.058838	0.16173	0.996519	1507	2	-0.22719	0.13043	0.27344	0.984837	2594	2	-0.22719	FALSE	-	-	-	-	-	-
CCDC15	5	0.05884	0.16173	0.996519	1508	3	-0.95367	0.48816	0.63883	0.999999	5878	2	-0.95367	FALSE	-	-	-	-	-	-
ACAD9	5	0.058876	0.16181	0.996519	1509	3	-1.1245	0.5527	0.69445	0.999999	6386	2	-1.1245	FALSE	-	-	-	-	-	-
GAB3	5	0.05889	0.16184	0.996519	1510	4	-0.64766	0.98687	0.98694	0.999999	9103	0	-0.64766	FALSE	-	-	-	-	-	-
MAML2	5	0.058894	0.16185	0.996519	1511	3	-0.37982	0.074839	0.18673	0.977242	1790	1	-0.37982	FALSE	-	-	-	-	-	-
ACADS	5	0.058936	0.16197	0.996519	1512	2	0.3131	0.088757	0.20906	0.977856	2009	3	0.3131	FALSE	-	-	-	-	-	-
MEN1	5	0.058939	0.16197	0.996519	1513	4	-0.68674	0.94145	0.9417	0.999999	8667	0	-0.68674	FALSE	-	-	-	-	-	-
ZFP523	5	0.058947	0.16198	0.996519	1514	3	-0.76465	0.52347	0.66888	0.999999	6164	1	-0.76465	FALSE	-	-	-	-	-	-
CHD1	5	0.058973	0.16204	0.996519	1515	3	-0.62123	0.52284	0.66832	0.999999	6158	1	-0.62123	FALSE	-	-	-	-	-	-
PKMYT1	5	0.058975	0.16205	0.996519	1516	4	-0.35602	0.98038	0.98057	0.999999	9037	0	-0.35602	FALSE	-	-	-	-	-	-
CD226	10	0.058996	0.21	0.997175	1517	7	-0.31898	0.025785	0.10634	0.963838	773	3	-0.31898	FALSE	-	-	-	-	-	-
ANP32A	5	0.059035	0.16219	0.996519	1518	3	-0.30252	0.069011	0.17744	0.977242	1699	2	-0.30252	FALSE	-	-	-	-	-	-
PPP1R3B	5	0.059116	0.16238	0.996519	1519	4	-0.5382	0.80361	0.82319	0.999999	7600	1	-0.5382	FALSE	-	-	-	-	-	-
OAT	5	0.059171	0.1625	0.996519	1520	4	-0.51217	0.71278	0.77439	0.999999	7148	1	-0.51217	FALSE	-	-	-	-	-	-
STK39	5	0.059269	0.1627	0.996519	1521	4	-0.6506	0.97897	0.97922	0.999999	9023	0	-0.6506	FALSE	-	-	-	-	-	-
TERF2	5	0.059317	0.1628	0.996519	1522	4	-0.45885	0.39501	0.56056	0.999999	5172	1	-0.45885	FALSE	-	-	-	-	-	-
C030006K11RIK	5	0.059329	0.16283	0.996519	1523	1	0.054723	0.45499	0.61062	0.999999	5625	2	0.054723	FALSE	-	-	-	-	-	-
TIPIN	5	0.05933	0.16283	0.996519	1524	4	-0.39035	0.2711	0.45999	0.999999	4240	1	-0.39035	FALSE	-	-	-	-	-	-
ZDHHC4	5	0.059427	0.16305	0.996519	1525	3	-0.46526	0.69206	0.76494	0.999999	7060	1	-0.46526	FALSE	-	-	-	-	-	-
NHLRC2	5	0.059486	0.16316	0.996519	1526	4	-1.0808	0.077646	0.19121	0.977242	1830	1	-1.0808	FALSE	-	-	-	-	-	-
PERP	5	0.059518	0.16325	0.996519	1527	4	-0.81337	0.96094	0.961	0.999999	8836	0	-0.81337	FALSE	-	-	-	-	-	-
SYT1	5	0.059526	0.16326	0.996519	1528	2	-0.16636	0.68304	0.76108	0.999999	7014	1	-0.16636	FALSE	-	-	-	-	-	-
NNAT	5	0.059598	0.16342	0.996519	1529	3	-0.77572	0.68006	0.75989	0.999999	6997	1	-0.77572	FALSE	-	-	-	-	-	-
MKRN2	5	0.0596	0.16342	0.996519	1530	4	-0.59145	0.51056	0.65789	0.999999	6056	1	-0.59145	FALSE	-	-	-	-	-	-
WDR90	5	0.059718	0.16371	0.996519	1531	2	0.033404	0.43906	0.59721	0.999999	5503	1	0.033404	FALSE	-	-	-	-	-	-
RFC2	5	0.059722	0.16372	0.996519	1532	3	-0.40986	0.40181	0.56616	0.999999	5220	2	-0.40986	FALSE	-	-	-	-	-	-
MPP1	5	0.059727	0.16373	0.996519	1533	3	-0.65691	0.17813	0.34391	0.999999	3182	2	-0.65691	FALSE	-	-	-	-	-	-
PCK2	5	0.059792	0.16388	0.996519	1534	3	-1.0233	0.18068	0.34767	0.999999	3213	2	-1.0233	FALSE	-	-	-	-	-	-
IFT46	5	0.05982	0.16394	0.996519	1535	1	0.074655	0.01634	0.053466	0.940521	522	2	0.074655	FALSE	-	-	-	-	-	-
DMRTA2	5	0.059918	0.16419	0.996519	1536	2	-0.063826	0.87357	0.87503	0.999999	8076	1	-0.063826	FALSE	-	-	-	-	-	-
DFFB	5	0.059937	0.16424	0.996519	1537	3	-0.82341	0.28058	0.46757	0.999999	4312	1	-0.82341	FALSE	-	-	-	-	-	-
EXT2	5	0.059938	0.16424	0.996519	1538	4	-0.52676	0.25616	0.44798	0.999999	4127	1	-0.52676	FALSE	-	-	-	-	-	-
GTF2H4	5	0.059969	0.16431	0.996519	1539	4	-0.53781	0.98756	0.9876	0.999999	9107	0	-0.53781	FALSE	-	-	-	-	-	-
OGFRL1	5	0.060016	0.16441	0.996519	1540	1	0.28208	0.16901	0.33084	0.999999	3082	3	0.28208	FALSE	-	-	-	-	-	-
REEP5	5	0.06008	0.16455	0.996519	1541	4	-0.82882	0.60373	0.73036	0.999999	6716	1	-0.82882	FALSE	-	-	-	-	-	-
CFB	5	0.060154	0.16471	0.996519	1542	4	-0.53015	0.80082	0.82141	0.999999	7581	1	-0.53015	FALSE	-	-	-	-	-	-
DHX40	5	0.060163	0.16473	0.996519	1543	4	-0.75977	0.036826	0.10728	0.963838	1045	1	-0.75977	FALSE	-	-	-	-	-	-
DCAF8	5	0.060213	0.16486	0.996519	1544	3	-0.69119	0.72694	0.78103	0.999999	7215	1	-0.69119	FALSE	-	-	-	-	-	-
SH3GL1	5	0.06026	0.16497	0.996519	1545	3	-0.62921	0.31865	0.49829	0.999999	4583	1	-0.62921	FALSE	-	-	-	-	-	-
RAB3GAP1	5	0.060358	0.1652	0.996519	1546	3	-0.73497	0.92007	0.92051	0.999999	8482	0	-0.73497	FALSE	-	-	-	-	-	-
RNASET2A	5	0.06039	0.16528	0.996519	1547	3	-0.81179	0.89608	0.89651	0.999999	8275	0	-0.81179	FALSE	-	-	-	-	-	-
RNF19A	5	0.060414	0.16533	0.996519	1548	3	-0.28275	0.45544	0.611	0.999999	5629	2	-0.28275	FALSE	-	-	-	-	-	-
DCK	5	0.060439	0.16538	0.996519	1549	4	-0.81591	0.75209	0.79349	0.999999	7316	1	-0.81591	FALSE	-	-	-	-	-	-
AGO2	5	0.060467	0.16545	0.996519	1550	2	0.17332	0.16477	0.32461	0.999999	3018	2	0.17332	FALSE	-	-	-	-	-	-
FAIM	5	0.060494	0.16552	0.996519	1551	3	-0.5342	0.55847	0.69962	0.999999	6427	2	-0.5342	FALSE	-	-	-	-	-	-
PPM1L	5	0.060548	0.16564	0.996519	1552	3	-0.54836	0.11533	0.25046	0.984837	2379	2	-0.54836	FALSE	-	-	-	-	-	-
CENPF	5	0.060663	0.16593	0.996519	1553	4	-0.46242	0.92236	0.9228	0.999999	8503	0	-0.46242	FALSE	-	-	-	-	-	-
SLC2A1	5	0.060703	0.16601	0.996519	1554	3	-0.78384	0.8819	0.88259	0.999999	8151	1	-0.78384	FALSE	-	-	-	-	-	-
NDE1	5	0.060709	0.16602	0.996519	1555	2	0.90963	0.00512	0.021035	0.913683	205	3	0.90963	FALSE	-	-	-	-	-	-
ANTXR2	5	0.060899	0.16648	0.996519	1556	1	-0.16482	0.49035	0.64071	0.999999	5902	2	-0.16482	FALSE	-	-	-	-	-	-
MOCOS	5	0.0609	0.16648	0.996519	1557	4	-0.55059	0.36412	0.5351	0.999999	4944	1	-0.55059	FALSE	-	-	-	-	-	-
RCCD1	5	0.060924	0.16654	0.996519	1558	2	-0.2537	0.47782	0.63004	0.999999	5805	2	-0.2537	FALSE	-	-	-	-	-	-
STK38L	5	0.060949	0.16661	0.996519	1559	4	-0.32979	0.9744	0.97452	0.999999	8971	0	-0.32979	FALSE	-	-	-	-	-	-
CNNM4	5	0.060951	0.16661	0.996519	1560	2	-0.24197	0.86407	0.86673	0.999999	8001	1	-0.24197	FALSE	-	-	-	-	-	-
RHOA	5	0.060962	0.16664	0.996519	1561	4	-0.75648	0.024859	0.076547	0.94953	743	1	-0.75648	FALSE	-	-	-	-	-	-
EPC1	10	0.060965	0.21464	0.997175	1562	5	-0.34703	0.28409	0.56021	0.999999	4331	3	-0.34703	FALSE	-	-	-	-	-	-
RNF34	5	0.060997	0.16672	0.996519	1563	2	-0.19308	0.69166	0.76478	0.999999	7058	1	-0.19308	FALSE	-	-	-	-	-	-
DIABLO	5	0.061106	0.16695	0.996519	1564	3	-0.6834	0.32213	0.50114	0.999999	4610	2	-0.6834	FALSE	-	-	-	-	-	-
SRGAP3	5	0.061174	0.1671	0.996519	1565	4	-0.46042	0.93145	0.93182	0.999999	8579	0	-0.46042	FALSE	-	-	-	-	-	-
SRP68	5	0.061187	0.16714	0.996519	1566	4	-0.70831	0.80811	0.82602	0.999999	7627	1	-0.70831	FALSE	-	-	-	-	-	-
PLEKHA1	5	0.061193	0.16716	0.996519	1568	1	0.49109	0.096295	0.22086	0.979195	2114	3	0.49109	FALSE	-	-	-	-	-	-
PARP3	5	0.061193	0.16716	0.996519	1567	2	0.13995	0.19146	0.36316	0.999999	3347	2	0.13995	FALSE	-	-	-	-	-	-
SAFB	5	0.061237	0.16725	0.996519	1569	4	-0.44732	0.95556	0.95569	0.999999	8782	0	-0.44732	FALSE	-	-	-	-	-	-
SPAG1	5	0.061287	0.16736	0.996519	1570	4	-0.4061	0.25998	0.45106	0.999999	4156	1	-0.4061	FALSE	-	-	-	-	-	-
TRAPPC11	5	0.061291	0.16738	0.996519	1571	2	0.78659	0.045505	0.12884	0.972686	1240	3	0.78659	FALSE	-	-	-	-	-	-
DDX21	5	0.061382	0.16762	0.996519	1572	3	-0.54951	0.21626	0.39835	0.999999	3684	2	-0.54951	FALSE	-	-	-	-	-	-
IFI27L2A	5	0.06139	0.16763	0.996519	1573	2	0.074216	0.895	0.89541	0.999999	8264	0	0.074216	FALSE	-	-	-	-	-	-
TMEM167	5	0.061436	0.16772	0.996519	1574	3	-0.1857	0.5674	0.70753	0.999999	6492	1	-0.1857	FALSE	-	-	-	-	-	-
EDC4	5	0.061466	0.16779	0.996519	1575	4	-0.93036	0.65132	0.74807	0.999999	6881	1	-0.93036	FALSE	-	-	-	-	-	-
AFAP1L1	5	0.061488	0.16784	0.996519	1576	3	-0.39298	0.20872	0.38769	0.999999	3571	2	-0.39298	FALSE	-	-	-	-	-	-
API5	5	0.061563	0.16804	0.996701	1577	4	-0.57625	0.98238	0.98248	0.999999	9059	0	-0.57625	FALSE	-	-	-	-	-	-
SRFBP1	5	0.06158	0.16809	0.996701	1578	3	-0.62208	0.0071464	0.027679	0.938533	272	1	-0.62208	FALSE	-	-	-	-	-	-
INTS7	5	0.061684	0.16833	0.996777	1579	3	-0.53796	0.66833	0.755	0.999999	6948	1	-0.53796	FALSE	-	-	-	-	-	-
ATP2A2	5	0.061719	0.16843	0.996777	1581	2	0.44217	0.12173	0.2603	0.984837	2470	3	0.44217	FALSE	-	-	-	-	-	-
RPL6	5	0.061719	0.16843	0.996777	1580	4	-0.39925	0.96406	0.96412	0.999999	8866	0	-0.39925	FALSE	-	-	-	-	-	-
SDAD1	5	0.06188	0.1688	0.997175	1582	2	0.28855	0.11164	0.2448	0.983877	2340	3	0.28855	FALSE	-	-	-	-	-	-
MAG	5	0.061978	0.16903	0.997175	1583	3	-0.33459	0.94773	0.94796	0.999999	8714	0	-0.33459	FALSE	-	-	-	-	-	-
ZFP930	5	0.062016	0.16912	0.997175	1584	4	-0.6426	0.76509	0.80056	0.999999	7395	1	-0.6426	FALSE	-	-	-	-	-	-
CCDC120	10	0.062021	0.21704	0.997175	1585	6	-0.46728	0.21514	0.47308	0.999999	3663	3	-0.46728	FALSE	-	-	-	-	-	-
AIMP1	5	0.06203	0.16915	0.997175	1586	2	0.30082	0.15103	0.30431	0.997214	2849	3	0.30082	FALSE	-	-	-	-	-	-
FIS1	10	0.062046	0.21708	0.997175	1587	6	-0.66627	0.33202	0.60499	0.999999	4691	1	-0.66627	FALSE	-	-	-	-	-	-
HMBS	10	0.062073	0.21716	0.997175	1589	5	-0.16539	0.25113	0.52336	0.999999	4094	4	-0.16539	FALSE	-	-	-	-	-	-
CCAR2	5	0.062139	0.16939	0.997175	1590	2	-0.092159	0.41428	0.57658	0.999999	5309	2	-0.092159	FALSE	-	-	-	-	-	-
KIR3DL1	5	0.062271	0.16969	0.997175	1591	3	-0.3361	0.11539	0.25055	0.984837	2380	1	-0.3361	FALSE	-	-	-	-	-	-
PER2	5	0.062369	0.16993	0.997175	1592	2	-0.21143	0.24998	0.44311	0.999999	4083	2	-0.21143	FALSE	-	-	-	-	-	-
PRDM2	5	0.062437	0.17008	0.997175	1593	3	-0.46718	0.91961	0.92005	0.999999	8472	0	-0.46718	FALSE	-	-	-	-	-	-
SPAST	5	0.062459	0.17013	0.997175	1594	4	-0.78651	0.96654	0.96664	0.999999	8897	0	-0.78651	FALSE	-	-	-	-	-	-
BCKDHB	5	0.062467	0.17014	0.997175	1595	1	0.19992	0.17336	0.3371	0.999999	3127	2	0.19992	FALSE	-	-	-	-	-	-
PNMA1	5	0.062497	0.17022	0.997175	1596	4	-0.4411	0.95701	0.95714	0.999999	8793	0	-0.4411	FALSE	-	-	-	-	-	-
ACCS	5	0.062565	0.17038	0.997175	1597	2	-0.043849	0.23484	0.42425	0.999999	3931	2	-0.043849	FALSE	-	-	-	-	-	-
5031439G07RIK	10	0.062613	0.21835	0.997175	1598	4	0.23022	0.026364	0.1083	0.963838	789	5	0.23022	FALSE	-	-	-	-	-	-
EML3	5	0.062662	0.1706	0.997175	1599	4	-0.52862	0.95743	0.95756	0.999999	8799	0	-0.52862	FALSE	-	-	-	-	-	-
RPA2	5	0.062663	0.1706	0.997175	1600	2	-0.1813	0.69705	0.76721	0.999999	7082	1	-0.1813	FALSE	-	-	-	-	-	-
SKA1	5	0.062899	0.17114	0.997175	1601	2	-0.17421	0.36992	0.53978	0.999999	4982	2	-0.17421	FALSE	-	-	-	-	-	-
TFRC	5	0.062927	0.1712	0.997175	1602	2	-0.11859	0.52141	0.66708	0.999999	6140	2	-0.11859	FALSE	-	-	-	-	-	-
RHBDD3	5	0.062954	0.17125	0.997175	1603	2	0.055786	0.57317	0.71255	0.999999	6542	2	0.055786	FALSE	-	-	-	-	-	-
GADD45GIP1	5	0.062957	0.17126	0.997175	1604	2	0.49727	0.088353	0.20843	0.977242	2002	3	0.49727	FALSE	-	-	-	-	-	-
ELP4	5	0.062983	0.17133	0.997175	1605	3	-0.69157	0.76635	0.80123	0.999999	7405	1	-0.69157	FALSE	-	-	-	-	-	-
AKR1B3	5	0.063008	0.17139	0.997175	1606	3	-0.62662	0.6024	0.72991	0.999999	6711	1	-0.62662	FALSE	-	-	-	-	-	-
TXNIP	5	0.063096	0.17159	0.997175	1607	4	-0.4675	0.97752	0.97776	0.999999	9006	0	-0.4675	FALSE	-	-	-	-	-	-
MON1A	5	0.063115	0.17163	0.997175	1608	4	-0.40141	0.95827	0.95835	0.999999	8808	0	-0.40141	FALSE	-	-	-	-	-	-
IFI203	5	0.063153	0.17171	0.997175	1609	1	0.5829	0.01072	0.037991	0.940521	368	4	0.5829	FALSE	-	-	-	-	-	-
9530077C05RIK	5	0.063251	0.17194	0.997175	1610	1	0.74226	0.03017	0.090335	0.956204	891	3	0.74226	FALSE	-	-	-	-	-	-
MED10	5	0.063365	0.1722	0.997175	1611	3	-0.77814	0.7318	0.78342	0.999999	7229	1	-0.77814	FALSE	-	-	-	-	-	-
CCDC142	5	0.063465	0.17241	0.997175	1612	3	-0.80457	0.42157	0.58264	0.999999	5361	2	-0.80457	FALSE	-	-	-	-	-	-
RNF6	5	0.063472	0.17241	0.997175	1613	2	0.30492	0.20681	0.38495	0.999999	3539	3	0.30492	FALSE	-	-	-	-	-	-
KIT	5	0.063499	0.17247	0.997175	1614	3	-0.67542	0.11754	0.25384	0.984837	2410	2	-0.67542	FALSE	-	-	-	-	-	-
BACH1	5	0.063505	0.17249	0.997175	1615	4	-0.79261	0.98465	0.98474	0.999999	9082	0	-0.79261	FALSE	-	-	-	-	-	-
NCOA5	5	0.063544	0.17258	0.997175	1616	2	-0.21311	0.42456	0.58508	0.999999	5392	2	-0.21311	FALSE	-	-	-	-	-	-
INTS12	5	0.063595	0.17271	0.997175	1617	4	-0.81042	0.36333	0.53445	0.999999	4933	1	-0.81042	FALSE	-	-	-	-	-	-
MTR	5	0.063632	0.17279	0.997175	1618	3	-0.69798	0.26111	0.45197	0.999999	4171	1	-0.69798	FALSE	-	-	-	-	-	-
PSMC3IP	5	0.063642	0.17281	0.997175	1619	2	0.2	0.20971	0.38908	0.999999	3590	2	0.2	FALSE	-	-	-	-	-	-
ZFP940	5	0.063691	0.17292	0.997175	1620	3	-0.57162	0.61042	0.73281	0.999999	6749	1	-0.57162	FALSE	-	-	-	-	-	-
ADPRHL2	5	0.063699	0.17294	0.997175	1621	3	-0.67321	0.8901	0.89057	0.999999	8215	1	-0.67321	FALSE	-	-	-	-	-	-
KIF20B	5	0.063718	0.17299	0.997175	1622	2	-0.24449	0.1783	0.34416	0.999999	3184	2	-0.24449	FALSE	-	-	-	-	-	-
ARL4C	5	0.063838	0.17326	0.997175	1623	3	-0.60248	0.54953	0.6917	0.999999	6364	2	-0.60248	FALSE	-	-	-	-	-	-
GOLGA4	5	0.06393	0.17347	0.997175	1624	4	-0.99207	0.28224	0.46885	0.999999	4323	1	-0.99207	FALSE	-	-	-	-	-	-
VMA21	5	0.063937	0.17349	0.997175	1625	2	-0.22385	0.082932	0.19983	0.977242	1909	2	-0.22385	FALSE	-	-	-	-	-	-
PFAS	5	0.064025	0.17366	0.997175	1626	3	-0.82345	0.39763	0.56274	0.999999	5194	2	-0.82345	FALSE	-	-	-	-	-	-
LSM2	5	0.064131	0.17389	0.997175	1627	1	0.0090205	0.17407	0.33813	0.999999	3137	2	0.0090205	FALSE	-	-	-	-	-	-
9430038I01RIK	5	0.064157	0.17394	0.997175	1628	2	-0.06467	0.26467	0.4548	0.999999	4199	2	-0.06467	FALSE	-	-	-	-	-	-
LGALS1	5	0.064218	0.17409	0.997175	1629	3	-1.1765	0.33475	0.51133	0.999999	4709	2	-1.1765	FALSE	-	-	-	-	-	-
MED13	5	0.064229	0.17412	0.997175	1630	2	-0.30691	0.96621	0.96635	0.999999	8893	0	-0.30691	FALSE	-	-	-	-	-	-
NKIRAS2	5	0.064327	0.17432	0.997175	1631	2	-0.25095	0.013895	0.046726	0.940521	445	2	-0.25095	FALSE	-	-	-	-	-	-
NDST1	5	0.064403	0.17448	0.997175	1632	3	-0.58566	0.19399	0.36674	0.999999	3376	2	-0.58566	FALSE	-	-	-	-	-	-
DDX60	5	0.064424	0.17454	0.997175	1633	3	-0.3612	0.9587	0.95884	0.999999	8812	0	-0.3612	FALSE	-	-	-	-	-	-
ZFP263	5	0.064434	0.17454	0.997175	1634	4	-0.47324	0.010934	0.038606	0.940521	372	1	-0.47324	FALSE	-	-	-	-	-	-
CEP164	5	0.064459	0.1746	0.997175	1635	2	-0.058151	0.92808	0.9285	0.999999	8558	0	-0.058151	FALSE	-	-	-	-	-	-
GYS1	5	0.064522	0.17472	0.997175	1636	3	-0.33571	0.165	0.32497	0.999999	3019	2	-0.33571	FALSE	-	-	-	-	-	-
MVB12B	5	0.064605	0.17491	0.997175	1637	3	-0.86237	0.73983	0.78732	0.999999	7263	1	-0.86237	FALSE	-	-	-	-	-	-
LXN	5	0.064615	0.17493	0.997175	1638	4	-0.38351	0.29121	0.47609	0.999999	4387	1	-0.38351	FALSE	-	-	-	-	-	-
ARHGDIB	5	0.064639	0.17499	0.997175	1639	3	-0.60166	0.95656	0.95667	0.999999	8789	0	-0.60166	FALSE	-	-	-	-	-	-
CAND1	5	0.06468	0.17508	0.997175	1640	4	-0.66312	0.97666	0.9769	0.999999	8995	0	-0.66312	FALSE	-	-	-	-	-	-
FAM160A2	5	0.064718	0.17516	0.997175	1641	1	0.95018	0.014388	0.048098	0.940521	463	4	0.95018	FALSE	-	-	-	-	-	-
GAS7	5	0.064734	0.1752	0.997175	1642	3	-0.87722	0.6694	0.75542	0.999999	6949	1	-0.87722	FALSE	-	-	-	-	-	-
TRAF2	5	0.064815	0.17542	0.997175	1643	2	-0.26297	0.065011	0.17081	0.976922	1633	1	-0.26297	FALSE	-	-	-	-	-	-
PPM1F	5	0.064913	0.17566	0.997175	1644	2	-0.10604	0.57083	0.71045	0.999999	6519	2	-0.10604	FALSE	-	-	-	-	-	-
RPL13A	10	0.064945	0.22352	0.997175	1645	5	-0.18856	0.50462	0.75736	0.999999	6006	4	-0.18856	FALSE	-	-	-	-	-	-
ICAM5	5	0.064953	0.17577	0.997175	1646	4	-0.68435	0.0027297	0.011436	0.868706	117	1	-0.68435	FALSE	-	-	-	-	-	-
STRN3	5	0.064992	0.17586	0.997175	1647	4	-0.30789	0.76256	0.79913	0.999999	7379	1	-0.30789	FALSE	-	-	-	-	-	-
RPS6KA6	5	0.065044	0.17594	0.997175	1648	4	-0.79037	0.47462	0.62742	0.999999	5773	1	-0.79037	FALSE	-	-	-	-	-	-
GOLPH3L	5	0.065061	0.17597	0.997175	1649	3	-0.62957	0.30942	0.49081	0.999999	4509	1	-0.62957	FALSE	-	-	-	-	-	-
FOXD2	5	0.065064	0.17598	0.997175	1650	4	-0.49919	0.94339	0.94368	0.999999	8685	0	-0.49919	FALSE	-	-	-	-	-	-
SLA2	5	0.065084	0.17601	0.997175	1651	4	-0.45258	0.1813	0.34853	0.999999	3220	1	-0.45258	FALSE	-	-	-	-	-	-
MRPL32	5	0.065093	0.17604	0.997175	1652	2	-0.26536	0.51208	0.65915	0.999999	6068	2	-0.26536	FALSE	-	-	-	-	-	-
NUP93	5	0.065145	0.17618	0.997175	1653	4	-0.78101	0.60833	0.73206	0.999999	6739	1	-0.78101	FALSE	-	-	-	-	-	-
SLC39A4	5	0.065266	0.17647	0.997175	1654	4	-0.87744	0.89389	0.8943	0.999999	8258	0	-0.87744	FALSE	-	-	-	-	-	-
POLM	5	0.065384	0.17675	0.997175	1655	4	-0.74978	0.7538	0.79442	0.999999	7327	1	-0.74978	FALSE	-	-	-	-	-	-
HMGN5	5	0.065397	0.17679	0.997175	1656	3	-0.68924	0.12442	0.26431	0.984837	2515	1	-0.68924	FALSE	-	-	-	-	-	-
SLC9A8	5	0.065484	0.17696	0.997175	1657	3	-0.76419	0.97931	0.97954	0.999999	9030	0	-0.76419	FALSE	-	-	-	-	-	-
PDAP1	5	0.065597	0.17721	0.997175	1658	1	-0.023803	0.20884	0.38785	0.999999	3574	2	-0.023803	FALSE	-	-	-	-	-	-
PLK1	8	0.065601	0.2085	0.997175	1659	2	0.44063	0.038388	0.13236	0.972686	1081	5	0.44063	FALSE	-	-	-	-	-	-
TSR3	5	0.065646	0.17732	0.997175	1660	2	-0.14207	0.47001	0.62346	0.999999	5738	2	-0.14207	FALSE	-	-	-	-	-	-
FAM118A	5	0.065712	0.17747	0.997175	1661	4	-0.57798	0.9672	0.96729	0.999999	8902	0	-0.57798	FALSE	-	-	-	-	-	-
ZER1	5	0.065738	0.17752	0.997175	1662	4	-0.35992	0.28547	0.47153	0.999999	4343	1	-0.35992	FALSE	-	-	-	-	-	-
B9D2	5	0.065773	0.17761	0.997175	1663	4	-1.2039	0.98787	0.98793	0.999999	9113	0	-1.2039	FALSE	-	-	-	-	-	-
ZFAND1	10	0.065775	0.22539	0.997175	1664	5	-0.23946	0.047917	0.16817	0.976922	1293	4	-0.23946	FALSE	-	-	-	-	-	-
WDR35	5	0.06583	0.17775	0.997175	1665	4	-0.68092	0.98843	0.98847	0.999999	9120	0	-0.68092	FALSE	-	-	-	-	-	-
D17H6S53E	5	0.065867	0.17783	0.997175	1666	3	-0.88096	0.43626	0.59485	0.999999	5478	1	-0.88096	FALSE	-	-	-	-	-	-
B3GAT3	5	0.066001	0.17814	0.997175	1667	4	-0.5117	0.9631	0.96318	0.999999	8854	0	-0.5117	FALSE	-	-	-	-	-	-
TXNDC9	5	0.066046	0.17823	0.997175	1668	4	-0.70213	0.049369	0.13828	0.972686	1328	1	-0.70213	FALSE	-	-	-	-	-	-
SMARCD2	5	0.066067	0.17828	0.997175	1669	4	-0.54228	0.95191	0.95209	0.999999	8753	0	-0.54228	FALSE	-	-	-	-	-	-
ALG13	5	0.06608	0.17831	0.997175	1670	3	-0.6633	0.16758	0.32877	0.999999	3061	2	-0.6633	FALSE	-	-	-	-	-	-
MAB21L1	5	0.066119	0.1784	0.997175	1672	4	-0.43375	0.60052	0.72927	0.999999	6701	1	-0.43375	FALSE	-	-	-	-	-	-
NAGPA	5	0.066146	0.17847	0.997175	1673	4	-0.42018	0.96851	0.9686	0.999999	8914	0	-0.42018	FALSE	-	-	-	-	-	-
OXSR1	5	0.066225	0.17865	0.997175	1674	4	-0.30332	0.83196	0.84203	0.999999	7763	1	-0.30332	FALSE	-	-	-	-	-	-
ZFP326	5	0.066281	0.17876	0.997175	1675	3	-0.78087	0.11342	0.24757	0.984837	2357	1	-0.78087	FALSE	-	-	-	-	-	-
GM5617	5	0.066317	0.17886	0.997175	1676	4	-0.59824	0.2232	0.4081	0.999999	3781	1	-0.59824	FALSE	-	-	-	-	-	-
ACTR1A	5	0.066378	0.17896	0.997175	1677	3	-0.39282	0.12688	0.26804	0.984837	2551	2	-0.39282	FALSE	-	-	-	-	-	-
CD80	5	0.066423	0.17906	0.997175	1678	4	-0.64044	0.43424	0.59311	0.999999	5462	1	-0.64044	FALSE	-	-	-	-	-	-
CREBZF	5	0.066573	0.17939	0.997175	1679	2	0.21839	0.57964	0.71844	0.999999	6598	2	0.21839	FALSE	-	-	-	-	-	-
PRPS1	5	0.066632	0.17951	0.997175	1680	3	-1.2999	0.56364	0.70421	0.999999	6463	1	-1.2999	FALSE	-	-	-	-	-	-
NEURL4	5	0.066648	0.17956	0.997175	1681	4	-0.656	0.54402	0.6869	0.999999	6326	1	-0.656	FALSE	-	-	-	-	-	-
PTCD3	5	0.066729	0.17974	0.997175	1682	2	-0.079299	0.82079	0.83426	0.999999	7703	1	-0.079299	FALSE	-	-	-	-	-	-
CEP192	5	0.066768	0.17983	0.997175	1683	4	-0.64481	0.28705	0.47274	0.999999	4352	1	-0.64481	FALSE	-	-	-	-	-	-
POLR1E	5	0.066834	0.17997	0.997175	1684	4	-0.41356	0.9832	0.98327	0.999999	9069	0	-0.41356	FALSE	-	-	-	-	-	-
ANK	5	0.066927	0.1802	0.997175	1685	4	-0.45633	0.41867	0.58023	0.999999	5340	1	-0.45633	FALSE	-	-	-	-	-	-
MRPS33	5	0.067061	0.1805	0.997175	1686	3	-0.75589	0.067354	0.17469	0.976922	1674	1	-0.75589	FALSE	-	-	-	-	-	-
SASH3	5	0.067087	0.18055	0.997175	1687	4	-0.50337	0.96513	0.96522	0.999999	8880	0	-0.50337	FALSE	-	-	-	-	-	-
DEF6	5	0.067126	0.18062	0.997175	1688	4	-0.42836	0.97959	0.97982	0.999999	9032	0	-0.42836	FALSE	-	-	-	-	-	-
ATP11B	5	0.067159	0.18069	0.997175	1689	2	0.016498	0.68715	0.76285	0.999999	7032	1	0.016498	FALSE	-	-	-	-	-	-
TWISTNB	5	0.067206	0.18081	0.997175	1690	4	-0.53241	0.36131	0.53277	0.999999	4918	1	-0.53241	FALSE	-	-	-	-	-	-
RRN3	5	0.067256	0.18091	0.997175	1691	2	-0.12742	0.047586	0.13394	0.972686	1283	2	-0.12742	FALSE	-	-	-	-	-	-
PTK2B	10	0.067449	0.22918	0.997486	1692	4	-0.1457	0.27204	0.54891	0.999999	4247	3	-0.1457	FALSE	-	-	-	-	-	-
TSFM	5	0.067511	0.18147	0.997175	1693	3	-1.2291	0.95377	0.95388	0.999999	8765	0	-1.2291	FALSE	-	-	-	-	-	-
CLPX	5	0.067549	0.18155	0.997175	1694	2	0.023398	0.38688	0.5538	0.999999	5113	2	0.023398	FALSE	-	-	-	-	-	-
RPL31	5	0.067567	0.1816	0.997175	1695	4	-0.48069	0.34044	0.51586	0.999999	4752	1	-0.48069	FALSE	-	-	-	-	-	-
NAAA	5	0.067595	0.18167	0.997175	1696	2	-0.23999	0.25917	0.45041	0.999999	4149	2	-0.23999	FALSE	-	-	-	-	-	-
TIPRL	5	0.067623	0.18173	0.997175	1697	3	-0.50267	0.8685	0.87051	0.999999	8037	1	-0.50267	FALSE	-	-	-	-	-	-
LRP11	5	0.067735	0.18198	0.997175	1699	4	-0.87168	0.96625	0.96639	0.999999	8894	0	-0.87168	FALSE	-	-	-	-	-	-
CEP44	5	0.067848	0.18222	0.997175	1700	4	-0.35922	0.41777	0.5795	0.999999	5329	1	-0.35922	FALSE	-	-	-	-	-	-
B2M	5	0.067904	0.18233	0.997175	1701	3	-0.39412	0.13319	0.27765	0.984894	2642	2	-0.39412	FALSE	-	-	-	-	-	-
TMEM198	5	0.067988	0.18252	0.997175	1702	3	-0.5974	0.6174	0.73526	0.999999	6765	1	-0.5974	FALSE	-	-	-	-	-	-
AGBL5	5	0.068016	0.18259	0.997175	1703	2	-0.1454	0.165	0.32498	0.999999	3020	2	-0.1454	FALSE	-	-	-	-	-	-
SIN3B	5	0.068036	0.18263	0.997175	1704	1	0.38387	0.032124	0.095305	0.959122	937	3	0.38387	FALSE	-	-	-	-	-	-
NAPG	5	0.068044	0.18265	0.997175	1705	3	-0.71853	0.37366	0.54289	0.999999	5011	2	-0.71853	FALSE	-	-	-	-	-	-
MRPL33	5	0.068184	0.18298	0.997175	1706	2	0.97278	0.002587	0.010856	0.868706	114	3	0.97278	FALSE	-	-	-	-	-	-
RPS23	5	0.068231	0.1831	0.997175	1707	3	-0.80667	0.5063	0.65425	0.999999	6014	1	-0.80667	FALSE	-	-	-	-	-	-
RNASEH2A	10	0.068242	0.23098	0.997486	1708	5	-0.4432	0.49376	0.74821	0.999999	5928	2	-0.4432	FALSE	-	-	-	-	-	-
DGKE	5	0.068297	0.18325	0.997175	1709	2	0.11139	0.29785	0.48144	0.999999	4439	2	0.11139	FALSE	-	-	-	-	-	-
RAF1	5	0.068305	0.18328	0.997175	1710	4	-0.58211	0.44062	0.59851	0.999999	5517	1	-0.58211	FALSE	-	-	-	-	-	-
LZTFL1	5	0.068329	0.18333	0.997175	1711	3	-0.44292	0.17114	0.33396	0.999999	3102	1	-0.44292	FALSE	-	-	-	-	-	-
NSMF	5	0.068367	0.18342	0.997175	1712	2	-0.017874	0.40329	0.5674	0.999999	5230	2	-0.017874	FALSE	-	-	-	-	-	-
ZFP148	5	0.068522	0.18376	0.997175	1713	2	-0.1837	0.065673	0.17191	0.976922	1646	2	-0.1837	FALSE	-	-	-	-	-	-
LRPAP1	5	0.068621	0.18396	0.997175	1714	2	-0.026861	0.93913	0.93928	0.999999	8648	0	-0.026861	FALSE	-	-	-	-	-	-
PPP1R2	5	0.068719	0.1842	0.997175	1715	4	-0.64666	0.96806	0.96815	0.999999	8911	0	-0.64666	FALSE	-	-	-	-	-	-
RBM41	5	0.068744	0.18427	0.997175	1716	3	-1.0004	0.31349	0.49412	0.999999	4538	2	-1.0004	FALSE	-	-	-	-	-	-
CAV1	10	0.068768	0.23215	0.997486	1717	4	-0.23345	0.16439	0.39728	0.999999	3016	4	-0.23345	FALSE	-	-	-	-	-	-
TAGAP1	5	0.068886	0.18459	0.997175	1718	4	-0.56383	0.71986	0.77767	0.999999	7186	1	-0.56383	FALSE	-	-	-	-	-	-
POLD1	10	0.068922	0.23248	0.997486	1719	5	-0.57327	0.18375	0.42666	0.999999	3250	4	-0.57327	FALSE	-	-	-	-	-	-
VKORC1L1	5	0.068941	0.18471	0.997175	1720	4	-0.36531	0.59814	0.72838	0.999999	6694	1	-0.36531	FALSE	-	-	-	-	-	-
RC3H1	5	0.069011	0.18487	0.997175	1721	1	0.28638	0.18398	0.35238	0.999999	3251	3	0.28638	FALSE	-	-	-	-	-	-
PSAT1	5	0.069032	0.18491	0.997175	1722	3	-0.57481	0.34258	0.51756	0.999999	4772	1	-0.57481	FALSE	-	-	-	-	-	-
ZMYM3	5	0.06907	0.18499	0.997175	1723	4	-0.47591	0.019085	0.061002	0.940521	606	1	-0.47591	FALSE	-	-	-	-	-	-
SSNA1	5	0.069108	0.18507	0.997175	1724	1	0.39826	0.18093	0.34802	0.999999	3215	3	0.39826	FALSE	-	-	-	-	-	-
CHST14	5	0.069143	0.18515	0.997175	1725	2	-0.2957	0.33922	0.51494	0.999999	4743	2	-0.2957	FALSE	-	-	-	-	-	-
CYTH1	5	0.069171	0.1852	0.997175	1726	2	0.70096	0.05894	0.16074	0.972686	1539	3	0.70096	FALSE	-	-	-	-	-	-
CCP110	5	0.069172	0.1852	0.997175	1727	3	-0.93652	0.88263	0.88332	0.999999	8158	1	-0.93652	FALSE	-	-	-	-	-	-
YIF1A	5	0.069205	0.18529	0.997175	1728	2	-0.19914	0.83938	0.84728	0.999999	7822	1	-0.19914	FALSE	-	-	-	-	-	-
CHN2	5	0.069294	0.18548	0.997175	1729	4	-0.39385	0.93543	0.93566	0.999999	8615	0	-0.39385	FALSE	-	-	-	-	-	-
PRDM9	5	0.069362	0.18562	0.997175	1730	4	-0.81083	0.97482	0.97499	0.999999	8977	0	-0.81083	FALSE	-	-	-	-	-	-
LDLR	5	0.069365	0.18562	0.997175	1731	3	-0.57759	0.57186	0.7114	0.999999	6526	2	-0.57759	FALSE	-	-	-	-	-	-
PGAM2	5	0.069382	0.18566	0.997175	1732	3	-0.67348	0.15648	0.31235	0.999981	2920	1	-0.67348	FALSE	-	-	-	-	-	-
CCNL2	5	0.0694	0.18569	0.997175	1733	2	-0.22492	0.38292	0.55054	0.999999	5081	2	-0.22492	FALSE	-	-	-	-	-	-
C330007P06RIK	5	0.069425	0.18574	0.997175	1734	3	-0.67364	0.15197	0.30569	0.997374	2860	2	-0.67364	FALSE	-	-	-	-	-	-
RPF1	5	0.069487	0.18589	0.997175	1735	3	-0.66233	0.7893	0.81432	0.999999	7520	1	-0.66233	FALSE	-	-	-	-	-	-
BLMH	5	0.069497	0.18591	0.997175	1736	1	-0.11448	0.63297	0.74107	0.999999	6812	1	-0.11448	FALSE	-	-	-	-	-	-
PLEKHM1	5	0.069558	0.18604	0.997175	1737	3	-0.805	0.40638	0.57002	0.999999	5246	1	-0.805	FALSE	-	-	-	-	-	-
COQ2	5	0.069737	0.18644	0.997175	1738	2	0.35771	0.11642	0.25215	0.984837	2395	3	0.35771	FALSE	-	-	-	-	-	-
FAS	5	0.069839	0.18666	0.997175	1739	4	-0.37666	0.6542	0.74921	0.999999	6890	1	-0.37666	FALSE	-	-	-	-	-	-
DCUN1D1	5	0.069935	0.18688	0.997175	1740	3	-0.46279	0.77803	0.80768	0.999999	7468	1	-0.46279	FALSE	-	-	-	-	-	-
9430015G10RIK	5	0.069964	0.18695	0.997175	1741	3	-1.0087	0.64181	0.74432	0.999999	6851	1	-1.0087	FALSE	-	-	-	-	-	-
EEF2	10	0.069981	0.23483	0.997486	1742	3	0.017808	0.8823	0.94371	0.999999	8154	2	0.017808	FALSE	-	-	-	-	-	-
ANAPC7	5	0.070031	0.18711	0.997175	1743	4	-0.44151	0.91756	0.91801	0.999999	8455	0	-0.44151	FALSE	-	-	-	-	-	-
FAM110A	5	0.070032	0.18712	0.997175	1744	3	-0.74765	0.5958	0.72762	0.999999	6680	1	-0.74765	FALSE	-	-	-	-	-	-
ARRDC2	5	0.070077	0.18721	0.997175	1745	2	0.11127	0.055744	0.15366	0.972686	1469	2	0.11127	FALSE	-	-	-	-	-	-
MMACHC	5	0.070154	0.18737	0.997175	1746	4	-0.87886	0.98834	0.9884	0.999999	9119	0	-0.87886	FALSE	-	-	-	-	-	-
CHD5	5	0.070163	0.18739	0.997175	1747	3	-0.35774	0.1296	0.27219	0.984837	2586	1	-0.35774	FALSE	-	-	-	-	-	-
DDX23	5	0.070179	0.18742	0.997175	1748	1	0.29749	0.16045	0.31827	0.999999	2967	3	0.29749	FALSE	-	-	-	-	-	-
MED17	5	0.070292	0.18768	0.997175	1749	4	-0.34692	0.82423	0.8366	0.999999	7722	1	-0.34692	FALSE	-	-	-	-	-	-
SPAG5	5	0.070315	0.18773	0.997175	1750	3	-0.67772	0.59219	0.72631	0.999999	6665	1	-0.67772	FALSE	-	-	-	-	-	-
HNRNPA1	5	0.070333	0.18776	0.997175	1751	2	0.2924	0.17461	0.33892	0.999999	3143	3	0.2924	FALSE	-	-	-	-	-	-
ENOX2	5	0.070438	0.18796	0.997175	1752	4	-1.0898	0.97689	0.97714	0.999999	8999	0	-1.0898	FALSE	-	-	-	-	-	-
MMP25	5	0.070456	0.188	0.997175	1753	3	-0.80173	0.78336	0.81073	0.999999	7494	1	-0.80173	FALSE	-	-	-	-	-	-
PDHB	5	0.070589	0.18831	0.997175	1754	2	-0.027347	0.38775	0.55452	0.999999	5120	2	-0.027347	FALSE	-	-	-	-	-	-
FUOM	5	0.070618	0.18836	0.997175	1755	3	-0.53134	0.91087	0.91139	0.999999	8398	0	-0.53134	FALSE	-	-	-	-	-	-
HDAC4	5	0.070646	0.18842	0.997175	1756	3	-0.41647	0.074911	0.18684	0.977242	1792	2	-0.41647	FALSE	-	-	-	-	-	-
ATR	5	0.07065	0.18842	0.997175	1757	4	-0.48503	0.9775	0.97775	0.999999	9005	0	-0.48503	FALSE	-	-	-	-	-	-
TPM1	10	0.070753	0.2366	0.997891	1758	4	0.01455	0.34868	0.62029	0.999999	4822	3	0.01455	FALSE	-	-	-	-	-	-
RBM34	5	0.070762	0.18868	0.997175	1759	2	-0.019406	0.27118	0.46006	0.999999	4241	1	-0.019406	FALSE	-	-	-	-	-	-
PARP9	5	0.070789	0.18874	0.997175	1760	2	-0.016095	0.56299	0.70362	0.999999	6456	2	-0.016095	FALSE	-	-	-	-	-	-
THOP1	5	0.070794	0.18875	0.997175	1761	4	-0.3673	0.98628	0.98636	0.999999	9096	0	-0.3673	FALSE	-	-	-	-	-	-
PRSS53	5	0.070903	0.18899	0.997175	1762	4	-0.44609	0.93618	0.93638	0.999999	8621	0	-0.44609	FALSE	-	-	-	-	-	-
ESPN	10	0.070945	0.23705	0.997974	1763	3	0.076306	0.44029	0.70232	0.999999	5512	4	0.076306	FALSE	-	-	-	-	-	-
POFUT2	5	0.071036	0.18926	0.997175	1764	4	-0.74791	0.46418	0.61846	0.999999	5687	1	-0.74791	FALSE	-	-	-	-	-	-
SLC15A4	10	0.071046	0.23726	0.997974	1765	6	-0.46091	0.12369	0.33331	0.999999	2501	3	-0.46091	FALSE	-	-	-	-	-	-
LMNA	5	0.071064	0.18932	0.997175	1766	4	-0.35711	0.95942	0.95952	0.999999	8821	0	-0.35711	FALSE	-	-	-	-	-	-
ACAT3	5	0.071092	0.1894	0.997175	1767	4	-0.46716	0.91193	0.91246	0.999999	8406	0	-0.46716	FALSE	-	-	-	-	-	-
MED27	5	0.071131	0.18951	0.997175	1768	3	-0.66975	0.23013	0.41783	0.999999	3872	2	-0.66975	FALSE	-	-	-	-	-	-
CEP72	5	0.071151	0.18955	0.997175	1769	2	0.17522	0.54819	0.69057	0.999999	6360	2	0.17522	FALSE	-	-	-	-	-	-
COX7A1	5	0.07116	0.18956	0.997175	1770	2	0.82874	0.017222	0.056007	0.940521	548	3	0.82874	FALSE	-	-	-	-	-	-
TOB2	5	0.071203	0.18968	0.997175	1771	2	0.18806	0.013373	0.045299	0.940521	435	2	0.18806	FALSE	-	-	-	-	-	-
TDG	5	0.071248	0.18977	0.997175	1772	1	-0.08742	0.1302	0.2731	0.984837	2592	1	-0.08742	FALSE	-	-	-	-	-	-
CD320	5	0.071345	0.18996	0.997175	1773	3	-0.38457	0.86858	0.87058	0.999999	8039	1	-0.38457	FALSE	-	-	-	-	-	-
GDI1	5	0.071396	0.19008	0.997175	1774	4	-0.44502	0.96729	0.96739	0.999999	8903	0	-0.44502	FALSE	-	-	-	-	-	-
MAGED1	5	0.07154	0.19039	0.997175	1775	3	-0.39033	0.31903	0.4986	0.999999	4586	1	-0.39033	FALSE	-	-	-	-	-	-
MSN	5	0.071574	0.19047	0.997175	1776	3	-0.703	0.85405	0.85842	0.999999	7933	1	-0.703	FALSE	-	-	-	-	-	-
RPS29	5	0.071618	0.19058	0.997175	1777	3	-0.38227	0.43506	0.59383	0.999999	5469	2	-0.38227	FALSE	-	-	-	-	-	-
AKAP8L	5	0.071637	0.19062	0.997175	1778	2	0.064887	0.44151	0.59926	0.999999	5526	2	0.064887	FALSE	-	-	-	-	-	-
CTU1	5	0.071675	0.1907	0.997175	1779	3	-0.31331	0.50108	0.64973	0.999999	5982	2	-0.31331	FALSE	-	-	-	-	-	-
LSM3	5	0.071716	0.1908	0.997175	1780	4	-0.36482	0.95455	0.95472	0.999999	8771	0	-0.36482	FALSE	-	-	-	-	-	-
CBR4	5	0.071734	0.19084	0.997175	1781	3	-0.73622	0.56338	0.70396	0.999999	6459	1	-0.73622	FALSE	-	-	-	-	-	-
RPL18	5	0.071831	0.19107	0.997175	1782	1	-0.031134	0.91346	0.91399	0.999999	8418	0	-0.031134	FALSE	-	-	-	-	-	-
NFKBIE	5	0.071928	0.19129	0.997175	1783	3	-0.63554	0.5703	0.70999	0.999999	6516	1	-0.63554	FALSE	-	-	-	-	-	-
FIG4	5	0.072019	0.19147	0.997175	1784	3	-0.44741	0.91975	0.92017	0.999999	8476	0	-0.44741	FALSE	-	-	-	-	-	-
EHMT1	5	0.072026	0.19148	0.997175	1785	2	0.27284	0.23664	0.42668	0.999999	3950	3	0.27284	FALSE	-	-	-	-	-	-
PPP2CA	5	0.072134	0.19173	0.997175	1786	2	-0.22743	0.82693	0.83847	0.999999	7732	1	-0.22743	FALSE	-	-	-	-	-	-
SLC30A4	5	0.072191	0.19187	0.997175	1787	3	-0.67033	0.88017	0.88096	0.999999	8136	1	-0.67033	FALSE	-	-	-	-	-	-
HIBCH	5	0.072249	0.19202	0.997175	1788	3	-0.55188	0.046891	0.13226	0.972686	1268	1	-0.55188	FALSE	-	-	-	-	-	-
NOC3L	5	0.072278	0.1921	0.997175	1789	2	0.10171	0.87081	0.8725	0.999999	8054	1	0.10171	FALSE	-	-	-	-	-	-
DIP2C	5	0.072335	0.19223	0.997175	1790	3	-0.34291	0.71513	0.77551	0.999999	7163	1	-0.34291	FALSE	-	-	-	-	-	-
SEC23IP	5	0.072388	0.19235	0.997175	1791	3	-0.73626	0.0952	0.21917	0.979195	2095	2	-0.73626	FALSE	-	-	-	-	-	-
HSPA4L	5	0.072414	0.1924	0.997175	1792	2	0.057535	0.32158	0.5007	0.999999	4607	2	0.057535	FALSE	-	-	-	-	-	-
RALGAPA2	5	0.072442	0.19246	0.997175	1793	3	-0.772	0.79459	0.81761	0.999999	7545	1	-0.772	FALSE	-	-	-	-	-	-
BC031181	5	0.072478	0.19254	0.997175	1794	3	-0.7079	0.15098	0.30424	0.997214	2848	1	-0.7079	FALSE	-	-	-	-	-	-
ETS1	5	0.072523	0.19263	0.997175	1795	4	-0.61641	0.98792	0.98797	0.999999	9114	0	-0.61641	FALSE	-	-	-	-	-	-
FOXN3	15	0.072528	0.26848	0.999812	1796	8	-0.42522	0.79825	0.94038	0.999999	7568	3	-0.42522	FALSE	-	-	-	-	-	-
RNF121	5	0.072608	0.19282	0.997175	1797	1	0.55531	0.081867	0.19813	0.977242	1898	3	0.55531	FALSE	-	-	-	-	-	-
PPME1	5	0.07268	0.19298	0.997175	1798	3	-0.31725	0.53126	0.67577	0.999999	6227	2	-0.31725	FALSE	-	-	-	-	-	-
0610010K14RIK	10	0.072682	0.24084	0.999604	1799	4	0.0027933	0.54056	0.77721	0.999999	6302	3	0.0027933	FALSE	-	-	-	-	-	-
DCLRE1B	5	0.072703	0.19303	0.997175	1800	3	-0.87428	0.14699	0.29837	0.994408	2802	1	-0.87428	FALSE	-	-	-	-	-	-
FTH1	5	0.072709	0.19304	0.997175	1801	4	-0.5447	0.94661	0.94684	0.999999	8702	0	-0.5447	FALSE	-	-	-	-	-	-
SPATS2	5	0.072802	0.19325	0.997175	1802	1	0.3304	0.017068	0.055565	0.940521	542	4	0.3304	FALSE	-	-	-	-	-	-
TNNC2	5	0.072899	0.19344	0.997175	1803	3	-0.28821	0.4049	0.56879	0.999999	5240	2	-0.28821	FALSE	-	-	-	-	-	-
CREBBP	5	0.072911	0.19346	0.997175	1804	3	-0.43368	0.60146	0.72955	0.999999	6705	1	-0.43368	FALSE	-	-	-	-	-	-
KLF10	5	0.07294	0.19353	0.997175	1805	2	-0.0017461	0.41186	0.5746	0.999999	5293	1	-0.0017461	FALSE	-	-	-	-	-	-
PDIK1L	5	0.072997	0.19364	0.997175	1806	3	-0.34968	0.05874	0.16042	0.972686	1534	2	-0.34968	FALSE	-	-	-	-	-	-
DCTN3	5	0.073026	0.1937	0.997175	1807	2	0.043716	0.48045	0.63223	0.999999	5820	2	0.043716	FALSE	-	-	-	-	-	-
RTF1	5	0.073027	0.1937	0.997175	1808	3	-0.58043	0.13255	0.27664	0.984837	2630	1	-0.58043	FALSE	-	-	-	-	-	-
UBA1	10	0.073067	0.24171	0.999812	1809	4	-0.11781	0.0089353	0.044152	0.940521	312	4	-0.11781	FALSE	-	-	-	-	-	-
NFKBIZ	10	0.073089	0.24176	0.999812	1810	5	-0.19964	0.27747	0.55397	0.999999	4287	3	-0.19964	FALSE	-	-	-	-	-	-
B4GALT1	5	0.073117	0.19387	0.997175	1811	3	-0.74439	0.69763	0.76748	0.999999	7083	1	-0.74439	FALSE	-	-	-	-	-	-
ERGIC3	5	0.073288	0.19428	0.997175	1812	3	-0.69992	0.059624	0.16184	0.972686	1557	2	-0.69992	FALSE	-	-	-	-	-	-
TUBGCP4	5	0.073352	0.19443	0.997175	1813	3	-0.68585	0.06817	0.17603	0.976922	1688	2	-0.68585	FALSE	-	-	-	-	-	-
TMEM39A	5	0.073358	0.19444	0.997175	1814	4	-0.54936	0.9808	0.98097	0.999999	9043	0	-0.54936	FALSE	-	-	-	-	-	-
ISOC1	5	0.073385	0.19449	0.997175	1815	1	0.2248	0.21957	0.4031	0.999999	3727	2	0.2248	FALSE	-	-	-	-	-	-
AKT2	10	0.073453	0.24254	0.999812	1816	3	0.34049	0.0009277	0.0061034	0.78816	45	6	0.34049	FALSE	-	-	-	-	-	-
MEX3D	5	0.073471	0.19471	0.997175	1817	4	-0.53361	0.022937	0.071448	0.94953	699	1	-0.53361	FALSE	-	-	-	-	-	-
DHX37	5	0.073569	0.19491	0.997175	1818	3	-0.85194	0.97251	0.97265	0.999999	8954	0	-0.85194	FALSE	-	-	-	-	-	-
STX16	5	0.07357	0.19491	0.997175	1819	4	-0.71922	0.97766	0.9779	0.999999	9008	0	-0.71922	FALSE	-	-	-	-	-	-
ZC3H6	5	0.073579	0.19492	0.997175	1820	2	-0.17149	0.33918	0.5149	0.999999	4742	2	-0.17149	FALSE	-	-	-	-	-	-
PRR14L	5	0.073584	0.19493	0.997175	1821	4	-0.44392	0.91184	0.91237	0.999999	8405	0	-0.44392	FALSE	-	-	-	-	-	-
SERPINB9E	5	0.073641	0.19506	0.997175	1822	4	-0.78306	0.98659	0.98665	0.999999	9100	0	-0.78306	FALSE	-	-	-	-	-	-
TIAL1	5	0.073773	0.19535	0.997175	1823	1	0.46946	0.1562	0.31195	0.999577	2917	3	0.46946	FALSE	-	-	-	-	-	-
CIB1	5	0.073786	0.19537	0.997175	1824	3	-0.8199	0.93508	0.93533	0.999999	8612	0	-0.8199	FALSE	-	-	-	-	-	-
SBF1	5	0.073836	0.19548	0.997175	1825	2	0.32669	0.027978	0.084595	0.94953	835	3	0.32669	FALSE	-	-	-	-	-	-
METTL8	5	0.073894	0.19561	0.997175	1826	3	-0.3051	0.68644	0.76257	0.999999	7028	1	-0.3051	FALSE	-	-	-	-	-	-
KATNBL1	5	0.073895	0.19561	0.997175	1827	3	-0.53831	0.71902	0.77727	0.999999	7183	1	-0.53831	FALSE	-	-	-	-	-	-
FRA10AC1	5	0.073896	0.19562	0.997175	1828	4	-0.3857	0.69836	0.76782	0.999999	7086	1	-0.3857	FALSE	-	-	-	-	-	-
PIP5K1C	5	0.073913	0.19566	0.997175	1829	3	-0.71537	0.53527	0.67932	0.999999	6265	2	-0.71537	FALSE	-	-	-	-	-	-
LENEP	5	0.073958	0.19575	0.997175	1830	3	-1.1029	0.25359	0.44593	0.999999	4108	2	-1.1029	FALSE	-	-	-	-	-	-
ANKRD9	5	0.073967	0.19576	0.997175	1831	2	-0.028899	0.58243	0.72087	0.999999	6621	2	-0.028899	FALSE	-	-	-	-	-	-
ADAM17	5	0.073981	0.19579	0.997175	1832	3	-0.72208	0.70877	0.77258	0.999999	7134	1	-0.72208	FALSE	-	-	-	-	-	-
PML	5	0.074064	0.19596	0.997175	1833	2	0.0030511	0.13101	0.27437	0.984837	2603	2	0.0030511	FALSE	-	-	-	-	-	-
ASB8	5	0.074095	0.19603	0.997175	1834	4	-0.33508	0.38459	0.55192	0.999999	5096	1	-0.33508	FALSE	-	-	-	-	-	-
GPR180	5	0.074155	0.19616	0.997175	1835	2	-0.089273	0.68291	0.76103	0.999999	7013	1	-0.089273	FALSE	-	-	-	-	-	-
CYP4F13	5	0.074358	0.19657	0.997175	1836	2	-0.11606	0.44542	0.60262	0.999999	5553	2	-0.11606	FALSE	-	-	-	-	-	-
TASP1	10	0.074371	0.24451	0.999812	1837	6	-0.37379	0.98533	0.98545	0.999999	9086	1	-0.37379	FALSE	-	-	-	-	-	-
MBTPS2	4	0.074376	0.17296	0.997175	1838	3	-0.49325	0.96759	0.9677	0.999999	8905	0	-0.49325	FALSE	-	-	-	-	-	-
VEZF1	5	0.074404	0.19666	0.997175	1839	3	-0.64425	0.2243	0.40958	0.999999	3797	1	-0.64425	FALSE	-	-	-	-	-	-
CYBA	5	0.074551	0.19698	0.997175	1840	4	-0.44796	0.72654	0.78083	0.999999	7212	1	-0.44796	FALSE	-	-	-	-	-	-
OLA1	5	0.074562	0.197	0.997175	1841	2	-0.3259	0.57622	0.7154	0.999999	6572	2	-0.3259	FALSE	-	-	-	-	-	-
PHKA2	5	0.074659	0.1972	0.997175	1842	4	-1.2793	0.9619	0.96197	0.999999	8844	0	-1.2793	FALSE	-	-	-	-	-	-
ADAMTS1	5	0.074677	0.19723	0.997175	1843	3	-0.54336	0.533	0.67732	0.999999	6246	2	-0.54336	FALSE	-	-	-	-	-	-
MRPL19	5	0.074696	0.19727	0.997175	1844	3	-0.66059	0.9658	0.9659	0.999999	8886	0	-0.66059	FALSE	-	-	-	-	-	-
NDUFA7	5	0.074714	0.19731	0.997175	1845	3	-0.90623	0.93648	0.93669	0.999999	8625	0	-0.90623	FALSE	-	-	-	-	-	-
ADCY4	5	0.074732	0.19734	0.997175	1846	3	-0.91785	0.10788	0.23897	0.98306	2282	2	-0.91785	FALSE	-	-	-	-	-	-
ARMCX2	5	0.074736	0.19735	0.997175	1847	3	-0.30949	0.010627	0.037723	0.940521	366	2	-0.30949	FALSE	-	-	-	-	-	-
TARS	5	0.074795	0.19746	0.997175	1848	4	-0.68595	0.016849	0.054918	0.940521	533	1	-0.68595	FALSE	-	-	-	-	-	-
TMEM132A	5	0.074823	0.19752	0.997175	1849	4	-0.81681	0.69081	0.76443	0.999999	7052	1	-0.81681	FALSE	-	-	-	-	-	-
PGRMC2	5	0.074838	0.19755	0.997175	1850	4	-0.52221	0.98474	0.98483	0.999999	9083	0	-0.52221	FALSE	-	-	-	-	-	-
SNAI2	5	0.074878	0.19765	0.997175	1851	3	-1.8243	0.20877	0.38775	0.999999	3572	1	-1.8243	FALSE	-	-	-	-	-	-
METTL21C	5	0.074881	0.19765	0.997175	1852	4	-0.53446	0.91699	0.91745	0.999999	8450	0	-0.53446	FALSE	-	-	-	-	-	-
CAR3	5	0.074895	0.19768	0.997175	1853	4	-0.40285	0.67443	0.75754	0.999999	6975	1	-0.40285	FALSE	-	-	-	-	-	-
ARHGAP1	5	0.074936	0.19777	0.997175	1854	3	-0.56473	0.40724	0.57076	0.999999	5257	2	-0.56473	FALSE	-	-	-	-	-	-
SLX4IP	5	0.07501	0.19793	0.997175	1855	4	-0.81994	0.84149	0.84883	0.999999	7835	1	-0.81994	FALSE	-	-	-	-	-	-
CAMK4	5	0.075053	0.19802	0.997175	1856	4	-0.70544	0.89618	0.89662	0.999999	8276	0	-0.70544	FALSE	-	-	-	-	-	-
GLT8D1	4	0.075072	0.17424	0.997175	1857	3	-0.92085	0.90723	0.90741	0.999999	8364	0	-0.92085	FALSE	-	-	-	-	-	-
HIP1	5	0.07511	0.19815	0.997175	1858	4	-0.44473	0.14708	0.29849	0.994481	2804	1	-0.44473	FALSE	-	-	-	-	-	-
VAPA	5	0.075115	0.19816	0.997175	1859	3	-0.83058	0.91814	0.91859	0.999999	8458	0	-0.83058	FALSE	-	-	-	-	-	-
EIF4H	5	0.075227	0.19841	0.997175	1860	2	-0.12342	0.073575	0.18479	0.977242	1768	2	-0.12342	FALSE	-	-	-	-	-	-
METTL23	5	0.07542	0.19881	0.997175	1861	4	-0.53609	0.98871	0.98877	0.999999	9124	0	-0.53609	FALSE	-	-	-	-	-	-
MBNL1	5	0.075517	0.19904	0.997175	1862	2	-0.0036543	0.33722	0.51334	0.999999	4733	2	-0.0036543	FALSE	-	-	-	-	-	-
RGS20	5	0.075575	0.19919	0.997175	1863	3	-0.73426	0.43698	0.59548	0.999999	5483	1	-0.73426	FALSE	-	-	-	-	-	-
NOB1	4	0.075593	0.17517	0.997175	1864	3	-0.39083	0.75601	0.76613	0.999999	7341	1	-0.39083	FALSE	-	-	-	-	-	-
STK16	5	0.075614	0.19928	0.997175	1865	2	-0.0021865	0.41964	0.58101	0.999999	5349	1	-0.0021865	FALSE	-	-	-	-	-	-
STX17	5	0.075711	0.19952	0.997175	1866	3	-0.49001	0.47215	0.62534	0.999999	5754	2	-0.49001	FALSE	-	-	-	-	-	-
ACP6	5	0.075838	0.1998	0.997175	1867	4	-0.63693	0.66349	0.753	0.999999	6930	1	-0.63693	FALSE	-	-	-	-	-	-
MFN2	5	0.075888	0.1999	0.997175	1868	4	-0.38662	0.93388	0.93418	0.999999	8603	0	-0.38662	FALSE	-	-	-	-	-	-
TSHZ3	5	0.076001	0.20015	0.997175	1869	2	-0.13309	0.71475	0.77532	0.999999	7159	1	-0.13309	FALSE	-	-	-	-	-	-
DDX47	5	0.076051	0.20027	0.997175	1870	2	-0.04934	0.10482	0.23425	0.98306	2241	2	-0.04934	FALSE	-	-	-	-	-	-
ZFP764	5	0.076072	0.20032	0.997175	1871	3	-0.66129	0.52015	0.66599	0.999999	6129	2	-0.66129	FALSE	-	-	-	-	-	-
RSPH3A	5	0.076109	0.20039	0.997175	1872	3	-0.92441	0.091096	0.21274	0.979195	2037	2	-0.92441	FALSE	-	-	-	-	-	-
ENKD1	5	0.076134	0.20044	0.997175	1873	4	-0.30646	0.68217	0.76073	0.999999	7008	1	-0.30646	FALSE	-	-	-	-	-	-
RANBP9	5	0.076178	0.20054	0.997175	1874	4	-0.3929	0.98885	0.98892	0.999999	9125	0	-0.3929	FALSE	-	-	-	-	-	-
FKBPL	5	0.076195	0.20057	0.997175	1875	3	-0.67509	0.76099	0.79831	0.999999	7373	1	-0.67509	FALSE	-	-	-	-	-	-
PRKD3	5	0.076292	0.20079	0.997175	1876	2	0.3654	0.035725	0.10452	0.963838	1018	3	0.3654	FALSE	-	-	-	-	-	-
SLCO4A1	5	0.076323	0.20086	0.997175	1877	4	-0.29947	0.75572	0.79538	0.999999	7338	1	-0.29947	FALSE	-	-	-	-	-	-
ZFP661	5	0.076366	0.20095	0.997175	1878	4	-0.6773	0.69899	0.76811	0.999999	7088	1	-0.6773	FALSE	-	-	-	-	-	-
SAR1B	5	0.076388	0.20098	0.997175	1879	3	-0.25759	0.19292	0.3652	0.999999	3360	1	-0.25759	FALSE	-	-	-	-	-	-
IGSF8	5	0.076425	0.20104	0.997175	1880	4	-0.63569	0.96946	0.96956	0.999999	8920	0	-0.63569	FALSE	-	-	-	-	-	-
DDX41	5	0.076468	0.20116	0.997175	1881	4	-0.31201	0.93858	0.93875	0.999999	8642	0	-0.31201	FALSE	-	-	-	-	-	-
GM4787	5	0.076485	0.20118	0.997175	1882	3	-0.7634	0.26965	0.4588	0.999999	4232	2	-0.7634	FALSE	-	-	-	-	-	-
MRPS18B	5	0.076555	0.20132	0.997175	1883	4	-0.71204	0.97909	0.97934	0.999999	9027	0	-0.71204	FALSE	-	-	-	-	-	-
GNS	5	0.076582	0.20138	0.997175	1884	1	0.45715	0.097278	0.2224	0.979195	2134	3	0.45715	FALSE	-	-	-	-	-	-
PRPF39	5	0.076745	0.20174	0.997175	1885	4	-0.38072	0.62428	0.73776	0.999999	6787	1	-0.38072	FALSE	-	-	-	-	-	-
CKM	5	0.076755	0.20176	0.997175	1886	2	0.40648	0.10546	0.23524	0.98306	2251	3	0.40648	FALSE	-	-	-	-	-	-
YARS	5	0.076774	0.2018	0.997175	1887	4	-0.36382	0.95412	0.95427	0.999999	8768	0	-0.36382	FALSE	-	-	-	-	-	-
HABP4	5	0.076775	0.20181	0.997175	1888	1	0.19587	0.10833	0.23963	0.98306	2288	2	0.19587	FALSE	-	-	-	-	-	-
DDX11	5	0.076799	0.20186	0.997175	1889	3	-0.2771	0.76425	0.80008	0.999999	7389	1	-0.2771	FALSE	-	-	-	-	-	-
SMAD5	5	0.076811	0.20189	0.997175	1890	3	-0.73333	0.94131	0.94158	0.999999	8666	0	-0.73333	FALSE	-	-	-	-	-	-
NFKBIB	5	0.076818	0.2019	0.997175	1891	4	-0.65265	0.87939	0.88025	0.999999	8125	1	-0.65265	FALSE	-	-	-	-	-	-
PLN	5	0.07683	0.20193	0.997175	1892	3	-0.65671	0.54504	0.68782	0.999999	6333	2	-0.65671	FALSE	-	-	-	-	-	-
BEND4	5	0.076969	0.20223	0.997175	1893	2	0.19067	0.010832	0.038314	0.940521	371	2	0.19067	FALSE	-	-	-	-	-	-
ZFP280D	5	0.076978	0.20225	0.997175	1894	3	-0.7169	0.16667	0.32747	0.999999	3042	2	-0.7169	FALSE	-	-	-	-	-	-
[truncated: 7,263 more rows]

## Sheet: C.GSEA_allTraits_Brownetal
	Number of multiCOGS genes	Number of genes matching the MNK3i data	Enrichment score, IL22 activators	p-value, IL22 activators	FDR, IL22 activators	Number of leading edge genes, IL22 activators	Enrichment score, IL22 repressors	p-value, IL22 repressors	FDR, IL22 repressors	Number of leading edge genes, IL22 repressors
Six traits combined	251	142	0.239106	0.0284	0.0497	42	0.0825902	0.91905	0.91905	25
