# Supplementary material for: High-resolution promoter interaction analysis implicates genes involved in the activation of Type 3 Innate Lymphoid Cells in autoimmune disease risk
Source: bioRxiv. 2026 Jan 10:2022.10.19.512842. Preprint. [Version 4] doi: 10.1101/2022.10.19.512842 (PMC12821085; doi:10.1101/2022.10.19.512842)
Supplement: Supplement 4 [file media-4.xlsx]

## Sheet: Cln3 CRISPRi sgRNA
Scramble_Ci_1	GCACTACCAGAGCTAACTCA
Scramble_Ci_2	TGAGTTAGCTCTGGTAGTGC
Cln3_Ci3363_1	GCACGTGATGGAAGGCTCAC
Cln3_Ci3363_2	GTGAGCCTTCCATCACGTGC

## Sheet: Cln3 RT-PCR primers
ActB qPCR mF	GGCTGTATTCCCCTCCATCG
ActB qPCR mR	CCAGTTGGTAACAATGCCATGT
Cln3_qPCR_mF	GGATAGTCGGAGTGTCCTTTGG
Cln3_qPCR_mR	CTCCTGCTTGAGGATGTCATGG
