# Supplementary material for: High-resolution promoter interaction analysis implicates genes involved in the activation of Type 3 Innate Lymphoid Cells in autoimmune disease risk
Source: bioRxiv. 2026 Jan 10:2022.10.19.512842. Preprint. [Version 4] doi: 10.1101/2022.10.19.512842 (PMC12821085; doi:10.1101/2022.10.19.512842)
Supplement: Supplement 9 [file media-9.xlsx]

## Sheet: Table of contents
Table S7. Candidate genes prioritised by multiCOGS in ILC3 cells and CD4+ T cells for Crohn's Disease.
Tab 1. The list of the prioritised genes for CD in ILC3 cells and CD4 cells, using multiCOGS or classic COGS
Tab 2. Raw gene scores for the above experimental settings.

## Sheet: Prioritised genes
Ensembl Gene ID	Gene Name	Max Gene Score	Cell/analysis with Max Gene Score	ILC3 multiCOGS	CD4 multiCOGS	ILC3 classic COGS	CD4 classic COGS
ENSG00000166949	SMAD3	1	CD4_multiCOGS;CD4_cogs	+	+	+	+
ENSG00000162894	FCMR	1	CD4_multiCOGS;CD4_cogs	-	+	-	+
ENSG00000185811	IKZF1	0.999999	CD4_multiCOGS	+	+	+	+
ENSG00000142224	IL19	0.999987	CD4_cogs	-	+	-	+
ENSG00000096968	JAK2	0.999963	CD4_cogs	-	-	-	+
ENSG00000170345	FOS	0.999848	CD4_multiCOGS	+	+	+	+
ENSG00000108219	TSPAN14	0.999776	CD4_multiCOGS	-	+	-	+
ENSG00000116717	GADD45A	0.999667	ILC3_multiCOGS	+	-	-	-
ENSG00000136634	IL10	0.999481	CD4_cogs	+	+	+	+
ENSG00000151418	ATP6V1G3	0.998786	CD4_multiCOGS	+	+	-	-
ENSG00000081237	PTPRC	0.998598	CD4_multiCOGS	-	+	-	-
ENSG00000100365	NCF4	0.997904	ILC3_multiCOGS	+	+	+	+
ENSG00000132437	DDC	0.997407	ILC3_multiCOGS	+	-	-	-
ENSG00000077380	DYNC1I2	0.995903	CD4_multiCOGS	+	+	+	-
ENSG00000158714	SLAMF8	0.994019	CD4_multiCOGS	+	+	+	-
ENSG00000177311	ZBTB38	0.992921	CD4_multiCOGS	+	+	+	+
ENSG00000164663	USP49	0.991622	ILC3_multiCOGS	+	+	+	+
ENSG00000214736	TOMM6	0.991255	CD4_multiCOGS	+	+	+	+
ENSG00000111321	LTBR	0.991159	ILC3_multiCOGS;CD4_multiCOGS	+	+	+	+
ENSG00000107968	MAP3K8	0.989211	ILC3_multiCOGS	+	+	+	+
ENSG00000171522	PTGER4	0.983212	CD4_multiCOGS	+	+	+	+
ENSG00000105397	TYK2	0.980085	ILC3_multiCOGS	+	+	+	-
ENSG00000156127	BATF	0.975664	ILC3_multiCOGS	+	+	-	-
ENSG00000113552	GNPDA1	0.973851	CD4_multiCOGS	-	+	-	+
ENSG00000178623	GPR35	0.973493	ILC3_multiCOGS	+	+	+	-
ENSG00000127603	MACF1	0.972555	CD4_multiCOGS	+	+	+	-
ENSG00000064932	SBNO2	0.970269	ILC3_multiCOGS	+	+	-	-
ENSG00000170348	TMED10	0.965293	CD4_multiCOGS	+	+	+	+
ENSG00000159128	IFNGR2	0.96464	ILC3_multiCOGS;CD4_multiCOGS	+	+	+	+
ENSG00000057657	PRDM1	0.960222	CD4_cogs	-	+	-	+
ENSG00000173230	GOLGB1	0.952939	ILC3_multiCOGS	+	+	+	-
ENSG00000160124	CCDC58	0.952892	CD4_multiCOGS	-	+	-	-
ENSG00000138463	DIRC2	0.952548	CD4_multiCOGS	-	+	-	-
ENSG00000145088	EAF2	0.952347	ILC3_multiCOGS	+	-	+	-
ENSG00000180353	HCLS1	0.952274	ILC3_multiCOGS	+	-	+	-
ENSG00000173226	IQCB1	0.952248	ILC3_multiCOGS	+	-	+	-
ENSG00000185201	IFITM2	0.946869	ILC3_multiCOGS;ILC3_cogs	+	+	+	+
ENSG00000109320	NFKB1	0.927737	CD4_multiCOGS	+	+	-	-
ENSG00000138821	SLC39A8	0.926554	ILC3_multiCOGS	+	+	+	+
ENSG00000119638	NEK9	0.905584	CD4_multiCOGS	+	+	+	+
ENSG00000117586	TNFSF4	0.897229	ILC3_cogs	+	-	+	-
ENSG00000115590	IL1R2	0.893436	CD4_multiCOGS	+	+	+	+
ENSG00000164308	ERAP2	0.888599	CD4_multiCOGS	+	+	+	+
ENSG00000140968	IRF8	0.888424	CD4_multiCOGS	+	+	+	+
ENSG00000102804	TSC22D1	0.886659	CD4_cogs	+	+	+	+
ENSG00000136997	MYC	0.861826	CD4_multiCOGS	-	+	-	+
ENSG00000164039	BDH2	0.861371	CD4_multiCOGS	+	+	-	-
ENSG00000168214	RBPJ	0.857004	ILC3_multiCOGS	+	+	+	+
ENSG00000126460	PRRG2	0.844147	ILC3_multiCOGS	+	-	+	-
ENSG00000134460	IL2RA	0.84252	CD4_multiCOGS	+	+	+	+
ENSG00000143365	RORC	0.839989	ILC3_multiCOGS;ILC3_cogs	+	+	+	+
ENSG00000100902	PSMA6	0.837092	CD4_multiCOGS	-	+	-	+
ENSG00000175643	RMI2	0.829031	CD4_multiCOGS	-	+	-	-
ENSG00000181634	TNFSF15	0.823767	CD4_multiCOGS	-	+	-	-
ENSG00000187796	CARD9	0.822718	CD4_cogs	+	+	+	+
ENSG00000100591	AHSA1	0.822104	ILC3_multiCOGS;ILC3_cogs	+	-	+	-
ENSG00000172673	THEMIS	0.814701	CD4_multiCOGS	+	+	+	-
ENSG00000143450	OAZ3	0.81421	CD4_multiCOGS	+	+	+	+
ENSG00000090339	ICAM1	0.813794	ILC3_multiCOGS	+	+	+	-
ENSG00000167807	CTD-2369P2.10	0.813651	ILC3_multiCOGS	+	-	+	-
ENSG00000267673	FDX2	0.813651	ILC3_multiCOGS	+	-	+	-
ENSG00000076662	ICAM3	0.813397	CD4_multiCOGS	-	+	-	-
ENSG00000105364	MRPL4	0.813367	CD4_multiCOGS	+	+	+	-
ENSG00000105371	ICAM4	0.813365	CD4_multiCOGS	+	+	-	-
ENSG00000143436	MRPL9	0.809223	ILC3_multiCOGS;ILC3_cogs	+	-	+	-
ENSG00000182134	TDRKH	0.808566	ILC3_multiCOGS;ILC3_cogs	+	-	+	-
ENSG00000164038	SLC9B2	0.805087	CD4_multiCOGS	-	+	-	-
ENSG00000143442	POGZ	0.803664	CD4_multiCOGS	-	+	-	-
ENSG00000134882	UBAC2	0.802913	ILC3_multiCOGS;ILC3_cogs	+	+	+	+
ENSG00000109332	UBE2D3	0.795868	ILC3_multiCOGS	+	+	-	-
ENSG00000124140	SLC12A5	0.790817	ILC3_multiCOGS	+	+	+	+
ENSG00000112486	CCR6	0.784654	ILC3_multiCOGS;ILC3_cogs	+	-	+	-
ENSG00000179583	CIITA	0.782354	ILC3_multiCOGS	+	+	-	-
ENSG00000182568	SATB1	0.782328	CD4_multiCOGS	-	+	-	+
ENSG00000163513	TGFBR2	0.773329	CD4_multiCOGS	+	+	+	+
ENSG00000278224	PRICKLE4	0.772337	CD4_multiCOGS	+	+	+	+
ENSG00000145354	CISD2	0.769785	CD4_multiCOGS	-	+	-	-
ENSG00000143375	CGN	0.767867	CD4_multiCOGS	-	+	-	-
ENSG00000187678	SPRY4	0.767189	ILC3_multiCOGS	+	-	-	-
ENSG00000176845	METRNL	0.766401	CD4_multiCOGS	-	+	-	+
ENSG00000124641	MED20	0.763985	CD4_multiCOGS	+	+	+	+
ENSG00000112578	BYSL	0.763983	CD4_multiCOGS	+	+	+	+
ENSG00000112576	CCND3	0.763572	CD4_multiCOGS	-	+	-	+
ENSG00000137413	TAF8	0.763544	CD4_multiCOGS	-	+	-	+
ENSG00000137218	FRS3	0.763531	CD4_multiCOGS	-	+	-	+
ENSG00000085978	ATG16L1	0.75929	ILC3_cogs	+	+	+	+
ENSG00000169508	GPR183	0.757485	ILC3_multiCOGS;ILC3_cogs	+	+	+	+
ENSG00000169169	CPT1C	0.755864	CD4_multiCOGS	+	+	+	-
ENSG00000100985	MMP9	0.750956	ILC3_multiCOGS	+	+	+	+
ENSG00000145592	RPL37	0.743131	CD4_cogs	-	+	-	+
ENSG00000134453	RBM17	0.742842	ILC3_multiCOGS	+	+	-	-
ENSG00000134470	IL15RA	0.741086	ILC3_multiCOGS	+	-	-	-
ENSG00000125347	IRF1	0.734979	CD4_cogs	-	+	-	+
ENSG00000115602	IL1RL1	0.734882	ILC3_cogs	+	+	+	+
ENSG00000134242	PTPN22	0.734319	ILC3_multiCOGS;CD4_multiCOGS;ILC3_cogs	+	+	+	+
ENSG00000175354	PTPN2	0.73018	CD4_multiCOGS	+	+	+	+
ENSG00000182185	RAD51B	0.717527	CD4_cogs	-	+	-	+
ENSG00000100596	SPTLC2	0.713234	ILC3_multiCOGS;ILC3_cogs	+	+	+	-
ENSG00000009790	TRAF3IP3	0.705686	CD4_multiCOGS	-	+	-	+
ENSG00000106952	TNFSF8	0.682336	ILC3_multiCOGS	+	+	-	-
ENSG00000104312	RIPK2	0.67001	ILC3_multiCOGS;ILC3_cogs	+	-	+	-
ENSG00000151445	VIPAS39	0.654789	ILC3_multiCOGS;ILC3_cogs	+	-	+	-
ENSG00000116977	LGALS8	0.654499	CD4_multiCOGS	+	+	+	-
ENSG00000172757	CFL1	0.653372	ILC3_multiCOGS	+	-	-	-
ENSG00000124743	KLHL31	0.652752	ILC3_multiCOGS;ILC3_cogs	+	+	+	-
ENSG00000244687	UBE2V1	0.648348	CD4_cogs	-	+	-	+
ENSG00000124508	BTN2A2	0.645279	CD4_multiCOGS	+	+	+	-
ENSG00000197943	PLCG2	0.643193	ILC3_multiCOGS;ILC3_cogs	+	+	+	-
ENSG00000140030	GPR65	0.637987	ILC3_cogs	+	+	+	+
ENSG00000115594	IL1R1	0.632683	ILC3_cogs	+	-	+	-
ENSG00000186470	BTN3A2	0.631561	ILC3_multiCOGS;ILC3_cogs	+	-	+	-
ENSG00000101574	METTL4	0.629008	CD4_multiCOGS	+	+	+	+
ENSG00000080986	NDC80	0.628943	CD4_multiCOGS	+	+	+	+
ENSG00000135046	ANXA1	0.62393	CD4_multiCOGS	+	+	+	+
ENSG00000172732	MUS81	0.622416	ILC3_multiCOGS	+	-	-	-
ENSG00000062716	VMP1	0.617481	CD4_cogs	+	+	-	+
ENSG00000095794	CREM	0.615517	CD4_cogs	-	+	+	+
ENSG00000152894	PTPRK	0.611429	ILC3_multiCOGS;ILC3_cogs	+	-	+	-
ENSG00000004534	RBM6	0.60866	ILC3_multiCOGS;CD4_multiCOGS	+	+	-	-
ENSG00000174306	ZHX3	0.60545	CD4_multiCOGS	-	+	-	-
ENSG00000183784	C9orf66	0.603219	ILC3_multiCOGS;ILC3_cogs	+	+	+	+
ENSG00000115604	IL18R1	0.600908	ILC3_cogs	+	-	+	+
ENSG00000115607	IL18RAP	0.597159	ILC3_multiCOGS	+	+	+	-
ENSG00000111846	GCNT2	0.59675	ILC3_multiCOGS;ILC3_cogs	+	+	+	-
ENSG00000188603	CLN3	0.595559	ILC3_multiCOGS	+	-	+	-
ENSG00000166225	FRS2	0.594267	CD4_cogs	-	-	-	+
ENSG00000055130	CUL1	0.587872	CD4_cogs	-	+	-	+
ENSG00000113441	LNPEP	0.587506	CD4_cogs	-	+	-	+
ENSG00000272305	RP11-894J14.5	0.57854	CD4_cogs	-	-	+	+
ENSG00000124205	EDN3	0.575277	CD4_multiCOGS	-	+	-	+
ENSG00000054983	GALC	0.573413	ILC3_cogs	+	+	+	-
ENSG00000120337	TNFSF18	0.570586	ILC3_cogs	+	-	+	-
ENSG00000114933	INO80D	0.570336	ILC3_multiCOGS;ILC3_cogs	+	-	+	-
ENSG00000134871	COL4A2	0.570319	CD4_multiCOGS	+	+	+	-
ENSG00000026950	BTN3A1	0.566264	ILC3_multiCOGS;ILC3_cogs	+	-	+	-
ENSG00000112936	C7	0.562866	CD4_multiCOGS	-	+	-	+
ENSG00000122223	CD244	0.5554	ILC3_multiCOGS;ILC3_cogs	+	+	+	-
ENSG00000011485	PPP5C	0.553352	CD4_multiCOGS	+	+	-	+
ENSG00000081985	IL12RB2	0.552188	ILC3_multiCOGS	+	-	-	-
ENSG00000107099	DOCK8	0.551843	CD4_multiCOGS	-	+	-	+
ENSG00000125245	GPR18	0.550411	CD4_multiCOGS	-	+	-	+
ENSG00000112763	BTN2A1	0.549497	ILC3_multiCOGS;ILC3_cogs	+	-	+	-
ENSG00000102967	DHODH	0.548787	CD4_multiCOGS	+	+	+	+
ENSG00000117595	IRF6	0.534177	CD4_multiCOGS	+	+	+	+
ENSG00000130595	TNNT3	0.528705	ILC3_multiCOGS;ILC3_cogs	+	+	+	-
ENSG00000162614	NEXN	0.528278	CD4_multiCOGS	+	+	+	-
ENSG00000023228	NDUFS1	0.523994	CD4_multiCOGS	-	+	-	+
ENSG00000123815	COQ8B	0.519343	CD4_multiCOGS	-	+	-	-
ENSG00000075426	FOSL2	0.515152	ILC3_multiCOGS;CD4_multiCOGS	+	+	-	-
ENSG00000060642	PIGV	0.512687	CD4_multiCOGS	-	+	-	-

## Sheet: Raw multiCOGS and classic COGS 
Ensembl Gene ID	Gene Name	ILC3 multiCOGS	CD4 multiCOGS	ILC3 classic COGS	CD4 classic COGS
ENSG00000166949	SMAD3	0.683634	1	0.683634	1
ENSG00000162894	FCMR	1.3424e-09	0.999999	1.3424e-09	1
ENSG00000185811	IKZF1	0.993967	0.999999	0.772557	0.779371
ENSG00000142224	IL19	4.5828e-07	0.999985	4.5828e-07	0.999987
ENSG00000096968	JAK2	0.0101411	0.0335475	0.410952	0.999963
ENSG00000170345	FOS	0.892971	0.999848	0.670988	0.985883
ENSG00000108219	TSPAN14	0.37092	0.999776	5.8773e-07	0.999283
ENSG00000116717	GADD45A	0.999667	0.00014898	0	0
ENSG00000136634	IL10	0.564289	0.999466	0.564289	0.999481
ENSG00000151418	ATP6V1G3	0.997611	0.998786	7.8472e-08	2.815e-07
ENSG00000081237	PTPRC	0.00120249	0.998598	6.2001e-08	1.136e-07
ENSG00000100365	NCF4	0.997904	0.997774	0.942753	0.931883
ENSG00000132437	DDC	0.997407	7.274e-05	0.00674947	0.0006545
ENSG00000077380	DYNC1I2	0.995853	0.995903	0.995853	0.0106593
ENSG00000158714	SLAMF8	0.994002	0.994019	0.994002	0.152299
ENSG00000177311	ZBTB38	0.896062	0.992921	0.89649	0.989827
ENSG00000164663	USP49	0.991622	0.991302	0.957582	0.922671
ENSG00000214736	TOMM6	0.764049	0.991255	0.73928	0.922572
ENSG00000111321	LTBR	0.991158	0.991159	0.959781	0.965192
ENSG00000107968	MAP3K8	0.989211	0.968502	0.894175	0.809397
ENSG00000171522	PTGER4	0.922453	0.983212	0.789579	0.807846
ENSG00000105397	TYK2	0.980085	0.87105	0.78427	0.0601187
ENSG00000156127	BATF	0.975664	0.640817	0.0255774	0.162876
ENSG00000113552	GNPDA1	0.18349	0.973851	0.167803	0.957012
ENSG00000178623	GPR35	0.973493	0.972862	0.829491	0.249124
ENSG00000127603	MACF1	0.972208	0.972555	0.85223	0.0140105
ENSG00000064932	SBNO2	0.970269	0.943814	0.00823219	0.00812819
ENSG00000170348	TMED10	0.91005	0.965293	0.901347	0.931074
ENSG00000159128	IFNGR2	0.96464	0.96464	0.947007	0.943608
ENSG00000057657	PRDM1	0.00708425	0.959133	0.00710363	0.960222
ENSG00000173230	GOLGB1	0.952939	0.952581	0.757503	0.00412884
ENSG00000160124	CCDC58	0.00889308	0.952892	0.00980173	0.00628668
ENSG00000138463	DIRC2	0.00530432	0.952548	0.00530432	0.00284757
ENSG00000145088	EAF2	0.952347	9.6007e-05	0.755014	0.001108
ENSG00000180353	HCLS1	0.952274	7.4261e-05	0.754679	0.00069136
ENSG00000173226	IQCB1	0.952248	3.0809e-05	0.754684	0.00043748
ENSG00000185201	IFITM2	0.946869	0.945825	0.946869	0.925632
ENSG00000109320	NFKB1	0.919651	0.927737	0.0596592	6.3607e-06
ENSG00000138821	SLC39A8	0.926554	0.875904	0.750878	0.734677
ENSG00000119638	NEK9	0.745686	0.905584	0.75848	0.816238
ENSG00000117586	TNFSF4	0.889784	0.00015152	0.897229	0.00011931
ENSG00000115590	IL1R2	0.688232	0.893436	0.687798	0.781773
ENSG00000164308	ERAP2	0.548203	0.888599	0.54936	0.886122
ENSG00000140968	IRF8	0.686624	0.888424	0.686624	0.878552
ENSG00000102804	TSC22D1	0.882741	0.882732	0.885516	0.886659
ENSG00000136997	MYC	0.00128113	0.861826	0.00128113	0.852711
ENSG00000164039	BDH2	0.763535	0.861371	0.0695666	0.00019353
ENSG00000168214	RBPJ	0.857004	0.849594	0.81947	0.808893
ENSG00000126460	PRRG2	0.844147	0.00235143	0.777489	1.7947e-07
ENSG00000134460	IL2RA	0.842389	0.84252	0.704179	0.799228
ENSG00000143365	RORC	0.839989	0.818294	0.839989	0.509559
ENSG00000100902	PSMA6	0.452599	0.837092	0.452599	0.660729
ENSG00000175643	RMI2	0.00051728	0.829031	0.299185	0.284965
ENSG00000181634	TNFSF15	0.475679	0.823767	0.324595	0.415674
ENSG00000187796	CARD9	0.751143	0.751141	0.751143	0.822718
ENSG00000100591	AHSA1	0.822104	0.104604	0.822104	0.0642018
ENSG00000172673	THEMIS	0.808702	0.814701	0.808702	0.00150633
ENSG00000143450	OAZ3	0.805207	0.81421	0.805207	0.500139
ENSG00000090339	ICAM1	0.813794	0.541253	0.749816	0.326667
ENSG00000167807	CTD-2369P2.10	0.813651	0.485528	0.749948	0.293905
ENSG00000267673	FDX2	0.813651	0.485528	0.749948	0.293905
ENSG00000076662	ICAM3	0.484844	0.813397	0.112117	0.293898
ENSG00000105364	MRPL4	0.813363	0.813367	0.749816	0.293899
ENSG00000105371	ICAM4	0.654835	0.813365	0.126214	0.293898
ENSG00000143436	MRPL9	0.809223	0.433125	0.809223	0.248005
ENSG00000182134	TDRKH	0.808566	0.428756	0.808566	0.2662
ENSG00000164038	SLC9B2	0.173134	0.805087	0.00985616	5.3446e-05
ENSG00000143442	POGZ	0.054933	0.803664	0.054933	0.493428
ENSG00000134882	UBAC2	0.802913	0.784631	0.802913	0.761832
ENSG00000109332	UBE2D3	0.795868	0.772593	0.0425995	4.6622e-06
ENSG00000124140	SLC12A5	0.790817	0.774956	0.777344	0.775742
ENSG00000112486	CCR6	0.784654	0.205843	0.784654	0.208955
ENSG00000179583	CIITA	0.782354	0.743249	0.0698548	0.0773144
ENSG00000182568	SATB1	0.343098	0.782328	0.343098	0.771081
ENSG00000163513	TGFBR2	0.762236	0.773329	0.762236	0.741356
ENSG00000278224	PRICKLE4	0.76377	0.772337	0.738954	0.710103
ENSG00000145354	CISD2	0.00059561	0.769785	6.1488e-05	4.4923e-06
ENSG00000143375	CGN	0.0502658	0.767867	0.0502658	0.477939
ENSG00000187678	SPRY4	0.767189	0.00264182	0.0021155	0.0868471
ENSG00000176845	METRNL	0.432469	0.766401	0.432469	0.728331
ENSG00000124641	MED20	0.763528	0.763985	0.73862	0.703486
ENSG00000112578	BYSL	0.763526	0.763983	0.738614	0.703486
ENSG00000112576	CCND3	0.0002465	0.763572	0.00026491	0.703082
ENSG00000137413	TAF8	0.00028472	0.763544	0.0002684	0.703065
ENSG00000137218	FRS3	5.4772e-05	0.763531	7.8124e-05	0.703057
ENSG00000085978	ATG16L1	0.744052	0.744707	0.75929	0.696573
ENSG00000169508	GPR183	0.757485	0.669969	0.757485	0.650068
ENSG00000169169	CPT1C	0.755715	0.755864	0.711098	2.5777e-05
ENSG00000100985	MMP9	0.750956	0.746532	0.72393	0.733683
ENSG00000145592	RPL37	0.103384	0.691172	0.10458	0.743131
ENSG00000134453	RBM17	0.742842	0.741929	0.380344	0.397753
ENSG00000134470	IL15RA	0.741086	7.5919e-05	0.377316	1.1153e-05
ENSG00000125347	IRF1	0.00962539	0.633716	0.0162439	0.734979
ENSG00000115602	IL1RL1	0.714823	0.508247	0.734882	0.554223
ENSG00000134242	PTPN22	0.734319	0.734319	0.734319	0.72708
ENSG00000175354	PTPN2	0.729894	0.73018	0.688379	0.682791
ENSG00000182185	RAD51B	0.347288	0.700189	0.337771	0.717527
ENSG00000100596	SPTLC2	0.713234	0.709186	0.713234	0.447433
ENSG00000009790	TRAF3IP3	0.0238491	0.705686	0.0252786	0.684383
ENSG00000106952	TNFSF8	0.682336	0.585789	1.8633e-10	2.2024e-10
ENSG00000104312	RIPK2	0.67001	0.346744	0.67001	0.346922
ENSG00000151445	VIPAS39	0.654789	0.00506534	0.654789	0.00215199
ENSG00000116977	LGALS8	0.651109	0.654499	0.651109	0.0181466
ENSG00000172757	CFL1	0.653372	0.273965	0.0274858	0.00600893
ENSG00000124743	KLHL31	0.652752	0.623277	0.652752	0.476016
ENSG00000244687	UBE2V1	0.00254686	0.615037	0.00254686	0.648348
ENSG00000124508	BTN2A2	0.573627	0.645279	0.573627	0.130795
ENSG00000197943	PLCG2	0.643193	0.64311	0.643193	0.0319484
ENSG00000140030	GPR65	0.635261	0.635264	0.637987	0.534814
ENSG00000115594	IL1R1	0.628011	0.0298315	0.632683	0.00509204
ENSG00000186470	BTN3A2	0.631561	0.428008	0.631561	0.127813
ENSG00000101574	METTL4	0.569378	0.629008	0.569378	0.60549
ENSG00000080986	NDC80	0.569314	0.628943	0.569314	0.605518
ENSG00000135046	ANXA1	0.619394	0.62393	0.619394	0.601096
ENSG00000172732	MUS81	0.622416	0.437564	0.0221713	0.0205229
ENSG00000062716	VMP1	0.501857	0.559244	0.481447	0.617481
ENSG00000095794	CREM	0.494329	0.585767	0.527206	0.615517
ENSG00000152894	PTPRK	0.611429	0.06044	0.611429	0.00045738
ENSG00000004534	RBM6	0.60866	0.60866	0	0
ENSG00000174306	ZHX3	0.331832	0.60545	0.331832	0.489724
ENSG00000183784	C9orf66	0.603219	0.597143	0.603219	0.572924
ENSG00000115604	IL18R1	0.576281	0.476417	0.600908	0.531641
ENSG00000115607	IL18RAP	0.597159	0.543398	0.594595	0.0316764
ENSG00000111846	GCNT2	0.59675	0.594925	0.59675	0.00223925
ENSG00000188603	CLN3	0.595559	0.341261	0.56158	0.418709
ENSG00000166225	FRS2	0.00109645	0.00465647	0.0771339	0.594267
ENSG00000055130	CUL1	0.0187622	0.578388	0.0128176	0.587872
ENSG00000113441	LNPEP	0.181556	0.58167	0.185449	0.587506
ENSG00000272305	RP11-894J14.5	0.497003	0.497003	0.512054	0.57854
ENSG00000124205	EDN3	0.00014115	0.575277	0.00014115	0.5624
ENSG00000054983	GALC	0.538013	0.549293	0.573413	0.493923
ENSG00000120337	TNFSF18	0.570579	0	0.570586	0.00023608
ENSG00000114933	INO80D	0.570336	0.488364	0.570336	0.469809
ENSG00000134871	COL4A2	0.57027	0.570319	0.57027	0.422567
ENSG00000026950	BTN3A1	0.566264	0.410172	0.566264	0.108439
ENSG00000112936	C7	0.00078806	0.562866	0.00155751	0.560849
ENSG00000122223	CD244	0.5554	0.546929	0.5554	0.459462
ENSG00000011485	PPP5C	0.506161	0.553352	0.478263	0.521223
ENSG00000081985	IL12RB2	0.552188	0.00252705	1.8924e-09	0.00010624
ENSG00000107099	DOCK8	0.193562	0.551843	0.193562	0.524148
ENSG00000125245	GPR18	0.337742	0.550411	0.337742	0.529195
ENSG00000112763	BTN2A1	0.549497	0.304551	0.549497	0.131469
ENSG00000102967	DHODH	0.548634	0.548787	0.548634	0.513933
ENSG00000117595	IRF6	0.520362	0.534177	0.511238	0.507094
ENSG00000130595	TNNT3	0.528705	0.528435	0.528705	0.475868
ENSG00000162614	NEXN	0.527918	0.528278	0.527918	0.380468
ENSG00000023228	NDUFS1	0.478802	0.523994	0.478802	0.508221
ENSG00000123815	COQ8B	0.435858	0.519343	0.435858	0.497649
ENSG00000075426	FOSL2	0.515152	0.515152	0.431331	0.413786
ENSG00000060642	PIGV	0.442666	0.512687	0.442666	0.269356
ENSG00000124557	BTN1A1	0.00366702	0.490847	0.00366702	0.0645647
ENSG00000114861	FOXP1	0.438851	0.488378	0.438851	0.344745
ENSG00000142864	SERBP1	0.485293	0.0433447	4.9288e-09	0
ENSG00000105700	KXD1	0.482499	0.0839552	0.482499	0.0740338
ENSG00000176920	FUT2	0.482303	0.482294	0.481009	0.47878
ENSG00000162757	C1orf74	0.229312	0.467882	0.229503	0.445959
ENSG00000115896	PLCL1	0.00112233	0.00488606	0.0272339	0.462179
ENSG00000162892	IL24	9.5799e-10	0.435657	9.5799e-10	0.461837
ENSG00000163362	C1orf106	0.452746	0.452746	0.44617	0.459264
ENSG00000152256	PDK1	0.452508	0.452508	0.452508	0.0010477
ENSG00000114942	EEF1B2	0.406976	0.452196	0.406976	0.438361
ENSG00000092020	PPP2R3C	0.451834	0.450332	0.451834	0.05374
ENSG00000100890	KIAA0391	0.451578	0.45008	0.451578	0.0534714
ENSG00000258790	RP11-561B11.2	0.451409	0.449911	0.451409	0.0531803
ENSG00000066027	PPP2R5A	0.448869	0.0152105	0.448869	0.00231936
ENSG00000172543	CTSW	0.298154	0.44533	0.00151541	0.0203338
ENSG00000105669	COPE	0.284572	0.444843	0.284572	0.38833
ENSG00000115598	IL1RL2	0.42762	0.359037	0.437791	0.293495
ENSG00000143376	SNX27	0.00207839	0.435621	0.00207839	0.271418
ENSG00000111801	BTN3A3	0.431589	0.428643	0.431589	0.0801374
ENSG00000128591	FLNC	0.430213	0.427637	0.430213	0.00070388
ENSG00000105550	FGF21	1.5977e-08	0.430074	2.1337e-08	0.427369
ENSG00000174951	FUT1	1.5557e-08	0.430074	2.0528e-08	0.427369
ENSG00000185823	NPAP1	0.428583	0.00533119	0.428583	0.00101634
ENSG00000182636	NDN			0.425729	0.00026386
ENSG00000143367	TUFT1	0.0064128	0.422779	0.0064128	0.262952
ENSG00000188897	CTD-3088G3.8	0.00026214	0.420881	0.00024939	0.00538841
ENSG00000125618	PAX8	0.417509	0.402731	0.417509	0.285918
ENSG00000131507	NDFIP1	0.246382	0.325758	0.254758	0.415407
ENSG00000197747	S100A10	0.00121625	0.413219	0.00121625	0.258019
ENSG00000188906	LRRK2	0.409741	0.20214	0.0125556	0.142661
ENSG00000172500	FIBP	0.408749	0.355676	0.00210846	0.00195538
ENSG00000172985	SH3RF3	0.00829058	0.408668	0.00829058	0.00673001
ENSG00000138135	CH25H	0.407238	0.191515	0.407238	0.179086
ENSG00000196407	THEM5	0.347829	0.407171	0.347829	0.254821
ENSG00000108094	CUL2	0.356655	0.393864	0.378689	0.40439
ENSG00000106560	GIMAP2	0.35443	0.397342	0.35443	0.244623
ENSG00000079263	SP140	0.383805	0.387943	0.383799	0.397239
ENSG00000261832	RP11-435I10.4	0.318657	0.308421	0.356047	0.395655
ENSG00000221983	UBA52	0.394738	0.0996729	0.394738	0.0859793
ENSG00000135362	PRR5L	0.386208	0.393835	0.386208	0.0115445
ENSG00000065548	ZC3H15	0.191636	0.393654	0.191636	0.387883
ENSG00000164924	YWHAZ	0.0617223	0.393086	0.0617223	0.200416
ENSG00000198734	F5	0.347338	0.388208	0.347338	0.0660019
ENSG00000116539	ASH1L	0.362046	0.362046	0.362046	0.385866
ENSG00000203896	LIME1	0.0349502	0.385737	0.0349502	0.0776338
ENSG00000197114	ZGPAT	0.370636	0.383089	0.370636	0.0667294
ENSG00000065978	YBX1	0.382417	0.382198	0.382417	0.00520398
ENSG00000281887	GIMAP1-GIMAP5	0.22409	0.379544	0.22409	0.23583
ENSG00000213203	GIMAP1	0.223869	0.379323	0.223869	0.235827
ENSG00000196329	GIMAP5	0.197102	0.377693	0.197102	0.2344
ENSG00000149485	FADS1	0.280379	0.320723	0.280379	0.377604
ENSG00000108064	TFAM	0.0575705	0.367903	0.0575705	0.372749
ENSG00000273154	RP4-583P15.15	0.370702	0.370702	0.370702	0.0660651
ENSG00000072134	EPN2	0.369314	0.369145	0.369314	0.0009212
ENSG00000185650	ZFP36L1	0.36307	0.352221	0.348412	0.365883
ENSG00000283782	AC116366.7	0.313076	0.336639	0.365509	0.336743
ENSG00000084734	GCKR	0.357583	0.357589	0.364607	0.0286259
ENSG00000053524	MCF2L2	0.358139	0.35951	0.358139	0.00082016
ENSG00000188404	SELL	0.35715	0.358916	0.35715	0.0499737
ENSG00000067066	SP100	0.231304	0.350078	0.2335	0.358775
ENSG00000185404	SP140L	0.229991	0.340696	0.232457	0.353562
ENSG00000197361	FBXL22	0.015718	0.352282	0.015718	0.161559
ENSG00000189067	LITAF	0.116927	0.35199	0.116927	0.00441809
ENSG00000168071	CCDC88B	0.013661	0.013661	0.350995	0.344106
ENSG00000100426	ZBED4	0.33802	0.348669	0.33802	0.348902
ENSG00000026508	CD44	0.17785	0.348215	0.17785	0.147685
ENSG00000111186	WNT5B	0.0197884	0.344073	0.0197884	0.285287
ENSG00000180658	OR2A4	0.343059	0.0143697	0.343059	0.00064927
ENSG00000140455	USP3	0.30078	0.341496	0.30078	0.159008
ENSG00000121807	CCR2	0.341306	0.251547	0.341306	0.0221631
ENSG00000146373	RNF217	0.340553	0.00440647	0.340552	3.1147e-07
ENSG00000112303	VNN2	0.339653	0.0133143	0.339653	0.00328273
ENSG00000189367	KIAA0408	0.337423	0.00094315	0.337423	2.754e-07
ENSG00000184530	C6orf58	0.337371	0.00104017	0.337371	2.5627e-07
ENSG00000143772	ITPKB	0.00191431	0.337355	0.00191431	0.325211
ENSG00000214338	SOGA3	0.337202	0.00078281	0.337202	1.7586e-07
ENSG00000197536	C5orf56	0.109586	0.336639	0.171916	0.336743
ENSG00000065989	PDE4A	0.332047	0.0905175	0.0220345	0.0370476
ENSG00000171681	ATF7IP	0.330138	0.29841	0.330138	0.232228
ENSG00000100425	BRD1	0.329954	0.32662	0.329954	0.326792
ENSG00000133980	VRTN	0.00029311	0.163609	0.00027281	0.329235
ENSG00000173064	HECTD4	0.174999	0.174999	0.174999	0.328403
ENSG00000140332	TLE3	0.324602	0.235704	0.324602	0.184863
ENSG00000163823	CCR1	0.324501	0.00187128	0.324501	8.2314e-05
ENSG00000162594	IL23R	0.320098	0.23797	0.0109375	2.1939e-06
ENSG00000075413	MARK3	0.318939	0.211397	0.318219	0.249431
ENSG00000128342	LIF	0.318804	0.201603	0.318804	0.205363
ENSG00000171823	FBXL14	0.0648424	0.314193	0.0648424	0.266287
ENSG00000040341	STAU2	0.129611	0.309619	0.129611	0.244642
ENSG00000087589	CASS4	0.283312	0.308411	0.283312	0.218299
ENSG00000175602	CCDC85B	0.307755	0.307755	0.00160913	0.00170896
ENSG00000109572	CLCN3	0.0275202	0.305833	0.0275202	0.0090998
ENSG00000182600	C2orf82	0.176602	0.25351	0.163435	0.303683
ENSG00000141378	PTRH2	0.29111	0.0571087	0.303453	0.0783117
ENSG00000137462	TLR2	0.303418	0.303418	0.303418	6.8915e-05
ENSG00000179144	GIMAP7	0.300657	0.290508	0.300657	0.177794
ENSG00000119778	ATAD2B	0.300141	0.28613	0.300141	1.0247e-07
ENSG00000137601	NEK1	0.0025825	0.297466	0.0025825	0.00583415
ENSG00000182952	HMGN4	0.06048	0.296602	0.06048	0.093692
ENSG00000237693	IRGM	0.295962	0.273008	0.26584	0.247783
ENSG00000105851	PIK3CG	0.295699	0.291039	0.295699	0.256566
ENSG00000001626	CFTR	0.283368	0.292192	0.283368	0.00113883
ENSG00000108100	CCNY	0.0622911	0.279691	0.0674647	0.291905
ENSG00000131771	PPP1R1B	0.00032385	0.283166	7.3018e-12	0.288601
ENSG00000105401	CDC37	0.286285	0.00211921	0.014316	1.6887e-06
ENSG00000169826	CSGALNACT2	0.0860962	0.28575	0.0860962	0.0232215
ENSG00000203963	C1orf141	0.282154	0.214243	1.1102e-16	0
ENSG00000131374	TBC1D5	0.0983796	0.281016	0.0983796	0.268889
ENSG00000028528	SNX1	0.00409481	0.279433	0.00409481	0.0912718
ENSG00000166797	FAM96A	0.00385484	0.279161	0.00385484	0.0910775
ENSG00000160683	CXCR5	0.236858	0.278952	0.236858	0.212928
ENSG00000110367	DDX6	0.278265	0.111704	0.278265	0.0730651
ENSG00000198948	MFAP3L	0.27722	0.0243549	0.27722	0.00424369
ENSG00000213066	FGFR1OP	0.277138	0.277138	0.277138	0.270132
ENSG00000250374	TRIM75P	0.273125	0.273296	0.273125	0.22674
ENSG00000163349	HIPK1	0.26644	0.267328	0.26644	0.272932
ENSG00000116793	PHTF1	0.265677	0.265677	0.265677	0.272915
ENSG00000198453	ZNF568	0.206095	0.206175	0.206095	0.271035
ENSG00000114107	CEP70	0.265096	0.0704259	0.270264	0.0142388
ENSG00000101138	CSTF1	0.270233	0.236233	0.270233	0.166014
ENSG00000171109	MFN1	0.251142	0.266824	0.251142	0.105829
ENSG00000134262	AP4B1	0.265677	7.8986e-08	0.265677	7.7423e-08
ENSG00000203791	METTL10	0.247633	0.263759	0.247633	0.265493
ENSG00000196141	SPATS2L	0.263538	0.202121	0.263538	0.0827878
ENSG00000013306	SLC25A39	0.263226	0.0845234	0.263226	9.4448e-08
ENSG00000164691	TAGAP	0.217892	0.215466	0.262796	0.248881
ENSG00000173726	TOMM20	0.0233477	0.262286	0.0233477	0.241669
ENSG00000244509	APOBEC3C	4.9462e-05	0.260664	0	0.00637424
ENSG00000284554	CTA-150C2.22	4.9462e-05	0.260664	0	0.00637424
ENSG00000205336	ADGRG1	0.231637	0.259385	0.231637	0.0203291
ENSG00000160791	CCR5	0.258692	0.0968116	0.258692	0.00766025
ENSG00000100433	KCNK10	0.21399	0.0155366	0.257494	0.0112571
ENSG00000100099	HPS4	0.0731296	0.254429	0.0731296	0.158841
ENSG00000114126	TFDP2	0.248142	0.0139534	0.253428	0.0133504
ENSG00000121879	PIK3CA	0.226359	0.253139	0.226359	0.0966906
ENSG00000114124	GRK7	0.245516	0.00533135	0.250831	0.00057729
ENSG00000162924	REL	0.0484543	0.250681	0.0600216	0.236534
ENSG00000107796	ACTA2	0.17261	0.249072	0.17261	0.155798
ENSG00000255423	EBLN2	0.244118	0.247749	0.244118	0.180419
ENSG00000105656	ELL	0.247368	0.193914	0.247368	0.165004
ENSG00000151726	ACSL1	0.245935	0.244845	0.245935	0.0325413
ENSG00000136869	TLR4	0.222099	0.245376	0.222099	0.229712
ENSG00000145919	BOD1	0.204486	0.243351	0.204486	0.203382
ENSG00000133742	CA1	0.242417	0.213661	0.242417	0.19643
ENSG00000116691	MIIP	0.242295	0.242295	0.242295	0.220156
ENSG00000227124	ZNF717	0.00129538	0.239737	0.00129538	0.178674
ENSG00000163378	EOGT	0.0012289	0.23928	0.0012289	0.178618
ENSG00000135899	SP110	0.232271	0.235439	0.237986	0.233992
ENSG00000137818	RPLP1	0.00275463	0.234483	0.00275463	0.199429
ENSG00000011451	WIZ	0.234228	0.234179	0.234228	0.199717
ENSG00000171115	GIMAP8	0.149294	0.234138	0.149294	0.144049
ENSG00000112531	QKI	0.174134	0.232305	0.174134	0.20103
ENSG00000129657	SEC14L1	0.231617	0.0882316	0.231617	0.0415238
ENSG00000127152	BCL11B	0.0142104	0.230549	0.0142104	0.11706
ENSG00000131188	PRR7	0.00650579	0.230415	0.00650579	0.164516
ENSG00000166317	SYNPO2L	0.228605	0.22988	0.228605	1.3147e-06
ENSG00000117713	ARID1A	0.138511	0.229405	0.138511	0.0925654
ENSG00000135926	TMBIM1	0.0792717	0.228896	0.0792717	0.133468
ENSG00000170889	RPS9	0.228771	0.10904	0.228771	0.0669993
ENSG00000020633	RUNX3	0.227423	0.198621	0.227423	0.194456
ENSG00000169220	RGS14	0.136561	0.22726	0.136561	0.166668
ENSG00000155366	RHOC	0.225277	0.226306	0.225277	0.186936
ENSG00000135521	LTV1	0.0512232	0.22593	0.0512232	0.185352
ENSG00000156170	NDUFAF6	0.225021	0.186115	0.225021	0.00745297
ENSG00000173728	C1orf100	0.224417	0.00265488	0.224417	0.00075599
ENSG00000188493	C19orf54	0.224002	0.0139411	0.224002	0.0130583
ENSG00000140829	DHX38	0.222951	0.224	0.222951	0.198482
ENSG00000132912	DCTN4	0.223906	0.0799213	0.203168	0.0807575
ENSG00000155367	PPM1J	0.222716	0.222723	0.222716	0.187946
ENSG00000140830	TXNL4B	0.220627	0.222715	0.220627	0.197486
ENSG00000108423	TUBD1	0.222222	0.199967	0.194954	0.127356
ENSG00000133561	GIMAP6	0.0801303	0.22175	0.0801303	0.137507
ENSG00000117597	DIEXF	0.221736	0.00799396	0.221524	0.00872321
ENSG00000145850	TIMD4	0.203655	0.22144	0.203655	0.183403
ENSG00000184599	FAM19A3	0.220844	0.00085408	0.220844	0.0006571
ENSG00000148660	CAMK2G	0.0887492	0.088766	0.220387	0.214756
ENSG00000115616	SLC9A2	0.219981	3.683e-08	0.207248	2.7986e-11
ENSG00000166736	HTR3A	0.10576	0.219187	0.10576	0.196554
ENSG00000172057	ORMDL3	0.00047758	0.218901	0.00024204	0.212868
ENSG00000132286	TIMM10B	0.0296662	0.218857	0.0296662	0.010382
ENSG00000283977	CTD-2010I16.2	0.0296662	0.218857	0.0296662	0.010382
ENSG00000117594	HSD11B1	0.0103935	0.218713	0.0105335	0.210624
ENSG00000108344	PSMD3	0.218558	0.00031031	0.216392	5.1849e-12
ENSG00000131748	STARD3	0.00069913	0.217826	0.00023596	0.211652
ENSG00000013288	MAN2B2	0.216818	0.217551	0.216818	0.14745
ENSG00000178257	PRM3	0.170518	5.506e-05	0.217313	0.0048669
ENSG00000172667	ZMAT3	0.0793446	0.217249	0.0793446	0.0818881
ENSG00000169223	LMAN2	0.0259582	0.216496	0.0259582	0.161284
ENSG00000164199	ADGRV1	0.14539	0.216315	0.14539	0.045921
ENSG00000196967	ZNF585A	0.216065	0.199244	0.216065	0.190035
ENSG00000100104	SRRD	0.00143519	0.213906	0.00143519	0.147573
ENSG00000120129	DUSP1	0.212239	0.211957	0.212239	0.058468
ENSG00000164756	SLC30A8	0.212065	0.00797984	0.212065	0.00040003
ENSG00000106003	LFNG	0.210988	0.210988	0.210988	0.151209
ENSG00000105617	LENG1	0.210264	0.1792	0.210264	0.126528
ENSG00000168421	RHOH	0.166121	0.210226	0.166121	0.0967536
ENSG00000137502	RAB30	0.183793	0.209352	0.183793	0.0089558
ENSG00000075884	ARHGAP15	0.208419	0.20445	0.208419	0.00063984
ENSG00000165490	DDIAS	0.194428	0.207081	0.194428	0.00929137
ENSG00000131187	F12	0.0110526	0.207045	0.0110526	0.147161
ENSG00000275572	GRIFIN	0.00394635	0.206962	0.00394635	0.149462
ENSG00000162419	GMEB1	0.206646	0.0140295	0.206646	0.00556464
ENSG00000164062	APEH	0.154036	0.20466	0.107655	0.164491
ENSG00000274290	HIST1H2BE	0.0187825	0.204499	0.0187825	0.132344
ENSG00000110169	HPX	0.00618824	0.204004	0.00618824	0.00308596
ENSG00000146374	RSPO3	0.157296	0.157296	0.191972	0.20385
ENSG00000003056	M6PR	0.152992	0.203559	0.152992	0.0002221
ENSG00000172538	FAM170B	0.203454	0.0349219	0.203454	0.0388265
ENSG00000100122	CRYBB1	0.202487	0.00142552	0.202487	0.00076849
ENSG00000269858	EGLN2	0.00133902	0.199618	0.00133902	0.191099
ENSG00000145012	LPP	0.00081629	7.4208e-06	0.0009957	0.199357
ENSG00000137509	PRCP	0.19453	0.198975	0.19453	0.0090911
ENSG00000077312	SNRPA	0.198631	0.00964973	0.198631	0.00847912
ENSG00000173517	PEAK1	0.197077	0.0907131	0.197077	0.0897539
ENSG00000184293	CLECL1	0.0854299	0.196957	0.0854299	0.0010398
ENSG00000168702	LRP1B	0.196758	0.189323	0.196758	0.196342
ENSG00000108691	CCL2	0.11793	0.120635	0.116934	0.196757
ENSG00000149305	HTR3B	0.0021021	0.196654	0.0021021	0.169725
ENSG00000197467	COL13A1	0.196395	0.193617	0.196395	0.00164361
ENSG00000166313	APBB1	0.193732	0.196273	0.193732	0.00156875
ENSG00000140577	CRTC3	0.128101	0.196231	0.128101	0.11949
ENSG00000261857	MIA	0.19518	0.00114071	0.19518	0.00048631
ENSG00000268797	CTC-490E21.12	0.00032373	0.194935	0.00032373	0.187024
ENSG00000011243	AKAP8L	0.193401	0.0473407	0.193401	0.0446166
ENSG00000145439	CBR4	0.00509278	0.192895	0.00509278	0.00730401
ENSG00000088038	CNOT3	0.178702	0.192817	0.178702	0.137703
ENSG00000159788	RGS12	0.110985	0.192421	0.110985	0.155823
ENSG00000138185	ENTPD1	0.192109	0.179796	0.192109	0.123883
ENSG00000109758	HGFAC	0.191693	0.191071	0.191693	0.172726
ENSG00000169679	BUB1	0.00138984	0.190583	0.00138984	0.163467
ENSG00000112695	COX7A2	0.0610313	0.190565	0.0610313	0.0666394
ENSG00000026036	RTEL1-TNFRSF6B	0.130058	0.130058	0.130058	0.190318
ENSG00000152503	TRIM36	0.188834	0.186075	0.188834	0.130863
ENSG00000172785	CBWD1	0.188243	0.00026577	0.188243	0.00019783
ENSG00000121864	ZNF639	0.16982	0.188195	0.16982	0.0685667
ENSG00000179914	ITLN1	0.187354	0.115709	0.187354	0.106512
ENSG00000136888	ATP6V1G1	8.7488e-11	0.18716	3.3307e-16	2.2204e-16
ENSG00000171606	ZNF274	0.187127	0.187127	0.187127	0.166418
ENSG00000100412	ACO2	0.175727	0.186869	0.175727	0.181059
ENSG00000243147	MRPL33	0.0968701	0.186376	0.129672	0.155841
ENSG00000119977	TCTN3	0.18627	0.152382	0.18627	0.104025
ENSG00000111536	IL26	0.00230252	0.0329047	0.00077525	0.186258
ENSG00000111796	KLRB1	0.185467	0.131354	0.185467	0.00429421
ENSG00000167608	TMC4	0.0154989	0.1848	0.0154989	0.131628
ENSG00000122299	ZC3H7A	0.0196211	0.184356	0.0196211	0.00410722
ENSG00000139187	KLRG1	0.140923	0.184222	0.140923	0.0002221
ENSG00000141867	BRD4	0.183852	0.135678	0.183852	0.122623
ENSG00000004939	SLC4A1	0.183834	0.00208509	0.183834	5.7928e-10
ENSG00000122224	LY9	0.182865	0.0039268	0.182865	0.00307672
ENSG00000104320	NBN	0.0934698	0.178779	0.0934698	0.182723
ENSG00000100485	SOS2	0.182273	0.18238	0.182273	0.00062417
ENSG00000186635	ARAP1	0.181998	0.023887	0.181998	0.0197041
ENSG00000166971	AKTIP	0.161948	0.181643	0.161948	0.0867531
ENSG00000124181	PLCG1	0.110858	0.181542	0.110858	0.168026
ENSG00000187764	SEMA4D	0.13124	0.181126	0.13124	0.0899342
ENSG00000105618	PRPF31	0.180633	0.179516	0.180633	0.126213
ENSG00000164307	ERAP1	0.0378087	0.180503	0.0388015	0.175837
ENSG00000258366	RTEL1	0.122603	0.122603	0.122603	0.180408
ENSG00000105619	TFPT	0.179352	0.178052	0.179352	0.126086
ENSG00000100321	SYNGR1	0.176723	0.0505418	4.3577e-08	2.9727e-09
ENSG00000184182	UBE2F	0.176463	0.102529	0.176463	0.0782704
ENSG00000159618	ADGRG5	0.148659	0.17525	0.148659	0.00288384
ENSG00000163947	ARHGEF3	0.136547	0.172955	0.136547	0.135273
ENSG00000026103	FAS	0.172568	0.165118	0.172568	0.0774445
ENSG00000167995	BEST1	0.00011902	0.172363	0.00011902	0.163188
ENSG00000147488	ST18	0.172357	0.0581368	0.172357	0.0458764
ENSG00000100410	PHF5A	0.160393	0.171535	0.160393	0.166171
ENSG00000114423	CBLB	0.0841768	0.170322	0.0841768	0.0482453
ENSG00000132478	UNK	0.169881	0.128548	0.169881	0.00429095
ENSG00000154914	USP43	0.114822	0.169202	0.114822	0.100499
ENSG00000023445	BIRC3	0.120462	0.168553	0.120462	0.0317239
ENSG00000137501	SYTL2	0.118337	0.168486	0.118337	0.00743718
ENSG00000137494	ANKRD42	0.0359839	0.167668	0.0359839	0.00509381
ENSG00000136297	MMD2	0.167393	0.167393	0.167393	0.122797
ENSG00000161526	SAP30BP	0.166605	0.00502687	0.166605	0.00083941
ENSG00000154582	ELOC	0.0649035	0.166084	0.0649035	0.127542
ENSG00000115421	PAPOLG	0.00042658	0.129424	0.00054415	0.164526
ENSG00000189319	FAM53B	0.0847604	0.162679	0.0847604	0.164301
ENSG00000133574	GIMAP4	0.0437602	0.164235	0.0437602	0.100348
ENSG00000123358	NR4A1	0.136047	0.164162	0.136047	0.106766
ENSG00000124203	ZNF831	0.163165	0.158661	0.163165	0.150945
ENSG00000153317	ASAP1	0.0771417	0.162859	0.0771417	0.068784
ENSG00000137478	FCHSD2	0.0181876	0.161276	0.0181876	0.139203
ENSG00000165494	PCF11	0.147486	0.160554	0.147486	0.00461052
ENSG00000134824	FADS2	0.160377	0.160429	0.160377	0.148429
ENSG00000103197	TSC2	0.159465	0.158396	0.159465	0.00166852
ENSG00000158428	CATIP	0.0825003	0.158346	0.0825003	0.101622
ENSG00000141002	TCF25	0.15777	0.142967	0.15777	0.011004
ENSG00000033627	ATP6V0A1	0.0281523	0.157663	0.00927118	0.0717259
ENSG00000140987	ZSCAN32	0.144283	0.157558	0.144283	0.0861709
ENSG00000113525	IL5	0.0442839	0.00493026	0.0853361	0.157535
ENSG00000085117	CD82	0.153572	0.157492	0.153572	0.0122145
ENSG00000163219	ARHGAP25	0.136986	0.157386	0.136986	0.0472215
ENSG00000162086	ZNF75A	0.0622319	0.156713	0.0622319	0.0805308
ENSG00000007237	GAS7	0.156012	0.0100912	0.156012	0.00252736
ENSG00000258539	RP11-12J10.3	0.139727	0.155853	0.139727	0.155803
ENSG00000134905	CARS2	0.143428	0.15559	0.143428	0.0151271
ENSG00000183691	NOG	0.145323	0.150284	0.145323	0.155518
ENSG00000059758	CDK17	0.101538	0.154207	0.101538	0.021911
ENSG00000120158	RCL1	0.133698	0.154201	0.133698	0.00033451
ENSG00000114812	VIPR1	0.118725	0.154166	0.118725	0.00635844
ENSG00000134030	CTIF	0.15406	0.153907	0.15406	0.000657
ENSG00000164061	BSN	0.153996	0.151919	0.109007	0.109017
ENSG00000147408	CSGALNACT1	0.0271878	0.153452	0.0271878	0.0956909
ENSG00000152217	SETBP1	0.153376	0.00279477	0.153376	0.0009002
ENSG00000101246	ARFRP1	0.101983	0.114435	0.101983	0.153353
ENSG00000165119	HNRNPK	0.135706	0.153063	0.135706	0.0638466
ENSG00000134825	TMEM258	0.152932	0.152984	0.152932	0.133233
ENSG00000122390	NAA60	0.0932714	0.152915	0.0932714	0.0832582
ENSG00000113742	CPEB4	0.12688	0.152096	0.12688	0.11919
ENSG00000153993	SEMA3D	0.151795	0.13468	0.151795	0.116395
ENSG00000132793	LPIN3	0.0348562	0.150078	0.0348562	0.0302356
ENSG00000120949	TNFRSF8	0.14964	0.119767	0.14964	0.0276258
ENSG00000115232	ITGA4	0.0298914	0.149195	0.028756	0.0698917
ENSG00000073921	PICALM	0.0352148	0.149006	0.0352148	0.00907974
ENSG00000197971	MBP	0.102256	0.148964	0.102256	0.0874032
ENSG00000103343	ZNF174	0.127282	0.148943	0.127282	0.0821253
ENSG00000151702	FLI1	0.144191	0.148434	0.144191	0.118421
ENSG00000124635	HIST1H2BJ	0.0556709	0.148342	0.0556709	0.0895697
ENSG00000196787	HIST1H2AG	0.0556709	0.148342	0.0556709	0.0895697
ENSG00000174173	TRMT10C	0.0785233	0.147865	0.0785233	0.145721
ENSG00000198105	ZNF248	0.0240642	0.147337	0.0240642	0.130772
ENSG00000111799	COL12A1	0.0185987	0.147334	0.0185987	0.069519
ENSG00000058729	RIOK2	0.147117	0.0983713	0.147305	0.0972782
ENSG00000124788	ATXN1	0.147265	0.147265	0.147265	0.00172683
ENSG00000120093	HOXB3	0.147166	0.133205	0.147166	0.054457
ENSG00000103313	MEFV	0.0787075	0.145536	0.0787075	0.0791146
ENSG00000164548	TRA2A	0.00273211	0.145347	0.00273211	0.0838719
ENSG00000127191	TRAF2	0.0850848	0.145017	0.0850848	0
ENSG00000198208	RPS6KL1	0.144787	7.0268e-05	0.122458	2.6314e-05
ENSG00000120071	KANSL1	0.0946086	0.14464	0.0946086	0.0763
ENSG00000153487	ING1	0.0246296	0.144616	0.0246296	0.0127179
ENSG00000120802	TMPO	0.0439171	0.144281	0.0439171	0.0231067
ENSG00000115970	THADA	0.142771	0.142965	0.0316673	0.0213259
ENSG00000273802	HIST1H2BG	0.0153185	0.0273788	0.0153185	0.142507
ENSG00000071242	RPS6KA2	0.00625727	0.14214	0.00625727	0.142465
ENSG00000164512	ANKRD55	0.142177	0.134353	0.142177	0.126658
ENSG00000277075	HIST1H2AE	0.0152249	0.0272855	0.0152249	0.141483
ENSG00000108479	GALK1	0.0734857	0.14032	0.0734857	0.0129486
ENSG00000087586	AURKA	0.140279	0.0893205	0.140279	0.059772
ENSG00000144560	VGLL4	0.138671	0.139881	0.138671	0.0945095
ENSG00000153071	DAB2	1.3518e-06	0.103379	4.5079e-11	0.139821
ENSG00000197057	DTHD1	0.0400726	0.139742	0.0400726	0.118775
ENSG00000142599	RERE	9.173e-05	0.139511	5.3429e-05	0.0816578
ENSG00000100644	HIF1A	0.0737323	0.139006	0.0737323	0.0135976
ENSG00000077254	USP33	0.138967	0.00582642	0.138967	0.0013386
ENSG00000165684	SNAPC4	0.138319	0.138319	0.138319	0.0930248
ENSG00000153933	DGKE	0.134622	0.137749	0.134622	0.134706
ENSG00000103187	COTL1	0.0185591	0.136925	0.0185591	0.0721369
ENSG00000198742	SMURF1	0.136677	0.136677	0.136677	0.10023
ENSG00000139190	VAMP1	0.00011302	0.00011645	0.0005123	0.136367
ENSG00000180488	MIGA1	0.136236	0.131028	0.136236	0.114059
ENSG00000138442	WDR12	0.135956	0.00147657	0.135956	0.00058084
ENSG00000169372	CRADD	0.135381	0.0376693	0.135381	0.0208385
ENSG00000138380	CARF	0.135153	0.00064687	0.135153	0.00032002
ENSG00000122417	ODF2L	0.0137997	0.135036	0.0137997	0.00652136
ENSG00000086544	ITPKC	0.13334	0.133012	0.13334	0.132134
ENSG00000162616	DNAJB4	0.13283	0.132559	0.13283	0.114266
ENSG00000151414	NEK7	1.5556e-05	0.132198	2.1402e-09	4.8806e-08
ENSG00000137965	IFI44	0.132134	0.130569	0.132134	0.113402
ENSG00000172243	CLEC7A	0.132116	0.0107199	0.132116	0.00390673
ENSG00000243660	ZNF487	0.101947	0.132079	0.101947	0.00486788
ENSG00000158373	HIST1H2BD	0.0388927	0.0618575	0.0388927	0.131526
ENSG00000182858	ALG12	0.0947013	0.131145	0.0947013	0.130351
ENSG00000140853	NLRC5	0.0350643	0.130924	0.0350643	0.119024
ENSG00000142694	EVA1B	0.0833951	0.0833951	0.0833951	0.13067
ENSG00000109452	INPP4B	0.0168431	0.130455	0.0168431	0.0350404
ENSG00000214193	SH3D21	0.0815222	0.0815222	0.0815222	0.130205
ENSG00000036549	ZZZ3	0.129386	0.129699	0.129386	0.113583
ENSG00000224420	ADM5	0.120892	0.121453	0.129335	4.8323e-06
ENSG00000134352	IL6ST	0.010088	0.129323	0.010088	0.0703804
ENSG00000107290	SETX	0.129098	0.114116	0.129098	0.0179798
ENSG00000166925	TSC22D4	0.00098524	0.129089	0.00098524	0.0361494
ENSG00000159625	DRC7	0.12873	0.0147072	0.12873	0.00235041
ENSG00000031003	FAM13B	0.0191464	0.128225	0.0191464	0.0760451
ENSG00000141337	ARSG	0.106623	0.128168	0.106623	0.0566496
ENSG00000214226	C17orf67	0.127859	0.127859	0.127859	0.123985
ENSG00000136379	ABHD17C	0.119187	0.12783	0.119187	0.0678394
ENSG00000213047	DENND1B	0.127802	0.127802	0.0612186	0.0559877
ENSG00000120833	SOCS2	0.126519	0.127318	0.126519	0.0964746
ENSG00000108924	HLF	0.0217721	0.126908	0.0217721	0.0619582
ENSG00000115875	SRSF7	0.101792	0.126529	0.101792	0.029335
ENSG00000184588	PDE4B	0.126415	0.0682735	0.126151	0.0175768
ENSG00000100490	CDKL1	0.126415	0.126415	0.126415	0.00114219
ENSG00000205853	RFPL3S	0.125107	0.125107	0.125107	0.0883159
ENSG00000129521	EGLN3	0.125081	0.125081	0.125081	0.00181887
ENSG00000169813	HNRNPF	0.0523447	0.125077	0.0523447	0.00497867
ENSG00000196704	AMZ2	0.125029	0.0720582	0.125029	0.0254206
ENSG00000105856	HBP1	0.124905	0.0978527	0.124905	0.0819908
ENSG00000274750	HIST1H3E	0.0158352	0.0304592	0.0158352	0.124838
ENSG00000147485	PXDNL	0.124398	0.00735101	0.124398	0.00069153
ENSG00000118503	TNFAIP3	0.0767055	0.124319	0.0767055	0.106734
ENSG00000197837	HIST4H4	0.0290407	0.124221	0.0290407	0.0904622
ENSG00000136717	BIN1	0.124116	0.112346	0.124116	0.0825998
ENSG00000140854	KATNB1	0.123667	0.020144	0.123667	0.00240202
ENSG00000169976	SF3B5	0.123615	0.0432213	0.123615	0.0298414
ENSG00000184164	CRELD2	0.086969	0.123412	0.086969	0.122227
ENSG00000076928	ARHGEF1	0.122875	0.123337	0.122875	0.00076662
ENSG00000147481	SNTG1	0.122764	0.015587	0.122764	0.00466408
ENSG00000105404	RABAC1	0.120951	0.122282	0.120951	0.00162867
ENSG00000274997	HIST1H2AH	0.056792	0.122138	0.056792	0.0860982
ENSG00000230601	RP11-402G3.3	0.0224772	0.121777	0	1.1102e-16
ENSG00000132475	H3F3B	0.121754	0.0810845	0.121754	0.00634757
ENSG00000169926	KLF13	0.121394	0.0808571	0.121394	0.0471237
ENSG00000168010	ATG16L2	0.12003	0.120882	0.12003	0.106603
ENSG00000008952	SEC62	0.120354	0.120508	0.120354	0.00155881
ENSG00000105369	CD79A	0.117663	0.120469	0.117663	0.00063371
ENSG00000086548	CEACAM6	0.00708164	0.120423	0.00708164	0.00235664
ENSG00000143033	MTF2	0.0614516	0.105804	0.0614516	0.120206
ENSG00000140564	FURIN	0.119771	0.0843221	0.119771	0.0482267
ENSG00000183291	SELENOF	0.0269738	0.119388	0.0269738	0.00370136
ENSG00000155657	TTN	0.118814	0.0740455	0.118814	0.00345584
ENSG00000146021	KLHL3	0.103123	0.118717	0.103123	0.0803289
ENSG00000093183	SEC22C	0.118595	0.108997	0.118595	0.00160802
ENSG00000176124	DLEU1	0.118535	0.117605	0.118535	0.0613876
ENSG00000095380	NANS	0.0878993	0.118476	0.0878993	0.0313188
ENSG00000137673	MMP7	0.118027	0.0969077	0.118027	0.0212798
ENSG00000179630	LACC1	0.117622	0.117544	0.114847	0.113635
ENSG00000113312	TTC1	0.0395618	0.117409	0.0348094	0.00058659
ENSG00000174891	RSRC1	0.117382	0.117372	0.117382	0.00092441
ENSG00000141965	FEM1A	0.117334	0.0052718	0.117334	0.00111427
ENSG00000105372	RPS19	0.116966	0.116607	0.116966	0.00029618
ENSG00000097033	SH3GLB1	0.00908973	0.116919	0.00908973	0.00758546
ENSG00000136521	NDUFB5	0.0295006	0.116862	0.0295006	0.0559955
ENSG00000170956	CEACAM3	0.00346525	0.116859	0.00346525	0.00086012
ENSG00000136522	MRPL47	0.0288483	0.116209	0.0288483	0.055897
ENSG00000143452	HORMAD1	0.116198	0.106374	0.116198	0.0621248
ENSG00000154310	TNIK	0.00684904	0.116033	0.00684904	0.004162
ENSG00000171456	ASXL1	0.0546537	0.115993	0.0546537	0.102949
ENSG00000183625	CCR3	0.115892	0.115542	0.115892	0.010171
ENSG00000068745	IP6K2	0.0948717	0.115733	0.0893355	0
ENSG00000105409	ATP1A3	0.00088475	0.115159	0.00088475	9.6793e-05
ENSG00000120659	TNFSF11	0.11494	1.0157e-11	0.065383	3.2765e-11
ENSG00000105388	CEACAM5	0.00097953	0.114804	0.00097953	0.00034088
ENSG00000105427	CNFN	0.00199575	0.114573	0.00199575	0.00026298
ENSG00000105737	GRIK5	0.00088054	0.114552	0.00088054	0.00011994
ENSG00000267881	AC011513.3	0.00060079	0.114426	0.00060079	0.00025126
ENSG00000113448	PDE4D	0.0979598	0.114277	0.0979598	0.0375952
ENSG00000167074	TEF	0.00799038	0.11379	0.00799038	0.108048
ENSG00000054118	THRAP3	0.0776584	0.0785194	0.0776584	0.113708
ENSG00000111537	IFNG	0.0398526	0.107375	0.113429	0.0654857
ENSG00000130227	XPO7	0.113038	0.0965443	0.113038	0.054805
ENSG00000129422	MTUS1	0.0854822	0.112883	0.0854822	0.0268923
ENSG00000006210	CX3CL1	0.112869	0.00178782	0.112869	0.000371
ENSG00000138835	RGS3	0.0794951	0.112453	0.0794951	0.0451625
ENSG00000124920	MYRF	0.112388	0.112085	0.112388	0.102918
ENSG00000198604	BAZ1A	0.00340776	0.0164916	0.00340776	0.112276
ENSG00000111144	LTA4H	0.112092	0.108149	0.112092	0.0120101
ENSG00000081154	PCNP	0.0279539	0.11178	0.0279539	0.110935
ENSG00000111348	ARHGDIB	0.0581605	0.111723	0.0581605	0.0842752
ENSG00000175376	EIF1AD	0.00013671	0.111666	9.6125e-05	0.00820332
ENSG00000175334	BANF1	0.00012871	0.111659	8.8694e-05	0.00819555
ENSG00000196628	TCF4	0.111154	0.0720804	0.111154	0.0346397
ENSG00000276966	HIST1H4E	0.0283471	0.0423192	0.0283471	0.110998
ENSG00000176720	BOK				0.110912
ENSG00000143333	RGS16	0.0414264	0.11075	0.0414264	0.0526597
ENSG00000144579	CTDSP1	0.00534535	0.110738	0.00534535	0.0725873
ENSG00000081791	KIAA0141	2.6669e-05	0.110444	3.719e-10	0.0763607
ENSG00000112584	FAM120B	0.110059	0.108728	0.110059	0.0988251
ENSG00000147601	TERF1	0.0111879	0.110005	0.0111879	0.0858059
ENSG00000125775	SDCBP2	0.041392	0.109891	0.041392	0.0535981
ENSG00000130038	CRACR2A	0.109556	0.107162	0.109556	0.0738774
ENSG00000251247	ZNF345	0.109422	0.040096	0.109422	0.0528369
ENSG00000153048	CARHSP1	0.0230241	0.10941	0.0230241	0.0245597
ENSG00000138448	ITGAV	0.108641	0.106331	0.108641	0.109227
ENSG00000120899	PTK2B	0.0859955	0.108978	0.0859955	0.0561884
ENSG00000169189	NSMCE1	0.0440743	0.108738	0.0440743	1.2535e-10
ENSG00000281883	RP11-65B7.2	0.108587	0.108587	0.1061	0.105131
ENSG00000197208	SLC22A4	0.10374	0.108576	0.0181651	0.0248863
ENSG00000173193	PARP14	0.107162	0.10851	0.107162	0.00313857
ENSG00000030419	IKZF2	0.107913	0.0609049	0.107913	0.001754
ENSG00000274618	HIST1H4F	0.0139305	0.0179742	0.0139305	0.107816
ENSG00000112851	ERBIN	0.106503	0.107367	0.106503	0.0344523
ENSG00000275713	HIST1H2BH	0.0153216	0.0256212	0.0153216	0.1071
ENSG00000186860	KRTAP17-1	0.00042738	0.106877	0.00042738	0.0591772
ENSG00000163466	ARPC2	0.0996535	0.106845	0.0996535	0.0678791
ENSG00000116641	DOCK7	0.106372	0.103685	0.106372	0.0964501
ENSG00000142002	DPP9	0.106349	0.0689665	0.106349	0.0330555
ENSG00000198218	QRICH1	0.105884	0.105892	0.00537504	0
ENSG00000110848	CD69	0.091064	0.105474	0.091064	0.00145099
ENSG00000113532	ST8SIA4	0.0509293	0.105103	0.0509293	0.011019
ENSG00000197183	NOL4L	0.073533	0.104682	0.073533	0.0911803
ENSG00000197442	MAP3K5	0.0879444	0.104188	0.0879444	0.0902282
ENSG00000165682	CLEC1B	0.104154	0.00259138	0.104154	0.00151595
ENSG00000129084	PSMA1	0.0873516	0.103641	0.0873516	0.00734417
ENSG00000152558	TMEM123	0.103563	0.0928064	0.103563	0.0234209
ENSG00000145721	LIX1	0.0529866	0.0946234	0.0528154	0.103381
ENSG00000178951	ZBTB7A	0.0523909	0.103304	0.0523909	0.0720026
ENSG00000079691	CARMIL1	0.0353723	0.103265	0.0353723	0.0289731
ENSG00000170802	FOXN2	0.0635639	0.102907	0.0635639	0.046128
ENSG00000161960	EIF4A1	0.102161	0.102852	0.102161	0.00211873
ENSG00000185130	HIST1H2BL	0.102697	0.0457316	0.102697	0.0280719
ENSG00000122378	FAM213A	4.1123e-06	0.0851548	1.7616e-11	0.102575
ENSG00000143537	ADAM15	0.0966634	0.0966736	0.0966634	0.102346
ENSG00000196747	HIST1H2AI	0.102306	0.0453407	0.102306	0.0277766
ENSG00000196372	ASB13	0.0921548	0.101718	0.0921548	0.00149591
ENSG00000186075	ZPBP2	0.0844664	0.0850531	0.0853119	0.101604
ENSG00000164597	COG5	0.0387304	0.101363	0.0387304	0.0857471
ENSG00000100012	SEC14L3	0.0772066	0.0992299	0.0772066	0.101199
ENSG00000185627	PSMD13	0.00175411	0.101152	0.00175411	0.0915806
ENSG00000124782	RREB1	0.10094	0.0154394	0.10094	0.00699526
ENSG00000175606	TMEM70	0.100913	0.0526871	0.100913	0.0375528
ENSG00000108312	UBTF	0.100048	0.10074	0.100048	1.0676e-07
ENSG00000142751	GPN2	0.00189695	0.100711	0.00189695	0.00685188
ENSG00000100060	MFNG	0.100269	0.100269	0.100269	0.00037195
ENSG00000134245	WNT2B	0.100221	0.100221	0.100221	0.0825241
ENSG00000125746	EML2	0.0774526	0.100038	0.0788538	0.00178915
ENSG00000163606	CD200R1	0.0999499	0.0194292	0.0999499	0.00173875
ENSG00000256235	SMIM3	0.0999348	0	0.0961034	0
ENSG00000161040	FBXL13	0.0997481	0.0339534	0.0997481	0.00189947
ENSG00000073067	CYP2W1	0.00355519	0.099392	0.00355519	0.0726027
ENSG00000142208	AKT1	0.0992737	0.0991425	0.0992737	0.00086516
ENSG00000121797	CCRL2	0.0992653	0.00115362	0.0992653	3.4947e-05
ENSG00000276368	HIST1H2AJ	0.0963824	0.0992047	0.0963824	0.069105
ENSG00000273703	HIST1H2BM	0.0963824	0.0992047	0.0963824	0.069105
ENSG00000163596	ICA1L	0.0990789	0.0384654	0.0990789	0.0365944
ENSG00000277157	HIST1H4D	0.00943115	0.0245067	0.00943115	0.0989685
ENSG00000100888	CHD8	0.0557764	0.0987092	0.0557764	0.0470093
ENSG00000141646	SMAD4	0.0484748	0.098684	0.0484748	0.0367249
ENSG00000138670	RASGEF1B	0.09837	0.0448541	0.09837	0.00946933
ENSG00000010539	ZNF200	0.0418194	0.0983626	0.0418194	0.0518347
ENSG00000128606	LRRC17	0.098333	0.0905779	0.098333	0.00021173
ENSG00000129255	MPDU1	0.00369759	0.0983144	0.00369759	0.00113876
ENSG00000153936	HS2ST1	0.00581289	0.0982431	0.00581289	0.0036851
ENSG00000196950	SLC39A10	0.0644402	0.0982049	0.0644402	0.0407279
ENSG00000101189	MRGBP	0.00327202	0.0981826	0.00327202	0.05931
ENSG00000001084	GCLC	0.0901257	0.0980314	0.0901257	0.0663122
ENSG00000112182	BACH2	0.0975985	0.0975985	0.091194	0.0908377
ENSG00000132471	WBP2	0.0975328	0.00179775	0.0975328	0.00028203
ENSG00000126337	KRT36	0.00115735	0.0972169	0.00115735	0.0548573
ENSG00000134160	TRPM1	0.0632332	0.0971159	0.0632332	0.0689449
ENSG00000041982	TNC	0.0970991	2.1336e-11	1.6868e-11	0
ENSG00000145246	ATP10D	0.0970669	0.00197924	0.0970669	0.00032722
ENSG00000140993	TIGD7	0.0290121	0.0968636	0.0290121	0.0533264
ENSG00000275663	HIST1H4G	0.00969896	0.0764315	0.00969896	0.0968163
ENSG00000184227	ACOT1	0.0966017	4.3244e-05	0.0731733	9.0753e-06
ENSG00000198369	SPRED2	0.096581	0.0448371	0.096581	0.0303786
ENSG00000197903	HIST1H2BK	0.0965774	0.00015913	0.0965774	2.524e-06
ENSG00000099204	ABLIM1	0.0459516	0.0965118	0.0459516	0.0199239
ENSG00000110344	UBE4A	0.0738017	0.0964619	0.0738017	0.0275552
ENSG00000127838	PNKD	0.0880839	0.0961375	0.0880839	0.0503645
ENSG00000129226	CD68	0.0952711	0.0960859	0.0952711	0.00052825
ENSG00000134852	CLOCK	0.0838421	0.0960348	0.0838421	0.0163215
ENSG00000108932	SLC16A6	0.00150058	0.0955747	0.00150058	0.0433914
ENSG00000179133	C10orf67	0.0950729	0.095037	0.0950729	0.0925963
ENSG00000134321	RSAD2	0.0850149	0.0946963	0.0850149	0.00965274
ENSG00000074266	EED	0.037235	0.0940874	0.037235	0.00581407
ENSG00000104325	DECR1	0.0935359	0.0917002	0.0935359	0.0940004
ENSG00000115866	DARS	0.0788645	0.0936814	0.0788645	0.0227874
ENSG00000175779	C15orf53	0.0136693	0.0935689	0.0136693	0.0781479
ENSG00000047365	ARAP2	0.0933462	0.0726973	0.0933462	0.0575155
ENSG00000099995	SF3A1	2.752e-05	0.0917325	2.752e-05	0.0933431
ENSG00000239282	GATSL3	6.3047e-05	0.0917087	6.3047e-05	0.0932974
ENSG00000135164	DMTF1	0.059483	0.0929319	0.059483	0.00685642
ENSG00000101188	NTSR1	0.00334846	0.0927048	0.00334846	0.0551451
ENSG00000005810	MYCBP2	0.0717872	0.0923576	0.0717872	0.00962153
ENSG00000131910	NR0B2	0.00050432	0.0920648	0.00050432	0.00184624
ENSG00000168028	RPSA	0.0917782	0.0782579	0.0917782	0.0437291
ENSG00000066248	NGEF	0.00147227	0.0632639	0.00147227	0.0917593
ENSG00000106351	AGFG2	0.0917344	0.0312786	0.0917344	0.00831472
ENSG00000050730	TNIP3	0.0591203	0.0915793	0.0591203	0.0200875
ENSG00000130511	SSBP4	0.0915772	0.0915772	0.0915772	0.0816132
ENSG00000149716	ORAOV1	0.0120937	0.0913293	0.0120937	0.00337844
ENSG00000171827	ZNF570	9.8103e-05	0.0693852	9.8103e-05	0.0911583
ENSG00000096872	IFT74	0.0695685	0.0910588	0.0695685	0.0550049
ENSG00000180596	HIST1H2BC	0.0349705	0.0569632	0.0349705	0.0910023
ENSG00000180573	HIST1H2AC	0.0349728	0.0569654	0.0349728	0.0910023
ENSG00000175711	B3GNTL1	0.0907826	0.0148109	0.0907826	0.0117782
ENSG00000146094	DOK3	0.00367228	0.0906001	0.00367228	0.0601429
ENSG00000176635	HORMAD2	0.0905902	0.0324819	0.0905902	0.0310611
ENSG00000122483	CCDC18	0.0745952	0.0841642	0.0745952	0.090582
ENSG00000182511	FES	0.0905205	0.0877778	0.0905205	0.0612017
ENSG00000170035	UBE2E3	0.030828	0.0903475	0.0296866	0.069875
ENSG00000010810	FYN	0.0706187	0.0903348	0.0706187	0.0159266
ENSG00000087237	CETP	0.00256914	0.0903332	0.00256914	0.0594404
ENSG00000178188	SH2B1	0.0651448	0.0493655	0.0901915	0.076493
ENSG00000151474	FRMD4A	0.090016	0.090016	0.090016	0.0510312
ENSG00000261794	GOLGA8H	0.0558557	0.0900065	0.0558557	0.0681228
ENSG00000074706	IPCEF1	0.0896283	0.086765	0.089629	0.0221103
ENSG00000187742	SECISBP2	0.0446808	0.089562	0.0446808	0.0393648
ENSG00000115216	NRBP1	0.0894353	0.0893957	0.0786758	0.00699946
ENSG00000115241	PPM1G	0.0894065	0.0894184	0.0786678	0.00700246
ENSG00000115234	SNX17	0.0893505	0.0893482	0.0786194	0.00699839
ENSG00000233822	HIST1H2BN	0.0893363	0.0474184	0.0893363	0.0374692
ENSG00000283516	RP11-77H9.1	0.00425881	0.0893324	0.00425881	0.0230903
ENSG00000118046	STK11	0.00211154	0.0889945	6.4048e-08	0.0227966
ENSG00000115474	KCNJ13	1.2926e-10	0.0632639	4.2065e-10	0.0889158
ENSG00000077044	DGKD	0.0643452	0.0632639	0.0678138	0.0887471
ENSG00000170638	TRABD	0.00133917	0.0887273	0.00133917	0.0828727
ENSG00000170289	CNGB3	0.0887083	0.005214	0.0887083	0.00123293
ENSG00000156973	PDE6D	0.00275295	0.066222	0.00275295	0.0886814
ENSG00000164659	KIAA1324L	0.0652954	0.0886365	0.0652954	0.00468003
ENSG00000244122	UGT1A7	0	0.0664754	0	0.0886075
ENSG00000166224	SGPL1	0.0837478	0.0885693	0.0837478	0.0515667
ENSG00000130561	SAG	0.0643452	0.0632639	0.0678138	0.0885178
ENSG00000241635	UGT1A1	0	0.0632639	0	0.0885178
ENSG00000143393	PI4KB	0.0884485	0.0800867	0.0884485	0.0470018
ENSG00000040933	INPP4A	0.0637728	0.0881975	0.0637728	0.0365306
ENSG00000143355	LHX9	1.1838e-06	0.0024593	3.8e-10	0.0881322
ENSG00000160593	JAML	0.0587112	0.0880625	0.0587112	0.0304578
ENSG00000112701	SENP6	0.0563152	0.0880597	0.0563152	0.0102373
ENSG00000155100	OTUD6B	5.8232e-05	0.0848793	5.8232e-05	0.0879626
ENSG00000113578	FGF1	5.8936e-05	0.00402747	1.1531e-09	0.0879266
ENSG00000151692	RNF144A	0.0761979	0.087648	0.0761979	0.00814476
ENSG00000172354	GNB2	0.0872118	0.0856144	0.0872118	0.00846482
ENSG00000090905	TNRC6A	0.0579128	0.0871049	0.0579128	0.076683
ENSG00000164403	SHROOM1	0.046132	0.00193372	0.0871048	2.2915e-06
ENSG00000164823	OSGIN2	3.3172e-05	0.0847067	3.3172e-05	0.0870315
ENSG00000143891	GALM	0.0377322	0.087031	0.0377322	0.0180988
ENSG00000173848	NET1	0.0272925	0.0866656	0.0272925	0.00449797
ENSG00000143515	ATP8B2	0.0575852	0.0852064	0.0575852	0.0864059
ENSG00000243509	TNFRSF6B	0.0863955	0.0702833	0.0863955	0.085795
ENSG00000180251	SLC9A4	0.086054	0.086054	0.0751041	0.065205
ENSG00000258818	RNASE4	0.0564207	0.0859705	0.0564207	0.0205504
ENSG00000214274	ANG	0.0564016	0.0859514	0.0564016	0.0205393
ENSG00000140995	DEF8	0.0825682	0.0857576	0.0825682	0.0408596
ENSG00000187790	FANCM	0.0547862	0.0856852	0.0547862	0.0228183
ENSG00000103005	USB1	0.00573406	0.0854694	0.00573406	0.00832482
ENSG00000055208	TAB2	0.0821221	0.0853851	0.0821221	0.0636986
ENSG00000163166	IWS1	0.0201196	0.0853132	0.0201196	0.038059
ENSG00000132382	MYBBP1A	0.0852792	0.0852792	0.0852792	0.0606211
ENSG00000254093	PINX1	0.0852495	0.0847755	0.0852495	0.0630022
ENSG00000166188	ZNF319	0.00546116	0.0852172	0.00546116	0.00832358
ENSG00000047457	CP	0.0851689	0.0305283	0.0851689	0.00180508
ENSG00000163156	SCNM1	0.0197047	0.0850698	0.0197047	0.0480223
ENSG00000163154	TNFAIP8L2	0.0195912	0.0849562	0.0195912	0.0480192
ENSG00000167981	ZNF597	0.0711949	0.0848587	0.0711949	0.0470607
ENSG00000182742	HOXB4	0.0845717	0.0478483	0.0845717	0.0165718
ENSG00000100316	RPL3	0.0845322	0.084554	1.1159e-07	0.00576179
ENSG00000163755	HPS3	0.0845038	0.0500283	0.0845038	0.00685373
ENSG00000144749	LRIG1	0.0303527	0.0842795	0.0303527	0.00723468
ENSG00000100442	FKBP3	0.0533641	0.0841799	0.0533641	0.022576
ENSG00000109171	SLAIN2	0.0788063	0.0787538	0.0788063	0.0840834
ENSG00000196208	GREB1	0.0824238	0.0839624	0.0824238	0.0369618
ENSG00000053254	FOXN3	0.0591754	0.0838097	0.0591754	0.0211792
ENSG00000152147	GEMIN6	0.0365429	0.0835547	0.0365429	0.0207939
ENSG00000170340	B3GNT2	0.08231	0.0829546	0.08231	1.0821e-12
ENSG00000170852	KBTBD2	0.0449727	0.0826611	0.0449727	0.0224235
ENSG00000101040	ZMYND8	0.0731403	0.0825068	0.0731403	0.0229687
ENSG00000180806	HOXC9	0.00663716	0.0823685	0.00663716	0.0549411
ENSG00000138674	SEC31A	0.0566189	0.082202	0.0566189	0.0189434
ENSG00000101596	SMCHD1	0.0821024	0.0821024	0.0821024	0.0773586
ENSG00000167487	KLHL26	0.00020335	0.0820022	0.00020335	0.0705913
ENSG00000172037	LAMB2	0.0817984	0.0817984	0.00040401	0
ENSG00000112118	MCM3	0.077557	0.0816099	0.077557	0.021925
ENSG00000156136	DCK	0.0816033	0.078796	0.0816033	0.00273801
ENSG00000197622	CDC42SE1	0.0168168	0.0815766	0.0168168	0.0473546
ENSG00000277775	HIST1H3F	0.00861684	0.0721684	0.00861684	0.0814813
ENSG00000186684	CYP27C1	0.081434	0.0615993	0.081434	0.0417536
ENSG00000142875	PRKACB	0.0419334	0.0814098	0.0419334	0.0157678
ENSG00000012061	ERCC1	0.0410302	0.0812708	0.0410302	0.00352318
ENSG00000197153	HIST1H3J	0.0801411	0.081156	0.0801411	0.0480077
ENSG00000187033	SAMD7	0.0258414	0.0809168	0.0258414	0.0190885
ENSG00000164587	RPS14	0	0.0769805	0	0.0807108
ENSG00000140396	NCOA2	0.0328143	0.080673	0.0328143	0.0216919
ENSG00000119919	NKX2-3	0.079292	0.0784096	0.0806728	0.0655168
ENSG00000197061	HIST1H4C	0.013309	0.0391388	0.013309	0.0806454
ENSG00000135749	PCNX2	0.0805955	0.0805955	0.0805955	0.0464752
ENSG00000116703	PDC	0.0804028	0.00045717	0.0804028	0.00010727
ENSG00000145725	PPIP5K2	0.0802807	0.0688806	0.0802807	0.00576187
ENSG00000262180	OCLM	0.0318208	0.0802079	0.0318208	0.0598439
ENSG00000121210	KIAA0922	0.045344	0.0801154	0.045344	0.00721286
ENSG00000125744	RTN2	0.0378325	0.0799742	0.0378579	0.00352714
ENSG00000104897	SF3A2	0.0796034	0.0778979	0.0796034	0.00678758
ENSG00000189050	RNFT1	0.0795341	0.073725	0.0708289	0.0540941
ENSG00000134250	NOTCH2	0.0273866	0.0273866	0.0273866	0.0793698
ENSG00000095637	SORBS1	0.0157408	0.0792768	0.0157408	0.0531003
ENSG00000116704	SLC35D1	0.0792094	0.0137302	0	0
ENSG00000165660	FAM175B	0.078946	0.078946	0.078946	0.079052
ENSG00000026751	SLAMF7	2.5184e-05	0.0787494	2.5184e-05	0.0646711
ENSG00000104886	PLEKHJ1	0.0785646	0.0770857	0.0785646	0.00659367
ENSG00000152601	MBNL1	0.0426001	0.078563	0.0426001	0.0133164
ENSG00000174718	KIAA1551	0.0554379	0.0785026	0.0554379	0.0165779
ENSG00000152270	PDE3B	0.0193552	0.0784382	0.0193552	0.00616141
ENSG00000179071	CCDC89	0.0344446	0.0783702	0.0344446	0.0058497
ENSG00000212658	KRTAP29-1	0.0306297	0.0780263	0.0306297	0.0452995
ENSG00000157765	SLC34A2	0.0779428	7.9055e-06	0.0616723	0.00065134
ENSG00000115423	DNAH6	0.0512925	0.0779098	0.0512925	0.0103397
ENSG00000136504	KAT7	0.0777818	0.0752205	0.0777818	0.00290358
ENSG00000140632	GLYR1	0.0773722	0.0742562	0.0773722	0.0717967
ENSG00000137101	CD72	0.0773427	0.021883	0.0773427	0.0187848
ENSG00000185002	RFX6	0.0771308	0.0771308	0.0771308	0.0705397
ENSG00000108443	RPS6KB1	0.0622439	0.0500071	0.067647	0.0771198
ENSG00000134531	EMP1	0.0770749	0.0728076	0.0770749	0.0644955
ENSG00000236543	RP11-98L5.5	0.0769455	0.0769455	0.0769455	0
ENSG00000115718	PROC	0.030141	0.0768553	0.030141	0.0466668
ENSG00000128536	CDHR3	0.0251741	0.0768232	0.0251741	0.0229541
ENSG00000064886	CHI3L2	0.0757803	0.0768156	0.0757803	0.0523272
ENSG00000184925	LCN12	0.0767696	0.0122162	0.0767696	0
ENSG00000168334	XIRP1	0.0767551	0.0538683	0.0767551	0.0256022
ENSG00000125826	RBCK1	0.0756882	0.0763503	0.0756882	0.0494294
ENSG00000171476	HOPX	0.0762701	0.0117817	0.0762701	0.00224712
ENSG00000140575	IQGAP1	0.0529264	0.0761284	0.0529264	0.0404873
ENSG00000188452	CERKL	0.0615674	0.0760763	0.0594049	0.0698746
ENSG00000128683	GAD1	0.0759773	0.0752961	0.0759773	0.0291488
ENSG00000085831	TTC39A	0.0757931	0.0758607	0.0757931	0.0303546
ENSG00000107614	TRDMT1	0.0757643	0.0530309	0.0757643	0.0106527
ENSG00000144451	SPAG16	0.0114904	0.0757534	0.0114904	0.00638746
ENSG00000134970	TMED7	0.0252252	0.0756403	0.0252252	0.031033
ENSG00000162869	PPP1R21	0.0286411	0.0755244	0.0286411	0.0301583
ENSG00000159069	FBXW5	0.0752974	0.00963469	0.0752974	0
ENSG00000176018	LYSMD3	0.00355093	0.0752619	0.00355093	0.00108487
ENSG00000105245	NUMBL	0.075196	0.0115761	0.075196	0.0107021
ENSG00000137055	PLAA	0.0709953	0.0750937	0.0709953	0.0452376
ENSG00000070214	SLC44A1	0.0749655	0.0733582	0.0749655	0.0405863
ENSG00000138744	NAAA	0.0535547	0.0749515	0.0535547	0.0318838
ENSG00000220201	ZGLP1	0.0729454	0.0748828	2.0834e-07	9.1793e-06
ENSG00000114742	WDR48	0.0446038	0.0746546	0.0446038	0.0447269
ENSG00000121104	FAM117A	0.0746301	0.0718707	0.0746301	0.0024357
ENSG00000125637	PSD4	0.0701139	0.0745039	0.0701139	0.0535229
ENSG00000168488	ATXN2L	0.043252	0.0517633	0.0594077	0.0744993
ENSG00000185955	C7orf61	0.0005192	0.0744607	0.0005192	0.0201248
ENSG00000038274	MAT2B	0.033079	0.0744543	0.033079	0.0364561
ENSG00000122966	CIT	0.0710779	0.0743832	0.0710779	0.0346331
ENSG00000118515	SGK1	0.0742862	0.0433934	0.0742862	0.00800304
ENSG00000140650	PMM2	0.0356562	0.0742402	0.0356562	0.0156542
ENSG00000145779	TNFAIP8	0.0402921	0.0740822	0.0402921	0.0153497
ENSG00000168158	OR2C1	0.00125267	0.0739993	0.00125267	0.0368855
ENSG00000196139	AKR1C3	0.00687141	0.0738031	0.00687141	0.0254082
ENSG00000156265	MAP3K7CL	0.0517938	0.0736996	0.0517938	0.0281692
ENSG00000172775	FAM192A	0.00445716	0.0557821	0.00445716	0.0736383
ENSG00000205045	SLFN12L	0.0714174	0.0732687	0.0714174	0.0141982
ENSG00000176919	C8G	0.0732057	0.00865229	0.0732057	0
ENSG00000072401	UBE2D1	0.0667417	0.0726408	0.0667417	0.0702548
ENSG00000129673	AANAT	0.0724516	0.00303379	0.0724516	0.00059712
ENSG00000077147	TM9SF3	0.0724294	0.0109546	0.0724294	0.00052234
ENSG00000121966	CXCR4	0.04292	0.0724003	0.04292	0.0225569
ENSG00000101558	VAPA	0.00647703	0.0721874	0.00647703	0.0394197
ENSG00000065526	SPEN	0.044728	0.0720832	0.044728	0.0262213
ENSG00000166912	MTMR10	0.0287349	0.0720662	0.0287349	0.042834
ENSG00000107223	EDF1	0.0716748	0.00126647	0.0716748	0
ENSG00000165383	LRRC18	0.0010405	0.0716656	0.0010405	0.0003843
ENSG00000152689	RASGRP3	0.0715424	0.0443018	0.0715424	0.00696351
ENSG00000106330	MOSPD3	0.0715215	0.00899813	0.0715215	0.00255236
ENSG00000164733	CTSB	0.0331016	0.0712947	0.0331016	0.00783082
ENSG00000138663	COPS4	0.0568978	0.0712842	0.0568978	0.0207191
ENSG00000232196	MTRNR2L4	0.0243621	0.0711737	0.0243621	0.0385126
ENSG00000173950	XXYLT1	0.0710049	0.0461434	0.0710049	0.0204016
ENSG00000254788	CKLF-CMTM1	0.0282931	0.0708443	0.0282931	0.0128853
ENSG00000144320	LNPK	0.0703582	0.0707257	0.0703582	0.00145535
ENSG00000033170	FUT8	0.0579352	0.0706217	0.0579352	0.0374737
ENSG00000267127	RP11-795F19.5	0.0705679	0.0705679	0.0705679	0.0677593
ENSG00000105865	DUS4L	0.00797053	0.0705283	0.00797053	0.0578962
ENSG00000196642	RABL6	0.0704451	0.0253601	0.0704451	0
ENSG00000109861	CTSC	0.0704435	0.0338819	0.0704435	0.00950239
ENSG00000204954	C12orf73	0.0466607	0.0702252	0.0466607	0.0221395
ENSG00000165118	C9orf64	0.0661038	0.0702198	0.0661038	0.0297513
ENSG00000128519	TAS2R16	0.00101516	0.0702155	0.00101516	0.00047806
ENSG00000156273	BACH1	0.0450839	0.0701842	0.0450839	0.0300089
ENSG00000065000	AP3D1	0.0488646	0.0701481	0.0488646	0.00767611
ENSG00000171174	RBKS	0.0516286	0.0516432	0.0701053	0.0630525
ENSG00000100938	GMPR2	0.0476243	0.0700881	0.0476243	0.0217931
ENSG00000149573	MPZL2	0.0484471	0.0700032	0.0484471	0.0254196
ENSG00000135905	DOCK10	0.0495944	0.0699494	0.0495944	0.0137282
ENSG00000100393	EP300	0.0694745	0.0698826	0.0694745	0.00128935
ENSG00000128641	MYO1B	0.069809	0.0698009	0.069809	0.0004759
ENSG00000165152	TMEM246	0.0488978	0.0697717	0.0488978	0.0188312
ENSG00000101203	COL20A1	0.0697309	0.0100135	0.0697309	0.00485811
ENSG00000118094	TREH	0.039231	0.0697129	0.039231	0.0405948
ENSG00000172551	MUCL1	0.0635761	0.0696136	0.0635761	0.0115505
ENSG00000171401	KRT13	0.00398702	0.0695	0.00398702	0.0405223
ENSG00000104885	DOT1L	0.0488868	0.0694422	0.0488868	0.00744881
ENSG00000172215	CXCR6	0.00821071	0.0693927	0.00821071	0.00595472
ENSG00000110435	PDHX	0.0250695	0.0693325	0.0250695	0.0409984
ENSG00000008324	SS18L2	0.0693321	0.0583641	0.0693321	0.00099716
ENSG00000198353	HOXC4	0.0104982	0.0692925	0.0104982	0.0499827
ENSG00000165525	NEMF	0.0692717	0.0505681	0.0692717	0.0186909
ENSG00000138640	FAM13A	0.0573987	0.0692312	0.0573987	0.050484
ENSG00000164116	GUCY1A3	0.0689728	0.00410147	0.0689728	0.00255028
ENSG00000175305	CCNE2	0.0152293	0.0689476	0.0152293	0.00271192
ENSG00000185651	UBE2L3	0.0491924	0.0689405	0.0491924	0.063267
ENSG00000235109	ZSCAN31	0.0689271	0.0209596	0.0689271	0.0143803
ENSG00000072682	P4HA2	0.0688764	0.0688764	0.0119965	0.00930577
ENSG00000173575	CHD2	0.057929	0.068703	0.057929	0.0112017
ENSG00000168298	HIST1H1E	0.0226143	0.0613037	0.0226143	0.0685319
ENSG00000111145	ELK3	0.0684713	0.0161919	0.0684713	0.00039119
ENSG00000151704	KCNJ1	0.0683921	0.0616253	0.0683921	0.0214416
ENSG00000100664	EIF5	0.0683745	0.0683568	0.0674981	0.0619998
ENSG00000283039	KLF18	0.00016737	0.0683268	0.00016737	0.00015854
ENSG00000107611	CUBN	0.0683103	0.0427534	0.0683103	0.00862946
ENSG00000147443	DOK2	0.0682181	0.0664963	0.0682181	0.00859394
ENSG00000110375	UPK2	0.0580654	0.0682148	0.0580654	0.0509085
ENSG00000113595	TRIM23	0.0471034	0.0680985	0.0471034	0.0251457
ENSG00000152804	HHEX	0.0680866	0.0395416	0.0680866	0.0218149
ENSG00000023608	SNAPC1	0.06805	0.0630936	0.06805	0.00688834
ENSG00000092200	RPGRIP1	0.00637997	0.068041	0.00637997	0.0360823
ENSG00000121064	SCPEP1	0.0679591	0.00359514	0.0679591	0.00328512
ENSG00000126432	PRDX5	4.0298e-05	7.8835e-06	0.067956	0.0517133
ENSG00000173113	TRMT112	4.0298e-05	7.8835e-06	0.067956	0.0517133
ENSG00000118971	CCND2	0.0596302	0.0678719	0.0596302	0.0149926
ENSG00000171791	BCL2	0.0591939	0.0678699	0.0591939	0.0117968
ENSG00000139679	LPAR6	0.0253802	0.0677953	0.0253802	0.00132391
ENSG00000130294	KIF1A	0.067667	0.00377974	0.0484542	0.00059344
ENSG00000073849	ST6GAL1	0.00644838	0.0676663	0.00644838	0.0092726
ENSG00000162302	RPS6KA4	8.9816e-06	0.0136242	0.0256111	0.0676164
ENSG00000109475	RPL34	0.0251489	0.0676152	0.0251489	0.0231114
ENSG00000155906	RMND1	0.0398776	0.0674567	0.0398776	0.0161263
ENSG00000145703	IQGAP2	0.0674561	0.0291275	0.0674561	0.00835733
ENSG00000137103	TMEM8B	0.0674506	0.0144994	0.0674506	0.0105016
ENSG00000137133	HINT2	0.0674133	0.0143162	0.0674133	0.0104588
ENSG00000155849	ELMO1	0.0195605	0.0673207	0.0195605	0.0353096
ENSG00000097021	ACOT7	0.0629002	0.0672882	0.0629002	0.0359468
ENSG00000143363	PRUNE1	0.00106914	0.0672819	0.00106914	0.0384592
ENSG00000169398	PTK2	0.0622797	0.067226	0.0622797	0.0178895
ENSG00000177943	MAMDC4	0.0672065	0.00221108	0.0672065	0
ENSG00000163539	CLASP2	0.0433101	0.067107	0.0433101	0.00571309
ENSG00000121067	SPOP	0.0670879	0.0314573	0.0670879	0.0018031
ENSG00000143409	MINDY1	0.00154757	0.0670784	0.00154757	0.0384446
ENSG00000132470	ITGB4	0.0668594	0.0668594	0.0668594	0.00262538
ENSG00000197555	SIPA1L1	0.0215709	0.0666942	0.0215709	0.0238077
ENSG00000133313	CNDP2	0.066549	0.0642934	0.066549	0.00875114
ENSG00000103479	RBL2	0.0577236	0.0664651	0.0577236	0.03264
ENSG00000129535	NRL	0.0663999	0.043458	0.0663999	0.0145152
ENSG00000282988	HIST1H3D	0.0188743	0.0129014	0.0188743	0.0663634
ENSG00000277224	HIST1H2BF	0.0188675	0.0128945	0.0188675	0.0663632
ENSG00000092345	DAZL	0.0342872	0.0663632	0.0342872	0.00164531
ENSG00000137076	TLN1	0.0663434	0.0663408	0.0663434	0.0567947
ENSG00000196866	HIST1H2AD	0.0188699	0.0128969	0.0188699	0.0663165
ENSG00000150637	CD226	0.0663094	0.0293846	0.0663094	0.00854625
ENSG00000188163	FAM166A	0.0662162	0.00130478	0.0662162	0
ENSG00000123395	ATG101	0.00297906	0.0662152	0.00297906	0.0471855
ENSG00000168575	SLC20A2	0.0614133	0.0662142	0.0614133	0.0618818
ENSG00000205707	ETFRF1	0.0300982	0.0661734	0.0300982	0.00744536
ENSG00000163155	LYSMD1	0.00063154	0.0661622	0.00063154	0.0383777
ENSG00000049618	ARID1B	0.0493133	0.0661012	0.0493133	0.0108212
ENSG00000134109	EDEM1	0.00907806	0.0660985	0.00907806	0.0212064
ENSG00000136436	CALCOCO2	0.0660605	0.0423105	0.0660605	0.00110236
ENSG00000141384	TAF4B	0.0461891	0.0660357	0.0461891	0.00419285
ENSG00000090382	LYZ	0.00086679	0.00395938	0.00844308	0.0660321
ENSG00000054148	PHPT1	0.0659758	0.0369029	0.0659758	0
ENSG00000065809	FAM107B	0.0464025	0.0659261	0.0464025	0.00847078
ENSG00000146830	GIGYF1	0.0657594	0.065837	0.0657594	0.0188479
ENSG00000187951	ARHGAP11B	0.0657557	0.00798685	0.0657557	0.00024088
ENSG00000121073	SLC35B1	0.0438357	0.0656887	0.0438357	0.00169563
ENSG00000175806	MSRA	0.0435202	0.0654908	0.0435202	0.050519
ENSG00000153815	CMIP	0.0252344	0.0654453	0.0252344	0.0212285
ENSG00000116285	ERRFI1	0.0650718	0.0653495	0.0433081	0.0411362
ENSG00000229894	GK3P	0.0652538	0.0043115	0.0652538	0.00050747
ENSG00000134249	ADAM30	0.0220069	0.0223614	0.0220069	0.065229
ENSG00000275221	HIST1H2AK	0.0652168	0.0347951	0.0652168	0.0268897
ENSG00000143390	RFX5	0.0651554	0.0497173	0.0651554	0.0300895
ENSG00000100897	DCAF11	0.0651355	0.0417086	0.0651355	0.0139713
ENSG00000206531	CD200R1L	0.0650777	0.00265273	0.0650777	0.00034265
ENSG00000117505	DR1	0.0538463	0.063096	0.0538463	0.0649369
ENSG00000163659	TIPARP	0.0555595	0.0648861	0.0555595	0.0237344
ENSG00000107175	CREB3	0.0647892	0.0647866	0.0647892	0.0565977
ENSG00000168769	TET2	0.0646366	0.0590025	0.0646366	0.0087373
ENSG00000169208	OR10G3	0.0646189	0.0614484	0.0646189	0.0342091
ENSG00000164941	INTS8	0.0448283	0.0645679	0.0448283	0.00612201
ENSG00000155561	NUP205	0.0645073	0.0488307	0.0645073	0.00580881
ENSG00000121897	LIAS	0.0643655	0.0583878	0.0643655	0.00203988
ENSG00000048740	CELF2	0.0360579	0.0643405	0.0360579	0.0188701
ENSG00000254505	CHMP4A	0.0127358	0.0643262	0.0127358	0.0238069
ENSG00000123200	ZC3H13	0.0641963	0.0540606	0.0641963	0.00454884
ENSG00000105642	KCNN1	0.0641558	0.00582421	0.0641558	0.00023619
ENSG00000164440	TXLNB	0.045929	0.0640021	0.045929	0.00826084
ENSG00000135549	PKIB	0.0322936	0.0639525	0.0322936	0.0477715
ENSG00000215018	COL28A1	0.0349675	0.0639121	0.0349675	0.0203807
ENSG00000164985	PSIP1	0.0311708	0.0638896	0.0311708	0.0102911
ENSG00000254692	RP11-468E2.1	0.0122938	0.0638842	0.0122938	0.0237378
ENSG00000170605	OR9K2	0.0104502	0.0638699	0.0104502	0.00822372
ENSG00000176358	TAC4	0.00082491	0.0638528	0.00082491	0.00155705
ENSG00000112769	LAMA4	0.0638343	0.0560859	0.0638343	0.0026644
ENSG00000103657	HERC1	0.0203297	0.0637317	0.0203297	0.0479311
ENSG00000128463	EMC4	0.0499591	0.0636124	0.0499591	0.0156278
ENSG00000018189	RUFY3	0.046508	0.0635513	0.046508	0.00074699
ENSG00000137642	SORL1	0.0397999	0.0633493	0.0397999	0.00955131
ENSG00000173531	MST1	0.0633435	0.0633435	0.041383	0.0395211
ENSG00000104972	LILRB1	0.0031441	0.063317	0.0031441	0.0312055
ENSG00000070081	NUCB2	0.00762998	0.0631737	0.00762998	0.0535334
ENSG00000111863	ADTRP	0.0217423	0.0631698	0.0217423	0.0297006
ENSG00000125863	MKKS	0.0219822	0.0630527	0.0219822	0.00606568
ENSG00000163803	PLB1	4.0189e-07	0.051634	1.1597e-07	0.0630485
ENSG00000172954	LCLAT1	0.0242053	0.0629317	0.0242053	0.0198167
ENSG00000104904	OAZ1	0.062928	0.0446641	0.062928	0.00058731
ENSG00000106052	TAX1BP1	0.0134732	0.0629078	0.0134732	0.0535344
ENSG00000137747	TMPRSS13	0.0605933	0.0627869	0.0605933	0.00644256
ENSG00000204880	KRTAP4-8	0.0211798	0.0627792	0.0211798	0.0288068
ENSG00000143207	RFWD2	0.0411011	0.0626459	0.0411011	0.0120212
ENSG00000278677	HIST1H2AM	0.0615003	0.0626296	0.0615003	0.0353174
ENSG00000274641	HIST1H2BO	0.0615003	0.0626296	0.0615003	0.0353174
ENSG00000169967	MAP3K2	0.0625984	0.0592787	0.0625984	0.0228867
ENSG00000088179	PTPN4	0.0265806	0.0625952	0.0265806	0.0053803
ENSG00000162779	AXDND1	0.0625223	0.0560107	0.0625223	0.0176328
ENSG00000234511	C5orf58	0.0370175	0.0625223	0.0370175	0.0108921
ENSG00000108021	FAM208B	0.014549	0.0623517	0.014549	0.00015908
ENSG00000163918	RFC4	0.0189454	0.0622042	0.0189454	0.0110913
ENSG00000159216	RUNX1	0.0238133	0.0621839	0.0238133	0.026633
ENSG00000132434	LANCL2	0.027114	0.0621464	0.027114	0.015368
ENSG00000070882	OSBPL3	0.0502755	0.0621369	0.0502755	0.0204861
ENSG00000143595	AQP10	0.0286141	0.0621281	0.0286141	0.0618221
ENSG00000215475	SIAH3	0.0620615	0.061257	0.0620615	0.0560647
ENSG00000183765	CHEK2	0.0619673	0.0425617	0.0619673	0.0208768
ENSG00000116455	WDR77	0.0237987	0.0618588	0.0237987	0.0407019
ENSG00000148358	GPR107	0.0548603	0.0617654	0.0548603	0.0154334
ENSG00000116459	ATP5F1	0.0237013	0.0617624	0.0237013	0.0407019
ENSG00000146576	C7orf26	0.0610229	0.0617335	0.0610229	0.030271
ENSG00000134324	LPIN1	0.0604904	0.0617056	0.0604904	0.0244829
ENSG00000198130	HIBCH	0.0611096	0.0616977	0.0611096	0.031355
ENSG00000123106	CCDC91	0.043239	0.0616935	0.043239	0.0343137
ENSG00000075043	KCNQ2	0.0616576	0.0616576	0.0616576	0.0192784
ENSG00000111897	SERINC1	0.0296469	0.0616493	0.0296469	0.0468647
ENSG00000184602	SNN	0.061619	0.0312788	0.0133571	0.00037688
ENSG00000065883	CDK13	0.0584413	0.0615856	0.0584413	0.0301725
ENSG00000162992	NEUROD1	0.0615673	4.7994e-08	0.0594047	1.0942e-08
ENSG00000168329	CX3CR1	0.0615345	0.0431858	0.0615345	0.0156701
ENSG00000283189	RP11-949J7.8	0.0276829	0.0149651	0.0615254	0.0342989
ENSG00000133488	SEC14L4	0.0614755	0.00062926	0.0614755	1.3851e-05
ENSG00000112339	HBS1L	0.044465	0.061431	0.044465	0.0238201
ENSG00000181722	ZBTB20	0.0574763	0.0614089	0.0574763	0.00732481
ENSG00000179119	SPTY2D1	0.0437576	0.0612709	0.0437576	0.0339982
ENSG00000221978	CCNL2				0.0612444
ENSG00000166922	SCG5	0.00828262	0.0612417	0.00828262	0.0419876
ENSG00000167476	JSRP1	0.0612407	0.0427957	0.0612407	0.00403306
ENSG00000104067	TJP1	0.0159921	0.0611942	0.0159921	0.0428255
ENSG00000121211	MND1	0.0416974	0.06118	0.0416974	0.00578436
ENSG00000166788	SAAL1	0.0548068	0.0611191	0.0548068	0.0439976
ENSG00000213920	MDP1	0.0321986	0.0610977	0.0321986	0.0197639
ENSG00000120868	APAF1	0.060997	0.0592965	0.060997	0.00079802
ENSG00000072274	TFRC	0.00736937	0.0607783	0.00736937	0.0142219
ENSG00000037965	HOXC8	0.00626052	0.060769	0.00626052	0.0412428
ENSG00000118596	SLC16A7	0.0236911	0.0607558	0.0236911	0.0138393
ENSG00000110436	SLC1A2	0.029406	0.0605555	0.029406	0.034536
ENSG00000236320	SLFN14	0.0336667	0.0605358	0.0336667	0.0102506
ENSG00000111731	C2CD5	0.0407681	0.0605288	0.0407681	0.00676957
ENSG00000186575	NF2	0.0603705	0.0188749	0.0603705	0.0185402
ENSG00000105643	ARRDC2	0.00490091	0.0600944	0.00490091	0.00821612
ENSG00000110696	C11orf58	0.0587177	0.0600775	0.0587177	0.0566186
ENSG00000169918	OTUD7A	0.00246249	0.0600715	0.00246249	0.0433527
ENSG00000143502	SUSD4	0.0262451	0.0600494	0.0262451	0.0100784
ENSG00000143190	POU2F1	0.0600131	0.0598926	0.0600131	0.0013595
ENSG00000125779	PANK2	0.00485797	0.0599413	0.00485797	0.00124886
ENSG00000163492	CCDC141	0.0598755	0.0544973	0.0598755	0.00362121
ENSG00000184613	NELL2	0.0147441	0.0597854	0.0147441	0.0216039
ENSG00000099860	GADD45B	0.0597422	0.0434304	0.0597422	0.0292835
ENSG00000163682	RPL9	0.0596356	0.0481732	0.0596356	0.00163883
ENSG00000145824	CXCL14	0.0374926	0.00178992	0.0595286	0.00019686
ENSG00000102780	DGKH	0.00045115	0.0594062	9.8025e-05	0.0321992
ENSG00000111452	ADGRD1	0.059385	0.0176075	0.059385	0.00340979
ENSG00000125520	SLC2A4RG	0.034893	0.034893	0.034893	0.059359
ENSG00000273047	RP4-583P15.14	0.0348471	0.0348471	0.0348471	0.0593055
ENSG00000204887	KRTAP1-4	0.0249083	0.0592428	0.0249083	0.026819
ENSG00000126215	XRCC3	0.059153	0.00094703	0.0577904	0.00023271
ENSG00000170579	DLGAP1	0.0257618	0.0590434	0.0257618	0.0469677
ENSG00000186260	MKL2	0.0590301	0.0590301	0.0590301	0.00054401
ENSG00000172789	HOXC5	0.0589	0.056285	0.0589	0.0385361
ENSG00000100219	XBP1	0.0588794	0.0388966	0.0588794	0.0262559
ENSG00000162777	DENND2D	0.0374262	0.0588579	0.0374262	0.0428871
ENSG00000172456	FGGY	0.0588425	0.0588425	0.0588425	0.0327062
ENSG00000077549	CAPZB	0.0130502	0.0588324	0.0130502	0.00876539
ENSG00000105655	ISYNA1	0.0450202	0.0587475	0.0450202	0.0488988
ENSG00000126883	NUP214	0.00904788	0.0586726	0.00904788	0.0201664
ENSG00000149782	PLCB3	7.4927e-05	8.4826e-05	0.0344519	0.0585343
ENSG00000110880	CORO1C	0.058465	0.0566656	0.058465	0.0128899
ENSG00000115705	TPO	0.0583879	0.0531663	0.0583879	0.0190987
ENSG00000091140	DLD	0.00543807	0.0583254	0.00543807	0.050667
ENSG00000140382	HMG20A	0.0583232	0.0227269	0.0583232	0.0227096
ENSG00000164975	SNAPC3	0.00914412	0.0582684	0.00914412	0.00944543
ENSG00000136167	LCP1	0.0491898	0.0582209	0.0491898	0.00577975
ENSG00000128242	GAL3ST1	0.0582085	0.00068254	0.0582085	1.8502e-05
ENSG00000196341	OR8D1	0.058203	0.0136519	0.058203	0.0101365
ENSG00000196405	EVL	0.0305929	0.0581155	0.0305929	0.012678
ENSG00000135346	CGA	0.0561195	0.0580853	0.0561195	0.0324591
ENSG00000131018	SYNE1	0.0406524	0.058011	0.0406524	0.0184379
ENSG00000198873	GRK5	0.0165119	0.057888	0.0165119	0.0283441
ENSG00000106399	RPA3	0.0288319	0.0578461	0.0288319	0.0146765
ENSG00000150636	CCDC102B	0.034292	0.0578048	0.034292	0.0153345
ENSG00000145287	PLAC8	0.0553278	0.0577343	0.0553278	0.0163807
ENSG00000155189	AGPAT5	0.0388212	0.0577277	0.0388212	0.00708166
ENSG00000197299	BLM	0.0576553	0.0557613	0.0576553	0.0361508
ENSG00000174175	SELP	0.0406889	0.0576459	0.0406889	0.0484743
ENSG00000206127	GOLGA8O	0.057609	0.0518296	0.057609	0.0409156
ENSG00000147614	ATP6V0D2	0.00224334	0.0574704	0.00224334	0.0479172
ENSG00000168610	STAT3	0.0574078	0.0298178	0.0198307	0.0125828
ENSG00000172123	SLFN12	0.0572511	0.0561395	0.0572511	0.00985807
ENSG00000100296	THOC5	0.00017823	0.0572142	0.00017823	0.0567252
ENSG00000119403	PHF19	0.0185192	0.0571601	0.0185192	0.00849899
ENSG00000154124	OTULIN	0.00450235	0.0571101	0.00450235	0.00743435
ENSG00000151208	DLG5	0.034845	0.0570153	0.034845	1.2834e-12
ENSG00000144130	NT5DC4	0.0541765	0.0568196	0.0541765	0.00257736
ENSG00000081320	STK17B	0.0547291	0.056804	0.0547291	0.024702
ENSG00000111266	DUSP16	0.0557338	0.0567957	0.0557338	0.00971206
ENSG00000092847	AGO1	0.0567696	0.0567696	0.0567696	8.2169e-05
ENSG00000166676	TVP23A	0.0567362	2.4125e-06	0.008192	7.4982e-08
ENSG00000156219	ART3	0.047123	0.0566601	0.047123	0.0200899
ENSG00000175164	ABO	0.0565654	0.0565654	0.0565654	0.0369316
ENSG00000116209	TMEM59	0.0112565	0.0565613	0.0112565	0.0111756
ENSG00000007908	SELE	0.0332152	0.0565406	0.0332152	0.0366657
ENSG00000258839	MC1R	0.0104029	0.0565356	0.0104029	0.004437
ENSG00000162434	JAK1	0.0346209	0.0565039	0.0346209	0.00978464
ENSG00000156172	C8orf37	0.0204544	0.0564995	0.0204544	0.00164052
ENSG00000080546	SESN1	0.0564602	0.033259	0.0564602	0.0096655
ENSG00000145723	GIN1	0.0534544	0.0564569	0.0534544	0.00520645
ENSG00000153914	SREK1	0.0500463	0.0564072	0.0500463	0.0226612
ENSG00000127804	METTL16	0.015638	0.0563672	0.015638	0.0343913
ENSG00000144369	FAM171B	0.0561538	0.0561705	0.0561538	0.0563347
ENSG00000198885	ITPRIPL1	0.00592449	0.0563313	0.00592449	0.0393663
ENSG00000115935	WIPF1	0.00063198	0.00125381	0.00063198	0.0562401
ENSG00000088205	DDX18	0.0275461	0.0561577	0.0275461	0.00855099
ENSG00000170484	KRT74	0.00337307	0.0560542	0.00337307	0.00478812
ENSG00000273734	LLfos-48D6.2	0.0559139	0.03765	0.0559139	0.00050025
ENSG00000104059	FAM189A1	0.00429712	0.055904	0.00429712	0.0432028
ENSG00000153250	RBMS1	0.0403001	0.0558937	0.0403001	0.0300736
ENSG00000107186	MPDZ	0.0558489	0.0115213	0.0558489	0.00057216
ENSG00000173757	STAT5B	0.024264	0.00954026	0.0366322	0.0558292
ENSG00000182993	C12orf60	0.0327269	0.0557569	0.0327269	0.0402118
ENSG00000162607	USP1	0.0557042	0.033748	0.0557042	0.0307477
ENSG00000153310	FAM49B	0.00615259	0.0556421	0.00615259	0.0252652
ENSG00000155111	CDK19	0.0466928	0.0556334	0.0466928	0.0024718
ENSG00000124588	NQO2	0.0364262	0.0556311	0.0364262	0.0128999
ENSG00000123600	METTL8	0.0544096	0.0555449	0.0544096	0.0197218
ENSG00000161800	RACGAP1	0.0554546	0.0324123	0.0554546	0.0240148
ENSG00000166479	TMX3	0.0282054	0.0553956	0.0282054	0.0145345
ENSG00000049246	PER3	0.00125577	0.00046347	0.0553843	0.0546939
ENSG00000106462	EZH2	0.0177542	0.055376	0.00981391	0.0378041
ENSG00000197757	HOXC6	0.0125355	0.0553712	0.0125355	0.0369631
ENSG00000145730	PAM	0.0439485	0.0553203	0.0439485	0.00278053
ENSG00000186104	CYP2R1	0.0166558	0.0553047	0.0166558	0.00511523
ENSG00000170959	DCDC1	0.0507479	0.0552953	0.0507479	0.00175147
ENSG00000134452	FBXO18	0.0301794	0.0552877	0.0301794	0.00023081
ENSG00000039139	DNAH5	0.0551458	0.00443359	0.0551458	0.00142233
ENSG00000083223	ZCCHC6	0.0140827	0.0551453	0.0140827	0.00992851
ENSG00000033327	GAB2	0.0550625	0.0228223	0.0550625	0.00660216
ENSG00000084463	WBP11	0.0320189	0.0550504	0.0320189	0.0400243
ENSG00000104228	TRIM35	0.0550152	0.0462913	0.0550152	0.022262
ENSG00000164535	DAGLB	0.0453549	0.0550098	0.0453549	0.0368431
ENSG00000160179	ABCG1	0.01951	0.0549527	0.01951	1.6653e-15
ENSG00000278588	HIST1H2BI	0.00941931	0.012895	0.00941931	0.0549418
ENSG00000135363	LMO2	0.0549012	0.00421625	0.0549012	0.00069862
ENSG00000171202	TMEM126A	0.0310115	0.0548688	0.0310115	0.00437471
ENSG00000006194	ZNF263	0.0452335	0.0547988	0.0452335	0.0288913
ENSG00000163874	ZC3H12A	0.0468603	0.0547508	0.0468603	0.0235366
ENSG00000159256	MORC3	0.0539499	0.0547092	0.0539499	0.0277448
ENSG00000065413	ANKRD44	0.00987089	0.0545284	0.0084733	0.00112769
ENSG00000160654	CD3G	0.0132432	0.0544554	0.0132432	0.0240548
ENSG00000091483	FH	0.0241316	0.0544428	0.0241316	0.0178854
ENSG00000099783	HNRNPM	0.0120574	0.05444	0.0120574	0.00517335
ENSG00000104691	UBXN8	0.0539959	0.0544037	0.0539959	0.00145369
ENSG00000149231	CCDC82	0.0331679	0.0543572	0.0331679	0.0092516
ENSG00000116824	CD2	0.0326299	0.0543512	0.0326299	0.0102632
ENSG00000064115	TM7SF3	0.0404011	0.0543122	0.0404011	0.00906217
ENSG00000198081	ZBTB14	0.0232259	0.0542418	0.0232259	0.00815056
ENSG00000071073	MGAT4A	0.0516465	0.0542332	0.0516465	0.00188677
ENSG00000126787	DLGAP5	0.0541075	0.0183557	0.0541075	0.0028802
ENSG00000148634	HERC4	0.0531812	0.0540733	0.0531812	0.0148597
ENSG00000074935	TUBE1	0.0539878	0.0100408	0.0539878	0.00234502
ENSG00000162104	ADCY9	0.053967	0.0530201	0.053967	0.0356443
ENSG00000151422	FER	0.0539565	0.0177952	0.0539565	0.0038038
ENSG00000138785	INTS12	0.0138987	0.0539496	0.0138987	0.017773
ENSG00000135838	NPL	0.0499853	0.0539479	0.0499853	0.0297405
ENSG00000006125	AP2B1	0.0490401	0.0539278	0.0490401	0.00798072
ENSG00000080503	SMARCA2	0.0463199	0.0538543	0.0463199	0.0105128
ENSG00000168515	SCGB1D1	1.619e-05	0.0538349	1.619e-05	0.0483882
ENSG00000088387	DOCK9	0.00172194	0.0524696	0.00172194	0.0538252
ENSG00000113369	ARRDC3	0.0460651	0.0537634	0.0460651	0.0073041
ENSG00000112530	PACRG	0.00069382	0.0537593	0.00069382	0.0473985
ENSG00000187244	BCAM	0.0537113	0.0365807	0.0537113	0.00048269
ENSG00000164056	SPRY1	0.0537036	0.00572178	0.0537036	0.00085966
ENSG00000119397	CNTRL	0.0204913	0.0536552	0.0204913	0.00808147
ENSG00000160183	TMPRSS3	0.0275257	0.0536011	0.0275257	1.1102e-15
ENSG00000006837	CDKL3	0.0228777	0.0535902	0.0228777	0.00012177
ENSG00000056972	TRAF3IP2	0.0535176	0.0186227	0.0535176	0.0107055
ENSG00000115648	MLPH	0.0155698	0.0535124	0.0155698	0.0254242
ENSG00000161904	LEMD2	0.0192578	0.0534292	0.0192578	0.00205921
ENSG00000074319	TSG101	0.031421	0.0534069	0.031421	0.0280947
ENSG00000138468	SENP7	0.0533228	0.053394	0.0533228	0.0508569
ENSG00000168152	THAP9	0.033141	0.0532823	0.033141	0.0107779
ENSG00000116221	MRPL37	0.0532468	0.0290266	0.0532468	0.00861306
ENSG00000204406	MBD5	0.017821	0.0532364	0.017821	0.0408544
ENSG00000243696	RP5-966M1.6	0.0215239	0.0531933	0.0183205	0.0372575
ENSG00000272573	MUSTN1	0.0215233	0.0531927	0.0183199	0.0372574
ENSG00000115525	ST3GAL5	0.0531913	0.0478916	0.0531913	0.00629446
ENSG00000197849	OR8G1	0.053159	0.0197563	0.053159	0.0151208
ENSG00000135828	RNASEL	0.0531515	0.0507687	0.0531515	0.0239647
ENSG00000135837	CEP350	0.053133	0.049299	0.053133	0.00882853
ENSG00000041802	LSG1	0.0531248	0.0512081	0.0531248	0.010251
ENSG00000187605	TET3	0.0156924	0.0531006	0.0156924	0.0102561
ENSG00000152292	SH2D6	0.0473585	0.0531005	0.0473585	0.00192972
ENSG00000143420	ENSA	0.0530585	0.0389322	0.0530585	0.0130098
ENSG00000203778	FAM229B	0.0528537	0.00891028	0.0528537	0.00219875
ENSG00000132334	PTPRE	0.0528037	0.0453339	0.0528037	0.00772787
ENSG00000115137	DNAJC27	0.0312649	0.0312649	0.052359	0.0527982
ENSG00000256407	RP11-446E24.4	0.0527576	0.0285374	0.0527576	0.00846615
ENSG00000170915	PAQR8	0.0417074	0.0526862	0.0417074	0.0151419
ENSG00000154359	LONRF1	0.0526515	0.0515738	0.0526515	0.00581959
ENSG00000092094	OSGEP	0.0525106	0.0397628	0.0525106	0.0080269
ENSG00000142606	MMEL1	0.0471884	0.0525041	0.0471884	0.0117911
ENSG00000128805	ARHGAP22	0.0524342	0.00881038	0.0524342	0.00752865
ENSG00000114698	PLSCR4	0.0464446	0.0524199	0.0464446	0.0107137
ENSG00000142347	MYO1F	0.0523979	0.050645	0.0523979	0.00408251
ENSG00000180370	PAK2	0.0523977	0.0218669	0.0523977	0.00951459
ENSG00000149527	PLCH2	0.0523474	0.0474652	0.0523474	0.00813282
ENSG00000139687	RB1	0.0472895	0.0522995	0.0472895	0.0035866
ENSG00000167207	NOD2	0.0521936	3.6856e-10	0.0521936	1.8965e-10
ENSG00000215883	CYB5RL	0.052189	0.0279688	0.052189	0.00846953
ENSG00000171316	CHD7	0.0144463	0.0521437	0.0144463	0.0118866
ENSG00000110713	NUP98	0.0145698	0.052115	0.0145698	0.00422361
ENSG00000105993	DNAJB6	0.0520461	0.0469925	0.0520461	0.00519943
ENSG00000096093	EFHC1	0.0471042	0.0519794	0.0471042	0.0116738
ENSG00000124275	MTRR	0.0150346	0.0519666	0.0150346	0.0149908
ENSG00000102710	SUPT20H	0.0396312	0.0518509	0.0396312	0.00389534
ENSG00000211455	STK38L	0.0159543	0.051837	0.0159543	0.00519435
ENSG00000261594	TPBGL	0	0	0	0.0517659
ENSG00000163515	RETNLB	0.0517418	0.00234402	0.0517418	0.00052656
ENSG00000090104	RGS1	0.043678	0.0517139	0.043678	0.00502558
ENSG00000149346	SLX4IP	0.0468735	0.051711	0.0468735	0.00226613
ENSG00000138031	ADCY3	0.0516675	0.0516675	0.020112	0.0296745
ENSG00000158683	PKD1L1	0.0458271	0.051653	0.0458271	0.0186732
ENSG00000189134	NKAPL	0.0515779	0.0233623	0.0515779	0.00705578
ENSG00000118308	LRMP	0.0217615	0.0515119	0.0217615	0.00782577
ENSG00000176476	SGF29	0.0514773	0.0298991	0.0404358	0.0266545
ENSG00000125538	IL1B	0.0514749	0.00291108	0.0514749	0.0020505
ENSG00000067606	PRKCZ	0.0463281	0.0514128	0.0463281	0.00850361
ENSG00000160072	ATAD3B				0.0514007
ENSG00000171492	LRRC8D	0.0295287	0.051388	0.0295287	0.0177571
ENSG00000186265	BTLA	0.0463201	0.0513456	0.0463201	0.0192803
ENSG00000072609	CHFR	0.0124294	0.051325	0.0124294	0.00344948
ENSG00000128609	NDUFA5	0.0236752	0.0512225	0.0236752	0.0202957
ENSG00000113649	TCERG1	0.0184599	0.051117	0.0184599	0.0125354
ENSG00000158604	TMED4	0.0351943	0.0510605	0.0351943	0.0123156
ENSG00000213906	LTB4R2	0.0190629	0.0509304	0.0190629	0.0153677
ENSG00000162694	EXTL2	0.0281198	0.0509016	0.0281198	0.0156966
ENSG00000172167	MTBP	0.0412685	0.0507995	0.0412685	0.0216124
ENSG00000173068	BNC2	0.0299666	0.0507516	0.0299666	0.0274138
ENSG00000145020	AMT	0.0221161	0.0176827	0.0507264	0.0424583
ENSG00000157601	MX1	0.0146009	0.0505998	0.0146009	0.00969044
ENSG00000157483	MYO1E	0.0505815	0.0473951	0.0505815	0.00164354
ENSG00000204740	MALRD1	0.0491595	0.0504943	0.0491595	0.0418922
ENSG00000213903	LTB4R	0.0266123	0.0504443	0.0266123	0.0143759
ENSG00000133835	HSD17B4	0.0288012	0.0504396	0.0288012	0.00662288
ENSG00000155926	SLA	0.0161767	0.050422	0.0161767	0.0140851
ENSG00000138660	AP1AR	0.0429498	0.0504135	0.0429498	0.00622502
ENSG00000038945	MSR1	0.0503974	0.0467553	0.0503974	0.00207426
ENSG00000163788	SNRK	0.0291902	0.0503892	0.0291902	0.0139106
ENSG00000257103	LSM14A	0.0441263	0.0503154	0.0441263	0.0283
ENSG00000177990	DPY19L2	0.0481209	0.0501695	0.0481209	0.00171124
ENSG00000185658	BRWD1	0.0276515	0.0501629	0.0276515	0.00035548
ENSG00000118307	CASC1	0.013992	0.0501282	0.013992	0.0053339
ENSG00000143156	NME7	0.0248106	0.0501205	0.0248106	0.0279203
ENSG00000197457	STMN3	0.041193	0.0434195	0.041193	0.0501072
ENSG00000174944	P2RY14	0.0500832	0.0326051	0.0500832	0.0145793
ENSG00000164120	HPGD	0.0500762	0.00266986	0.0500762	0.00077028
ENSG00000161179	YDJC	0.0500482	0.0500482	0.0500482	0.0448291
ENSG00000176209	SMIM19	0.0374122	0.0500282	0.0374122	0.0467787
ENSG00000134121	CHL1	0.0500062	0.0244633	0.0500062	0.00846212
ENSG00000180376	CCDC66	0.049978	0.0491763	0.049978	0.0441529
ENSG00000173947	PIFO	0.0478298	0.0498894	0.0478298	0.035909
ENSG00000172172	MRPL13	0.0403414	0.0498748	0.0403414	0.0214774
ENSG00000112679	DUSP22	0.013873	0.0498484	0.013873	0.0383127
ENSG00000168685	IL7R	0.043701	0.0498128	0.043701	0.0140031
ENSG00000183486	MX2	0.02232	0.0498055	0.02232	0.00889998
ENSG00000048052	HDAC9	0.0497981	0.0459365	0.0497981	0.00134233
ENSG00000198075	SULT1C4	0.0497751	0.0024613	0.0497751	0.0004064
ENSG00000106771	TMEM245	0.00893392	0.049708	0.00893392	0.0110259
ENSG00000138386	NAB1	0.0350902	0.049703	0.0350902	0.0235898
ENSG00000173376	NDNF	0.0175356	0.0496601	0.0175356	0.0136938
ENSG00000111305	GSG1	0.0496404	0.0489311	0.0496404	0.0426745
ENSG00000127337	YEATS4	3.5487e-05	0.00113899	0.0040748	0.0496384
ENSG00000177688	SUMO4	0.049565	0.0188915	0.049565	0.00326736
ENSG00000071051	NCK2	0.0200957	0.0495268	0.0200957	0.00989681
ENSG00000243156	MICAL3	0.0255237	0.0494814	0.0255237	0.00799441
ENSG00000162407	PLPP3	0.0494813	0.0062227	0.0494813	0.00389137
ENSG00000171853	TRAPPC12	0.0442107	0.0494417	0.0442107	0.00324819
ENSG00000101544	ADNP2	0.0494261	0.0478941	0.0494261	0.0457275
ENSG00000132274	TRIM22	0.0301558	0.0494028	0.0301558	0.00895334
ENSG00000100814	CCNB1IP1	0.0330284	0.0493453	0.0330284	0.014952
ENSG00000176055	MBLAC2	0.0469309	0.0492759	0.0469309	0.00080766
ENSG00000117419	ERI3	0.0492607	0.0483064	0.0492607	0.00041558
ENSG00000174720	LARP7	0.0226697	0.0492168	0.0226697	0.00860089
ENSG00000072858	SIDT1	0.0491954	0.0372193	0.0491954	0.0052501
ENSG00000126860	EVI2A	0.0262002	0.0490839	0.0262002	0.0278362
ENSG00000160588	MPZL3	0.0359416	0.0490605	0.0359416	0.0200002
ENSG00000113356	POLR3G	0.0466242	0.0489695	0.0466242	0.00079107
ENSG00000119318	RAD23B	0.0169699	0.048956	0.0169699	0.0101727
ENSG00000129083	COPB1	0.0482809	0.0488442	0.0482809	0.00321094
ENSG00000165097	KDM1B	0.0129785	0.0487907	0.0129785	0.00219422
ENSG00000109586	GALNT7	0.0343586	0.0487536	0.0343586	0.0157241
ENSG00000145029	NICN1	0.0220923	0.0093711	0.0487365	0.0204984
ENSG00000136240	KDELR2	0.0363032	0.0487074	0.0363032	0.0346942
ENSG00000064270	ATP2C2	0.0486926	0.0486926	0.0486926	0.00141138
ENSG00000182400	TRAPPC6B	0.048671	0.0442102	0.048671	0.0172661
ENSG00000163964	PIGX	0.0255561	0.048669	0.0255561	0.0225374
ENSG00000156052	GNAQ	0.0432003	0.0486547	0.0432003	0.00977517
ENSG00000134853	PDGFRA	0.0458675	0.0485815	0.0458675	0.00293571
ENSG00000011405	PIK3C2A	0.00367325	0.0485338	0.00367325	0.0428129
ENSG00000182923	CEP63	0.0248279	0.0484989	0.0248279	0.00921997
ENSG00000173085	COQ2	0.0341376	0.0484802	0.0341376	0.0080189
ENSG00000117643	MAN1C1	0.00560999	0.0483642	0.00560999	0.00079202
ENSG00000172380	GNG12	0.0483203	0.00013921	0	0
ENSG00000164096	C4orf3	0.0371422	0.0482502	0.0371422	0.0260883
ENSG00000115459	ELMOD3	0.0482276	0.0437451	0.0482276	0.00181004
ENSG00000153179	RASSF3	0.0191617	0.0481386	0.0191617	0.00923492
ENSG00000163959	SLC51A	0.048101	0.0231241	0.048101	0.0104397
ENSG00000147874	HAUS6	0.0478268	0.042541	0.0478268	0.00831839
ENSG00000229474	PATL2	0.0420393	0.0478181	0.0420393	0.0107091
ENSG00000117475	BLZF1	0.0226364	0.0477393	0.0226364	0.0274919
ENSG00000106100	NOD1	0.0135277	0.047718	0.0135277	0.00704575
ENSG00000155363	MOV10	0.0438312	0.0476597	0.0438312	0.0357377
ENSG00000090975	PITPNM2	0.0476535	0.0290611	0.0476535	0.00825135
ENSG00000183283	DAZAP2	0.0475666	0.046327	0.0475666	0.0271592
ENSG00000129810	SGO1	0.0219464	0.0475639	0.0219464	0.0204892
ENSG00000178028	DMAP1	0.0462729	0.0475621	0.0462729	0.00055247
ENSG00000168904	LRRC28	0.0305387	0.0475575	0.0305387	0.0166868
ENSG00000137364	TPMT	0.0117264	0.0475386	0.0117264	0.00201755
ENSG00000166012	TAF1D	0.04751	0.0292148	0.04751	0.0122428
ENSG00000061936	SFSWAP	0.0475046	0.0416237	0.0475046	0.0242724
ENSG00000156113	KCNMA1	0.047489	0.0398496	0.047489	0.00641952
ENSG00000118058	KMT2A	0.00329568	0.0474827	0.00329568	0.010952
ENSG00000075945	KIFAP3	0.0474758	0.0283559	0.0474758	0.00760815
ENSG00000198862	LTN1	0.0208422	0.0474267	0.0208422	0.0181226
ENSG00000198121	LPAR1	0.0473837	0.00451553	0.0473837	0.00049505
ENSG00000116711	PLA2G4A	0.0473388	0.00070185	0.0473388	0.00023533
ENSG00000275126	HIST1H4L	0.0472266	0.0257278	0.0472266	0.0168108
ENSG00000088826	SMOX	0.0472077	0.0226167	0.0472077	0.00490028
ENSG00000198315	ZKSCAN8	0.0471868	0.0313101	0.0471868	0.0196982
ENSG00000164294	GPX8	0.0324087	0.047164	0.0324087	0.00128718
ENSG00000188649	CC2D2B	0.0470986	0.0469235	0.0470986	0.0311573
ENSG00000133812	SBF2	0.0470974	0.0398211	0.0470974	0.0233006
ENSG00000047410	TPR	0.0429703	0.0470869	0.0429703	0.0254139
ENSG00000137409	MTCH1	0.0275127	0.0470302	0.0275127	0.0252791
ENSG00000026025	VIM	0.0470081	0.0413586	0.0470081	0.00856539
ENSG00000151553	FAM160B1	0.0121355	0.0469991	0.0121355	0.012843
ENSG00000108576	SLC6A4	0.0444483	0.0469956	0.0444483	0.00057783
ENSG00000198089	SFI1	0.0243909	0.0469861	0.0243909	0.0018132
ENSG00000111860	CEP85L	0.0324637	0.0469597	0.0324637	0.0067571
ENSG00000121892	PDS5A	0.0165934	0.0469388	0.0165934	0.00171395
ENSG00000115306	SPTBN1	0.0256441	0.0469073	0.0256441	0.0194537
ENSG00000165322	ARHGAP12	0.0469008	0.0468582	0.0469008	0.0316413
ENSG00000100883	SRP54	0.0125526	0.0376572	0.0125526	0.046794
ENSG00000125703	ATG4C	0.0382251	0.0467687	0.0382251	0.0408198
ENSG00000122643	NT5C3A	0.0232547	0.0466425	0.0232547	0.0138342
ENSG00000123388	HOXC11	0.0050501	0.046596	0.0050501	0.0359814
ENSG00000137731	FXYD2	0.00452139	0.0465754	0.00452139	0.0178721
ENSG00000140105	WARS	0.0196076	0.0465578	0.0196076	0.0037566
ENSG00000241878	PISD	0.0465112	0.0297318	0.0465112	0.00406085
ENSG00000104133	SPG11	0.0389299	0.0464479	0.0389299	0.0114882
ENSG00000137752	CASP1	0.0173019	0.0463173	0.0173019	0.0280142
ENSG00000177105	RHOG	0.0180005	0.0462673	0.0180005	0.0061193
ENSG00000112306	RPS12	0.0139866	0.0462546	0.0139866	0.0163346
ENSG00000078304	PPP2R5C	0.0347918	0.046231	0.0347918	0.009334
ENSG00000196458	ZNF605	0.00731945	0.0462151	0.00731945	0.00045357
ENSG00000164219	PGGT1B	0.0298444	0.0460948	0.0298444	0.017567
ENSG00000181092	ADIPOQ	0.0169254	0.04607	0.0169254	0.0043504
ENSG00000183060	LYSMD4	0.0310629	0.0460156	0.0310629	0.017228
ENSG00000167286	CD3D	0.024891	0.0460056	0.024891	0.0283891
ENSG00000109618	SEPSECS	0.0264031	0.0459991	0.0264031	0.000431
ENSG00000099810	MTAP	0.0216712	0.0459952	0.0216712	0.0114009
ENSG00000126561	STAT5A	0.02666	0.00715099	0.0448252	0.04599
ENSG00000183018	SPNS2	0.0459685	0.0182229	0.0459685	0.0115969
ENSG00000278705	HIST1H4B	0.0324546	0.0376559	0.0324546	0.0459661
ENSG00000172209	GPR22	0.0459631	0.0116178	0.0459631	0.00475522
ENSG00000196220	SRGAP3	0.0459016	0.0191447	0.0459016	0.00455581
ENSG00000176273	SLC35G1	0.04589	0.00049487	0.04589	5.9465e-05
ENSG00000187116	LILRA5	0.0295292	0.0458833	0.0295292	0.0301841
ENSG00000091039	OSBPL8	0.017242	0.0458526	0.017242	0.00580654
ENSG00000109519	GRPEL1	0.0458292	0.0360012	0.0458292	0.0135973
ENSG00000129292	PHF20L1	0.0141539	0.0458108	0.0141539	0.0148388
ENSG00000135426	TESPA1	0.0457621	0.0274745	0.0457621	0.00362819
ENSG00000164741	DLC1	0.0183781	0.0457577	0.0183781	0.00644361
ENSG00000100427	MLC1	0.0457516	0.00122585	0.0457516	0.00059424
ENSG00000188581	KRTAP1-1	0.01407	0.0456962	0.01407	0.0206443
ENSG00000117010	ZNF684	0.0456333	0.0106253	0.0456333	0.00363811
ENSG00000148498	PARD3	0.0357424	0.0456168	0.0376121	0.0452172
ENSG00000015133	CCDC88C	0.0444089	0.0456016	0.0444089	0.00669493
ENSG00000222028	PSMB11	0.00071991	0.0455069	0.00071991	0.00112152
ENSG00000110876	SELPLG	0.0453783	0.0317561	0.0453783	0.00664509
ENSG00000234828	RP11-526A4.1	0.0453682	0.0188772	0.0453682	0.00937742
ENSG00000140526	ABHD2	0.0453574	0.0419093	0.0453574	0.0118178
ENSG00000151150	ANK3	0.0392182	0.0453244	0.0392182	0.00921793
ENSG00000163320	CGGBP1	0.0452859	0.0419222	0.0452859	0.0107879
ENSG00000171766	GATM	0.0452853	0.0385819	0.0452853	0.00665434
ENSG00000214530	STARD10	0.0452319	0.0314525	0.0452319	0.0270344
ENSG00000157916	RER1	0.0363087	0.0451686	0.0363087	0.00733514
ENSG00000198851	CD3E	0.00926173	0.0451614	0.00926173	0.0183447
ENSG00000185246	PRPF39	0.0203329	0.0451417	0.0203329	0.00744374
ENSG00000151136	BTBD11	0.00172266	0.0450797	0.00172266	0.00143664
ENSG00000145936	KCNMB1	0.0344308	0.0450731	0.0344308	0.00970429
ENSG00000170448	NFXL1	0.0449968	0.0387722	0.0449968	2.631e-05
ENSG00000112742	TTK	0.0341613	0.044992	0.0341613	0.00922477
ENSG00000106415	GLCCI1	0.0449748	0.0290478	0.0449748	0.00779641
ENSG00000198000	NOL8	0.0449714	0.041922	0.0449714	0.043417
ENSG00000144893	MED12L	0.0449646	0.0228637	0.0449646	0.00654629
ENSG00000067182	TNFRSF1A	2.2911e-06	1.3962e-05	4.8655e-05	0.044954
ENSG00000167768	KRT1	0.00532681	0.0449475	0.00532681	0.0035222
ENSG00000154760	SLFN13	0.0149371	0.0449142	0.0149371	0.00769627
ENSG00000169570	DTWD2	0.026361	0.0448506	0.026361	0.00407807
ENSG00000152818	UTRN	0.015344	0.0448481	0.015344	0.00372077
ENSG00000165813	CCDC186	0.00286438	0.0448249	0.00286438	0.0167103
ENSG00000110693	SOX6	0.0208387	0.044805	0.0208387	0.0406001
ENSG00000154237	LRRK1	0.0447694	0.0407327	0.0447694	0.0173328
ENSG00000104413	ESRP1	0.0265919	0.0265483	0.0265919	0.0446644
ENSG00000164104	HMGB2	0.0129274	0.0446643	0.0129274	0.00795086
ENSG00000196156	KRTAP4-3	0.00745525	0.0446073	0.00745525	0.020815
ENSG00000165731	RET	0.0197102	0.0445964	0.0197102	0.0125183
ENSG00000042493	CAPG	0.0422929	0.0445348	0.0422929	0.00200225
ENSG00000140463	BBS4	0.0206951	0.0445335	0.0206951	0.00090789
ENSG00000166750	SLFN5	0.0339462	0.0445028	0.0339462	0.00783104
ENSG00000120699	EXOSC8	0.0255468	0.0444897	0.0255468	0.00429129
ENSG00000176225	RTTN	0.0444711	0.0438073	0.0444711	0.0140594
ENSG00000197852	FAM212B	0.0409448	0.0444564	0.0409448	0.021236
ENSG00000138780	GSTCD	0.00647109	0.0444176	0.00647109	0.0183089
ENSG00000006652	IFRD1	0.0272726	0.0444006	0.0272726	0.00629078
ENSG00000172795	DCP2	0.0204117	0.0443676	0.0204117	0.00453014
ENSG00000072042	RDH11	7.7262e-07	0.0443541	1.5585e-06	0.0346087
ENSG00000168124	OR1F1	0.00023748	0.044344	0.00023748	0.0192677
ENSG00000213672	NCKIPSD	0.0443338	0.0443338	0.0350939	0
ENSG00000154451	GBP5	0.0125083	0.0442839	0.0125083	0.0177942
ENSG00000183117	CSMD1	0.0442736	0.0433197	0.0442736	0.0127978
ENSG00000146143	PRIM2	0.027979	0.0442524	0.027979	0.00976001
ENSG00000066422	ZBTB11	0.0442439	0.0266845	0.0442439	0.0226935
ENSG00000144455	SUMF1	0.0442136	0.0280709	0.0442136	0.00433817
ENSG00000068885	IFT80	0.0442071	0.0314308	0.0442071	0.00697255
ENSG00000082212	ME2	0.0282739	0.044194	0.0282739	0.0171612
ENSG00000109670	FBXW7	0.0162128	0.0441802	0.0162128	0.00996813
ENSG00000091409	ITGA6	2.8286e-05	0.00026095	2.8286e-05	0.0441365
ENSG00000119686	FLVCR2	5.8981e-05	0.0440838	3.7969e-05	0.0206232
ENSG00000138658	ZGRF1	0.0198798	0.0440758	0.0198798	0.00708065
ENSG00000243414	TICAM2	0.015053	0.0440566	0.015053	0.0185351
ENSG00000125730	C3	0.0440425	0.0390946	0.0440425	0.0152004
ENSG00000140563	MCTP2	0.0440363	0.0391675	0.0440363	0.0256548
ENSG00000059573	ALDH18A1	0.0434421	0.043972	0.0434421	0.0305762
ENSG00000184995	IFNE	0.00345682	0.0439	0.00345682	0.0229891
ENSG00000181472	ZBTB2	0.0401272	0.043894	0.0401272	0.00379109
ENSG00000092199	HNRNPC	0.0266895	0.043863	0.0266895	0.0157335
ENSG00000069974	RAB27A	0.021713	0.0438342	0.021713	0.00547641
ENSG00000186166	CCDC84	0.00146817	0.0437967	0.00146817	0.0182341
ENSG00000132823	OSER1	0.00116737	8.9839e-07	0.00116777	0.0437685
ENSG00000165495	PKNOX2	0.0437662	0.0143836	0.0437662	0.00491073
ENSG00000177291	GJD4	0.0413045	0.0273209	0.0437526	0.0285386
ENSG00000133805	AMPD3	0.0437515	0.0433687	0.0437515	0.0213949
ENSG00000257335	MGAM	0.0436498	0.0437089	0.0436498	0.00141672
ENSG00000176406	RIMS2	0.0149585	0.0436939	0.0149585	0.00707173
ENSG00000172638	EFEMP2	0.0351097	0.0351097	0.0429109	0.0436623
ENSG00000089006	SNX5	0.031626	0.0436511	0.031626	0.00642907
ENSG00000168906	MAT2A	0.0436268	0.0324237	0.0436268	0.00293697
ENSG00000070961	ATP2B1	0.0195207	0.0436202	0.0195207	0.0146911
ENSG00000129055	ANAPC13	0.0194939	0.0436153	0.0194939	0.00746446
ENSG00000100077	GRK3	0.0409313	0.0436098	0.0409313	0.0007154
ENSG00000134954	ETS1	0.0367652	0.0436045	0.0367652	0.0309961
ENSG00000089091	DZANK1	0.0355947	0.0435593	0.0355947	0.00201147
ENSG00000105173	CCNE1	0.00944248	0.0435431	0.00944248	0.00618105
ENSG00000155897	ADCY8	0.0428269	0.0434527	0.0428269	0.0292025
ENSG00000101680	LAMA1	0.00663942	0.0434501	0.00663942	0.0335936
ENSG00000160469	BRSK1	0.023625	0.0433926	0.023625	0.00708075
ENSG00000189042	ZNF567	0.00636919	0.0319653	0.00636919	0.0433371
ENSG00000137500	CCDC90B	0.034138	0.0433359	0.034138	0.00189864
ENSG00000116580	GON4L	0.0433153	0.0424672	0.0433153	0.0428244
ENSG00000163217	BMP10	0.00075641	0.0432887	0.00075641	0.00085714
ENSG00000166444	ST5	0.0399678	0.0432318	0.0399678	0.0143128
ENSG00000281028	RP11-717K11.2	0.0235582	0.0431542	0.0235582	0.00041058
ENSG00000196277	GRM7	0.0431533	0.0172281	0.0431533	0.00220179
ENSG00000128276	RFPL3	0.0431325	0.0431325	0.0431325	0.0307918
ENSG00000139880	CDH24	0.0420783	0.0431041	0.0420783	0.00059826
ENSG00000196562	SULF2	0.00986614	0.0430805	0.00986614	0.00372878
ENSG00000143384	MCL1	0.0430721	0.0425055	0.0430721	0.0149997
ENSG00000096092	TMEM14A	0.0299389	0.0430581	0.0299389	0.0122783
ENSG00000130413	STK33	0.043045	0.0357207	0.043045	0.00652588
ENSG00000052802	MSMO1	0.0160882	0.0430178	0.0160882	0.0138126
ENSG00000043462	LCP2	0.0358345	0.04299	0.0358345	0.00697857
ENSG00000183570	PCBP3	0.0369939	0.0429883	0.0369939	0.0186256
ENSG00000117500	TMED5	0.0185799	0.0419335	0.0185799	0.0429855
ENSG00000158467	AHCYL2	0.0364457	0.0429824	0.0364457	0.0134986
ENSG00000086827	ZW10	0.00306148	0.0310113	0.00306148	0.0429289
ENSG00000152954	NRSN1	0.0285207	0.0427523	0.0285207	0.0272498
ENSG00000155096	AZIN1	0.0198632	0.0427262	0.0198632	0.0067861
ENSG00000162769	FLVCR1	0.0426124	0.0373882	0.0426124	0.00636442
ENSG00000055147	FAM114A2	0.04261	0.034097	0.04261	0.00099137
ENSG00000005249	PRKAR2B	0.0425915	0.0217543	0.0425915	0.0194174
ENSG00000185880	TRIM69	0.0298199	0.0425546	0.0298199	0.00820801
ENSG00000101182	PSMA7	0.026213	0.0425045	0.026213	0.00524533
ENSG00000073712	FERMT2	0.0424928	0.0181019	0.0424928	0.0103309
ENSG00000198793	MTOR	0.0424316	0.0168942	0.0424316	0.008557
ENSG00000134152	KATNBL1	0.025324	0.0423929	0.025324	0.00932877
ENSG00000128039	SRD5A3	0.0403278	0.0423381	0.0403278	0.00157388
ENSG00000121895	TMEM156	0.0423238	0.0322234	0.0423043	0.00112129
ENSG00000163743	RCHY1	0.00534685	0.0422496	0.00534685	0.0156234
ENSG00000158270	COLEC12	0.00427603	0.0422423	0.00427603	0.0349074
ENSG00000118513	MYB	0.0422385	0.0392509	0.0422385	0.0166345
ENSG00000151093	OXSM	0.0247687	0.0422277	0.0247687	0.00577587
ENSG00000116266	STXBP3	0.0411453	0.0422215	0.0411453	0.0250367
ENSG00000109929	SC5D	0.0215491	0.042145	0.0215491	0.0065659
ENSG00000159231	CBR3	0.0312268	0.0421368	0.0312268	0.0191848
ENSG00000162654	GBP4	0.0421103	0.0197349	0.0421103	0.00311368
ENSG00000253251	CTC-534A2.2	0.0421001	0.0402558	0.0421001	0.0204636
ENSG00000078399	HOXA9	0.0420941	0.0336376	0.0420941	0.0264829
ENSG00000042445	RETSAT	0.0420939	0.0415142	0.0420939	0.00112927
ENSG00000279765	RP11-437B10.1	0.034639	0.0420911	0.034639	0.00537407
ENSG00000115310	RTN4	0.0397005	0.0420901	0.0397005	0.0103016
ENSG00000158815	FGF17	0.0420883	0.0257397	0.0420883	0.00114024
ENSG00000138109	CYP2C9	0.0420261	0.00179184	0.0420261	0.00089001
ENSG00000174842	GLMN	0.0381722	0.042016	0.0381722	0.0311572
ENSG00000172869	DMXL1	0.0146683	0.04195	0.0146683	0.00777639
ENSG00000117000	RLF	0.00442292	0.0418795	0.00442292	0.0012305
ENSG00000115239	ASB3	0.0265174	0.0418366	0.0265174	0.0192623
ENSG00000171763	SPATA5L1	0.0417622	0.0378511	0.0417622	0.006527
ENSG00000075292	ZNF638	0.0332857	0.0417496	0.0332857	0.00661752
ENSG00000141380	SS18	0.0310899	0.0417314	0.0310899	0.0027561
ENSG00000198492	YTHDF2	0.041173	0.0417015	0.041173	0.022567
ENSG00000136518	ACTL6A	0.0402065	0.0416899	0.0402065	0.0149182
ENSG00000130023	ERMARD	0.0111424	0.0416744	0.0111424	0.0308242
ENSG00000196526	AFAP1	0.0310593	0.0416715	0.0310593	0.00676894
ENSG00000150676	CCDC83	0.0105182	0.041664	0.0105182	0.00096991
ENSG00000133706	LARS	0.0329613	0.0415296	0.0329613	0.0102644
ENSG00000131242	RAB11FIP4	0.0364287	0.0415219	0.0364287	0.0276424
ENSG00000136383	ALPK3	0.0205631	0.0415071	0.0205631	0.00266744
ENSG00000163161	ERCC3	0.0279212	0.0414805	0.0279212	0.0195529
ENSG00000156017	CARNMT1	0.028132	0.041454	0.028132	0.0087087
ENSG00000103194	USP10	0.0145778	0.041401	0.0145778	0.0203667
ENSG00000155324	GRAMD3	0.0387854	0.0413869	0.0387854	0.0058464
ENSG00000174796	THAP6	0.00441736	0.0413545	0.00441736	0.0155684
ENSG00000205531	NAP1L4	0.00622335	0.0413397	0.00622335	0.0210151
ENSG00000064313	TAF2	0.0412728	0.00888704	0.0412728	0.00273671
ENSG00000040731	CDH10	0.0190604	0.0412215	0.0190604	0.00364807
ENSG00000023516	AKAP11	0.0412121	0.0412121	0.025223	4.7465e-07
ENSG00000136231	IGF2BP3	0.0359859	0.0411934	0.0359975	0.00501458
ENSG00000107249	GLIS3	0.0348052	0.0410896	0.0348052	0.00393612
ENSG00000087152	ATXN7L3	0.00316683	0.0410309	0.00316683	4.0498e-08
ENSG00000042980	ADAM28	0.0409804	0.0214579	0.0409804	0.0013575
ENSG00000100749	VRK1	0.0409316	0.0409316	0.0409316	0.022898
ENSG00000129465	RIPK3	0.040926	0.034086	0.040926	0.0111565
ENSG00000146109	ABT1	0.00861348	0.00803871	0.00861348	0.0408968
ENSG00000150527	CTAGE5	0.0295293	0.0408158	0.0295293	0.0170532
ENSG00000064102	INTS13	0.024636	0.0407571	0.024636	0.00546264
ENSG00000260916	CCPG1	0.0272394	0.0406649	0.0272394	0.00550101
ENSG00000139372	TDG	0.0320047	0.0406587	0.0320047	0.0105667
ENSG00000164118	CEP44	0.0185505	0.0406109	0.0185505	0.00482849
ENSG00000166435	XRRA1	0	0	0	0.040578
ENSG00000148429	USP6NL	0.0134094	0.040576	0.0134094	0.0043419
ENSG00000125871	MGME1	0.0283891	0.0405601	0.0283891	0.00584361
ENSG00000185798	WDR53	0.0405381	0.0235122	0.0405381	0.0135665
ENSG00000147570	DNAJC5B	0.0124732	0.0405241	0.0124732	0.00773224
ENSG00000166974	MAPRE2	0.0378743	0.0405133	0.0378743	0.00353173
ENSG00000143401	ANP32E	0.0120919	0.0405067	0.0120919	0.011243
ENSG00000064703	DDX20	0.0363778	0.0405049	0.0363778	0.0211612
ENSG00000150672	DLG2	0.0236928	0.0405023	0.0236928	0.00301235
ENSG00000101349	PAK5	0.0404774	0.0376631	0.0404774	0.00013573
ENSG00000163399	ATP1A1	0.023465	0.0404574	0.023465	0.00190332
ENSG00000148484	RSU1	0.0239875	0.0404178	0.0239875	0.00853234
ENSG00000109906	ZBTB16	0.0404119	0.0363564	0.0404119	0.0334236
ENSG00000111913	FAM65B	0.0404033	0.0393694	0.0404033	0.00969231
ENSG00000196092	PAX5	0.0240788	0.0403925	0.0240788	0.00648282
ENSG00000156508	EEF1A1	0.0319525	0.0403555	0.0319525	0.0174687
ENSG00000156110	ADK	9.4659e-10	0.0189027	2.4295e-08	0.040355
ENSG00000185009	AP3M1	8.0785e-10	0.0189027	2.0939e-08	0.040355
ENSG00000119682	AREL1	0.0403303	7.5739e-05	0.00155951	5.8003e-05
ENSG00000140044	JDP2	0.0403287	1.8876e-05	0.00155709	4.5715e-05
ENSG00000088727	KIF9	0.00017436	0.0403242	0.00019044	0.0307444
ENSG00000119616	FCF1	0.040323	7.0162e-05	0.00154079	5.5368e-05
ENSG00000122033	MTIF3	0.0266022	0.0403189	0.0266022	0.0129663
ENSG00000258724	CTD-2135J3.4	0.0402668	0.0398066	0.0402668	0.0285504
ENSG00000022976	ZNF839	0.0402638	0.0398624	0.0402638	0.00950205
ENSG00000116044	NFE2L2	0.0326174	0.0402632	0.0326174	0.0047037
ENSG00000151327	FAM177A1	0.00491148	0.0357155	0.00491148	0.0402442
ENSG00000103018	CYB5B	0.0402225	0.0114584	0.0402225	0.00416603
ENSG00000101350	KIF3B	0.00856796	0.0401525	0.00856796	0.0360018
ENSG00000178233	TMEM151B	0.0005789	0.00078631	0.0203977	0.0400874
ENSG00000050438	SLC4A8	0.0323137	0.0400797	0.0323137	0.0194137
ENSG00000120436	GPR31	0.0400737	0	0.0400737	0
ENSG00000137185	ZSCAN9	0.0400063	0.00714755	0.0400063	0.00669043
ENSG00000196187	TMEM63A	0.00983262	0.0399478	0.00983262	0.0130183
ENSG00000121858	TNFSF10	0.0399141	0.0156467	0.0399141	0.00234837
ENSG00000112081	SRSF3	0.0399025	0.034971	0.0399025	0.0165269
ENSG00000167085	PHB	0.0398794	0.00180916	0.0398794	0.00030023
ENSG00000179826	MRGPRX3	0.0329546	0.0398678	0.0329546	0.0269096
ENSG00000102786	INTS6	0.0398342	0.0351692	0.0398342	0.00525337
ENSG00000188611	ASAH2	0.0397806	0.00203287	0.0397806	0.00393644
ENSG00000008988	RPS20	0.0197868	0.0397803	0.0197868	0.00553031
ENSG00000178974	FBXO34	0.0397501	0.0360229	0.0397501	0.00618491
ENSG00000144535	DIS3L2	0.0317984	0.0397306	0.0317984	0.00272862
ENSG00000143815	LBR	0.0396852	0.0330385	0.0396852	0.0112738
ENSG00000071564	TCF3	2.3253e-09	2.541e-09	3.3307e-16	0.0396384
ENSG00000164221	CCDC112	0.0327514	0.0396029	0.0327514	0.0243539
ENSG00000125037	EMC3	0.0135435	0.0395912	0.0135435	0.00989358
ENSG00000107263	RAPGEF1	0.0241912	0.0395668	0.0241912	0.0149954
ENSG00000282218	RP1-179P9.3	0.0395652	0.00184112	0.0395652	0.00137578
ENSG00000113302	IL12B	0.00072708	0.0395637	0.00072569	1.6976e-09
ENSG00000157800	SLC37A3	0.029419	0.0395577	0.029419	0.0260928
ENSG00000177301	KCNA2	0.0395359	0.0226096	0.0395359	0.00722071
ENSG00000182827	ACBD3	0.0395314	0.0048817	0.0395314	0.00252158
ENSG00000134744	ZCCHC11	0.0184504	0.0395029	0.0184504	0.00364548
ENSG00000173153	ESRRA	6.0165e-05	0.00013463	0.00412634	0.0394885
ENSG00000080608	PUM3	0.0394532	0.027575	0.0394532	0.00287635
ENSG00000137393	RNF144B	0.0394032	0.00433958	0.0394032	0.00081779
ENSG00000078674	PCM1	0.0393858	0.0271335	0.0393858	0.0120432
ENSG00000162645	GBP2	0.0293145	0.0393085	0.0293145	0.0152437
ENSG00000135018	UBQLN1	0.0205922	0.0392978	0.0205922	0.0162354
ENSG00000168724	DNAJC21	0.0348519	0.0392781	0.0348519	0.00510807
ENSG00000186469	GNG2	0.0249514	0.0392327	0.0249514	0.00875573
ENSG00000179841	AKAP5	0.0391994	0.0108321	0.0391994	0.00253536
ENSG00000132330	SCLY	0.0391869	0.0391869	0.0391869	0.034254
ENSG00000163683	SMIM14	0.0391812	0.0190752	0.0391812	0.00070789
ENSG00000105810	CDK6	0.0248874	0.0391385	0.0248874	0.0123623
ENSG00000136531	SCN2A	0.0216945	0.039134	0.0216945	0.0203347
ENSG00000100934	SEC23A	0.0205751	0.0391213	0.0205751	0.0138967
ENSG00000176473	WDR25	0.0126003	0.0391046	0.0126003	0.00344208
ENSG00000168026	TTC21A	0.00672968	0.0390944	0.00672968	0.0200253
ENSG00000184786	TCTE3	0.00842002	0.0390331	0.00842002	0.029909
ENSG00000180190	TDRP	0.0390246	0.00464328	0.0390246	0.00086
ENSG00000169413	RNASE6	0.0390243	0.0121505	0.0390243	0.00217314
ENSG00000110841	PPFIBP1	0.039015	0.0209598	0.039015	0.00331913
ENSG00000120697	ALG5	0.0389795	0.0361333	0.0389795	0.00074909
ENSG00000185338	SOCS1	0.0002218	0.0002218	0.0374633	0.0389507
ENSG00000255819	KLRC4-KLRK1	0.0389364	0.00356194	0.0389364	0.00099623
ENSG00000153922	CHD1	0.0317411	0.0388723	0.0317411	0.0131205
ENSG00000162695	SLC30A7	0.0210117	0.0388636	0.0210117	0.0121406
ENSG00000183323	CCDC125	0.0144062	0.0388367	0.0144062	0.00464626
ENSG00000106804	C5	0.0102886	0.0387935	0.0102886	0.00620957
ENSG00000183891	TTC32	0.0241341	0.0387392	0.0241341	0.021155
ENSG00000197050	ZNF420	0.0355203	0.0356154	0.0355203	0.0387272
ENSG00000183542	KLRC4	0.0387197	0.00334232	0.0387197	0.00092949
ENSG00000121446	RGSL1	0.0387114	0.0379648	0.0387114	0.0265413
ENSG00000128655	PDE11A	0.0386758	0.0215636	0.0386758	0.00517002
ENSG00000267022	AC084219.2	0.0273612	0.03864	0.0273612	0.00638691
ENSG00000157978	LDLRAP1	0.0372085	0.0386191	0.0372085	0.00053647
ENSG00000159885	ZNF222	0.0272361	0.0385156	0.0272361	0.00633202
ENSG00000117868	ESYT2	0.0385106	0.0385106	0.0385106	0.00170352
ENSG00000188596	CFAP54	0.0193478	0.0384997	0.0193478	0.0112812
ENSG00000140199	SLC12A6	0.0165366	0.038434	0.0165366	0.00667486
ENSG00000153044	CENPH	0.0383813	0.028381	0.0383813	0.00346712
ENSG00000197563	PIGN	0.0383806	0.0293809	0.0383806	0.00658366
ENSG00000117543	DPH5	0.0201686	0.0383697	0.0201686	0.0097405
ENSG00000146592	CREB5	0.0185983	0.0383458	0.0185983	0.00888279
ENSG00000214518	KRTAP2-2	0.0109485	0.0383107	0.0109485	0.0141083
ENSG00000163519	TRAT1	0.03831	0.0226913	0.03831	0.00951526
ENSG00000198513	ATL1	0.0382579	0.0219041	0.0382579	0.021926
ENSG00000032389	TSSC1	0.0293453	0.038253	0.0293453	0.00489373
ENSG00000188313	PLSCR1	0.0382459	0.0294341	0.0382459	0.00820998
ENSG00000185267	CDNF	0.0180562	0.0382439	0.0180562	0.00511921
ENSG00000112139	MDGA1	0.0382295	0.0260239	0.0382295	0.00168106
ENSG00000163875	MEAF6	0.0367723	0.0381996	0.0367723	0.0132004
ENSG00000278828	HIST1H3H	0.00988571	0.0381381	0.00988571	0.0229935
ENSG00000159882	ZNF230	0.0308793	0.0381268	0.0308793	0.00755353
ENSG00000187522	HSPA14	0.0179239	0.0381117	0.0179239	0.00511918
ENSG00000136738	STAM	0.0381085	0.029639	0.0381085	0.00469412
ENSG00000157470	FAM81A	0.0380756	0.0359208	0.0380756	0.00121355
ENSG00000105887	MTPN	0.0126245	0.0380443	0.0126245	0.00576604
ENSG00000118965	WDR35	0.0369898	0.0380187	0.0369898	0.0235177
ENSG00000085274	MYNN	0.0198534	0.0379406	0.0198534	0.0140927
ENSG00000160404	TOR2A	0.0306973	0.0379401	0.0306973	0.0184873
ENSG00000075407	ZNF37A	0.0219809	0.0379365	0.0219809	0.00751402
ENSG00000143889	HNRNPLL	0.0379026	0.0335143	0.0379026	0.0073142
ENSG00000196470	SIAH1	0.0197515	0.0378813	0.0197515	0
ENSG00000069667	RORA	0.0344914	0.0378763	0.0344914	0.00250544
ENSG00000148926	ADM	0.0378471	0.0312526	0.0378471	0.0209555
ENSG00000284024	RP11-398C13.8	0.0176462	0.0378342	0.0176462	0.00510239
ENSG00000196296	ATP2A1	0.0185272	0.030622	0.023234	0.0378303
ENSG00000156958	GALK2	0.0284466	0.0377878	0.0284466	0.0107045
ENSG00000174371	EXO1	0.0220731	0.0377795	0.0220731	0.0105082
ENSG00000101096	NFATC2	0.0035104	0.0377752	0.0035104	0.00111963
ENSG00000166477	LEO1	0.0221845	0.0377557	0.0221845	0.00962463
ENSG00000112697	TMEM30A	0.00674003	0.0377129	0.00674003	0.00447605
ENSG00000164610	RP9	0.0168347	0.0376505	0.0168347	0.00981857
ENSG00000110700	RPS13	0.0155925	0.0376241	0.0155925	0.0333074
ENSG00000134216	CHIA	0.037577	0.0119745	0.037577	0.00863799
ENSG00000091972	CD200	0.014184	0.0375645	0.014184	0.0108109
ENSG00000091009	RBM27	0.0139217	0.0375345	0.0139217	0.00849326
ENSG00000157873	TNFRSF14	0.0364018	0.0374751	0.0364018	0.0103312
ENSG00000114784	EIF1B	0.00908201	0.0374606	0.00908201	0.0192033
ENSG00000033867	SLC4A7	0.0188309	0.0374493	0.0188309	0.00320303
ENSG00000275740	RP11-449H3.3	0.0135098	0.0374479	0.0135098	0.00850452
ENSG00000120159	CAAP1	0.0374413	0.0358393	0.0374413	0.0219367
ENSG00000081059	TCF7	0.0269968	0.0374369	0.0269968	0.00018337
ENSG00000139914	FITM1	0.0129395	0.0374258	0.0129395	0.0113682
ENSG00000135250	SRPK2	0.0128567	0.0373924	0.0128567	0.00448398
ENSG00000119408	NEK6	0.0373556	0.0178094	0.0373556	0.00202654
ENSG00000118495	PLAGL1	0.0299968	0.0373472	0.0299968	0.00649392
ENSG00000248905	FMN1	0.0373212	0.0152141	0.0373212	0.00295907
ENSG00000183770	FOXL2	0.0221838	0.0372997	0.0221838	0.00732778
ENSG00000143507	DUSP10	0.0372689	0.0129878	0.0372689	0.00162792
ENSG00000165071	TMEM71	0.00880887	0.0372431	0.00880887	0.00963199
ENSG00000129562	DAD1	0.0372402	0.0217165	0.0372402	0.00824884
ENSG00000174013	FBXO45	0.0372382	0.0137967	0.0372382	0.00872756
ENSG00000126088	UROD	0.0320431	0.0372364	0.0320431	0.0168188
ENSG00000139572	GPR84	0.0237897	0.0372276	0.0237897	0.0108407
ENSG00000168994	PXDC1	0.0131157	0.0371618	0.0131157	0.00959895
ENSG00000113810	SMC4	0.0371567	0.0258496	0.0371567	0.00624915
ENSG00000141458	NPC1	0.027318	0.0371401	0.027318	0.00470079
ENSG00000197980	LEKR1	0.0371381	0.0346482	0.0371381	0.0137105
ENSG00000075790	BCAP29	0.0207033	0.0371049	0.0207033	0.0272024
ENSG00000149599	DUSP15	0.00094311	0.02121	0.00094311	0.0371025
ENSG00000103852	TTC23	0.0299782	0.0370871	0.0299782	0.0110649
ENSG00000161270	NPHS1	0.0327659	0.0370642	0.0327659	1.6095e-05
ENSG00000149742	SLC22A9	0.0370327	0.0162101	0.0370327	1.2046e-05
ENSG00000114745	GORASP1	0.00464104	0.0370058	0.00464104	0.0195931
ENSG00000122783	C7orf49	0.0173806	0.036972	0.0173806	0.0130356
ENSG00000206262	FOXL2NB	0.0218428	0.0369587	0.0218428	0.00732778
ENSG00000171467	ZNF318	0.0366349	0.0369478	0.0366349	0.0100734
ENSG00000066117	SMARCD1	0.0369239	0.0220583	0.0369239	0.0158955
ENSG00000131781	FMO5	0.00346843	0.0369025	0.00346843	0.0115492
ENSG00000171204	TMEM126B	0.0141643	0.0368837	0.0141643	0.00212499
ENSG00000105696	TMEM59L	0.0368593	0.00126468	0.0368593	0.00059973
ENSG00000198301	SDAD1	0.0351198	0.0368228	0.0351198	0.0146427
ENSG00000151914	DST	0.0367954	0.0315422	0.0367954	0.00449251
ENSG00000115841	RMDN2	0.0338814	0.0367907	0.0338814	0.0071292
ENSG00000006016	CRLF1	0.0366608	0.00186066	0.0366608	0.00094899
ENSG00000127328	RAB3IP	0.00249329	0.00254626	0.00249329	0.0366605
ENSG00000276903	HIST1H2AL	0.0366304	0.0079053	0.0366304	0.00422381
ENSG00000157881	PANK4	0.0366253	0.0135164	0.0366253	0.00036871
ENSG00000109738	GLRB	0.0366133	0.0366133	0.0366133	0.00123818
ENSG00000144741	SLC25A26	0.0162251	0.0366113	0.0162251	0.00161663
ENSG00000150054	MPP7	0.0364723	0.0365881	0.0364723	0.00413656
ENSG00000173457	PPP1R14B	4.5556e-05	5.5278e-05	0.0355585	0.0365703
ENSG00000206562	METTL6	0.0162282	0.0365428	0.0162282	0.00355369
ENSG00000169894	MUC3A	0.0363097	0.0364923	0.0363097	0.0101897
ENSG00000099250	NRP1	0.00552938	0.0364668	0.00552938	0.0309061
ENSG00000100628	ASB2	0.0216856	0.0364566	0.0216856	0.00457507
ENSG00000175866	BAIAP2	0.0364497	0.0291893	0.0364497	0.00503935
ENSG00000125864	BFSP1	0.0325878	0.0364242	0.0325878	0.00837422
ENSG00000153283	CD96	0.0364159	0.0344967	0.0364159	0.00305078
ENSG00000117155	SSX2IP	0.0357277	0.0363919	0.0357277	0.00816465
ENSG00000169955	ZNF747	0.0270506	0.0363428	0.0270506	0.0149111
ENSG00000100852	ARHGAP5	0.0238964	0.0362762	0.0238964	0.00759659
ENSG00000197265	GTF2E2	0.0362396	0.00453062	0.0362396	0.00093161
ENSG00000005884	ITGA3	0.0257529	0.0362216	0.0257529	0.00056944
ENSG00000163636	PSMD6	0.0202156	0.03622	0.0202156	0.00697281
ENSG00000186812	ZNF397	0.0361903	0.02599	0.0361903	0.00445531
ENSG00000119537	KDSR	0.00991581	0.0361839	0.00991581	0.00706995
ENSG00000186283	TOR3A	0.0204502	0.0361475	0.0204502	0.00639318
ENSG00000012983	MAP4K5	0.0361106	0.0198468	0.0361106	0.0123274
ENSG00000239672	NME1	0.0361043	0.0309539	0.0361043	0.00406207
ENSG00000089723	OTUB2	0.0256665	0.0360968	0.0256665	0.00490975
ENSG00000189043	NDUFA4	0.0149883	0.036088	0.0149883	0.0131243
ENSG00000116151	MORN1	0.00939392	0.0360873	0.00939392	0.00722741
ENSG00000146859	TMEM140	0.0162689	0.0360635	0.0162689	0.0127288
ENSG00000006625	GGCT	0.0253334	0.0360565	0.0253334	0.00571329
ENSG00000147437	GNRH1	0.0360493	0.00028142	0.0360493	4.9115e-05
ENSG00000158158	CNNM4	0.0342964	0.0360383	0.0342964	0.00161058
ENSG00000155893	PXYLP1	1.5685e-05	0.0360344	1.9537e-05	0.0328568
ENSG00000169359	SLC33A1	0.0122004	0.0360079	0.0122004	0.0101436
ENSG00000155666	KDM8	0.0131618	0.0360054	0.0131618	6.383e-11
ENSG00000149488	TMC2	0.0359422	0.0328381	0.0359422	0.0205779
ENSG00000148057	IDNK	0.0168129	0.0359307	0.0168129	0.0209453
ENSG00000204577	LILRB3	0.0358546	0.0358533	0.0358546	0.0241607
ENSG00000151092	NGLY1	0.0223161	0.0358357	0.0223161	0.00514078
ENSG00000170606	HSPA4	0.035831	0.0228442	0.035831	3.8196e-05
ENSG00000143549	TPM3	0.00410915	0.0358248	0.00410915	0.0356787
ENSG00000188263	IL17REL	0.0358122	0.00135928	0.0358122	0.00017034
ENSG00000127481	UBR4	0.0147786	0.03581	0.0147786	0.00366737
ENSG00000091181	IL5RA	0.0334467	0.0358072	0.0334467	0.00462424
ENSG00000175202	HIGD2B	0.015746	0.0358024	0.015746	0.00049859
ENSG00000106069	CHN2	0.0299094	0.0357989	0.0299094	0.00352149
ENSG00000114439	BBX	0.035782	0.0309645	0.035782	0.0129079
ENSG00000054938	CHRDL2	0.00248122	0.00248122	0.00248122	0.0357414
ENSG00000113597	TRAPPC13	0.035682	0.0230861	0.035682	0.0102136
ENSG00000183607	GKN2	0.022913	0.0356471	0.022913	0.0034681
ENSG00000261459	AC002310.11	0.0270506	0.0356171	0.0270506	0.0148852
ENSG00000107242	PIP5K1B	0.0108735	0.0355793	0.0108735	0.0110915
ENSG00000069956	MAPK6	0.0221492	0.0355693	0.0221492	0.00291167
ENSG00000118507	AKAP7	0.00838179	0.0355622	0.00838179	0.00339803
ENSG00000133816	MICAL2	0.0313756	0.0355613	0.0313756	0.00861245
ENSG00000178149	DALRD3	0.0306892	0.0355496	6.8239e-05	0
ENSG00000170324	FRMPD2	0.0355351	0.0241435	0.0355351	0.0261368
ENSG00000106355	LSM5	0.0197123	0.0355319	0.0197123	0.012319
ENSG00000132205	EMILIN2	0.00116916	0.0355293	0.00116916	0.0326302
ENSG00000162994	CLHC1	0.0237009	0.0355233	0.0237009	0.0083743
ENSG00000051825	MPHOSPH9	0.0312762	0.035521	0.0312762	0.00992743
ENSG00000115947	ORC4	0.00585078	0.0355007	0.00585078	0.0277249
ENSG00000134769	DTNA	0.0354647	0.0336754	0.0354647	0.00139791
ENSG00000078369	GNB1			0.00107335	0.0354531
ENSG00000148090	AUH	0.0354463	0.0241019	0.0354463	0.00747988
ENSG00000283930	RP11-508N22.2	0.0194859	0.0354415	0.0194859	0.00736979
ENSG00000187889	C1orf168	0.0039114	0.0354269	0.0039114	0.00634985
ENSG00000113068	PFDN1	0.035385	0.00308303	0.035385	2.1011e-10
ENSG00000259171	RP11-903H12.5	0.0208119	0.035382	0.0208119	0.00867125
ENSG00000165935	SMCO2	0.0353383	0.013122	0.0353383	0.00169329
ENSG00000173464	RNASE11	0.0353237	0.0287451	0.0353237	0.00722789
ENSG00000152936	LMNTD1	0.0349723	0.0353221	0.0349723	0.0042581
ENSG00000196498	NCOR2	0.0229816	0.0352122	0.0229816	0.00629027
ENSG00000196367	TRRAP	0.0313745	0.0351986	0.0313745	0.0015076
ENSG00000173276	ZBTB21	0.027234	0.0351785	0.027234	0.00095044
ENSG00000161642	ZNF385A	0.0177368	0.0351669	0.0177368	0.00812507
ENSG00000112715	VEGFA	0.0239891	0.0350763	0.0130793	0.0038742
ENSG00000138032	PPM1B	0.0350328	0.026382	0.0350328	0.0112411
ENSG00000144827	ABHD10	0.0235729	0.0350247	0.0235729	0.00579338
ENSG00000144597	EAF1	0.0154021	0.0350053	0.0154021	0.00331586
ENSG00000113073	SLC4A9	0.00794317	0.0350008	0.00794317	6.2451e-10
ENSG00000143575	HAX1	0.0349959	0.0341662	0.0349959	0.0337529
ENSG00000165804	ZNF219	0.0157637	0.0349943	0.0157637	0.0102156
ENSG00000088280	ASAP3	0.0349286	0.0319178	0.0349286	0.00454002
ENSG00000166598	HSP90B1	0.0349212	0.0162831	0.0349212	0.00231819
ENSG00000161217	PCYT1A	0.00956267	0.034914	0.00956267	0.0231194
ENSG00000164631	ZNF12	0.0348699	0.0175944	0.0348699	0.0008892
ENSG00000173627	APOBEC4	0.014047	0.0348634	0.014047	0.00145159
ENSG00000129696	TTI2	0.0348475	0.0313765	0.0348475	0.00134323
ENSG00000151360	ALLC	0.00291518	0.0348149	0.00291518	0.00116492
ENSG00000152520	PAN3	0.00910441	0.0348095	0.00910441	0.010766
ENSG00000171121	KCNMB3	0.0347975	0.0323669	0.0347975	0.00533902
ENSG00000113966	ARL6	0.0259298	0.0347479	0.0259298	0.00355123
ENSG00000108187	PBLD	0.0202637	0.0347288	0.0202637	0.010969
ENSG00000275832	ARHGAP23	0.0347256	0.0347256	0.0347256	1.4433e-15
ENSG00000138271	GPR87	0.034703	0.0126021	0.034703	0.00353334
ENSG00000058668	ATP2B4	0.0237985	0.034701	0.0237985	0.00473973
ENSG00000280670	CCDC163	0.0346951	0.0309806	0.0346951	0.0136423
ENSG00000144468	RHBDD1	0.0124264	0.0346586	0.0124264	0.00569651
ENSG00000172803	SNX32	0.0346511	0.0326297	0.00449857	0.00032529
ENSG00000079819	EPB41L2	0.0248462	0.0345968	0.0248462	0.00496348
ENSG00000054654	SYNE2	0.0156275	0.03459	0.0156275	0.00742356
ENSG00000034053	APBA2	0.0142936	0.0345826	0.0142936	0.00831944
ENSG00000087274	ADD1	0.033662	0.0345669	0.033662	0.0054884
ENSG00000115652	UXS1	0.011851	0.0345517	0.011851	0.00677357
ENSG00000122026	RPL21	0.0107284	0.03455	0.0107284	0.00884874
ENSG00000055483	USP36	0.0142872	0.0345345	0.0142872	0.00745111
ENSG00000125255	SLC10A2	0.0345098	0.00127856	0.0345098	0.00025445
ENSG00000137491	SLCO2B1	0	0	0	0.0344974
ENSG00000131778	CHD1L	0.00064389	0.0344898	0.00064389	0.0109384
ENSG00000126259	KIRREL2	0.00711431	0.0344657	0.00711431	5.6514e-06
ENSG00000121350	PYROXD1	0.019574	0.0344389	0.019574	0.00357916
ENSG00000213339	QTRT1	3.6994e-05	0.0344062	5.3451e-11	0.00672126
ENSG00000145675	PIK3R1	0.0273008	0.0343597	0.0273008	0.0072469
ENSG00000058272	PPP1R12A	0.022363	0.0343382	0.022363	0.0100579
ENSG00000113231	PDE8B	0.00732864	0.0343324	0.00732864	0.00272454
ENSG00000111615	KRR1	0.0305165	0.034328	0.0305165	0.00578256
ENSG00000137266	SLC22A23	0.0311933	0.0343158	0.0311933	0.019285
ENSG00000078687	TNRC6C	0.0342963	0.0314065	0.0342963	0.00583022
ENSG00000143499	SMYD2	0.0342952	0.0303	0.0342952	0.0113718
ENSG00000141469	SLC14A1	0.0203056	0.0342924	0.0203056	0.00531736
ENSG00000105968	H2AFV	0.0214734	0.0342704	0.0214734	0.01058
ENSG00000166710	B2M	0.023037	0.0342639	0.023037	0.00625915
ENSG00000134463	ECHDC3	0.0214861	0.0342016	0.0214861	0.00545514
ENSG00000185420	SMYD3	0.0309903	0.0341916	0.0309903	0.00684852
ENSG00000109790	KLHL5	0.0341837	0.0103339	0.0341699	0.00028723
ENSG00000069020	MAST4	0.0270145	0.0341743	0.0270145	0.0119074
ENSG00000105127	AKAP8	0.0341537	0.0315926	0.0341537	0.0311825
ENSG00000144554	FANCD2	0.00516763	0.0340954	0.00516763	0.00888727
ENSG00000164879	CA3	0.0230933	0.0340491	0.0230933	0.0283587
ENSG00000152207	CYSLTR2	0.0340109	0.0296973	0.0340109	0.00363548
ENSG00000109193	SULT1E1	0.0339757	0.0318355	0.0339757	0.00176674
ENSG00000112304	ACOT13	0.0339573	0.0212174	0.0339573	0.00213727
ENSG00000141837	CACNA1A	0.0128547	0.0339142	0.0128547	0.00073965
ENSG00000119326	CTNNAL1	0.0107915	0.0339001	0.0107915	0.00674944
ENSG00000163958	ZDHHC19	0.0338936	0.0177509	0.0338936	0.00540509
ENSG00000186487	MYT1L	0.0338195	0.0242786	0.0338195	0.00302604
ENSG00000135486	HNRNPA1	0.0338157	0.0264639	0.0338157	0.00745861
ENSG00000175756	AURKAIP1				0.0337969
ENSG00000111802	TDP2	0.0337502	0.0229511	0.0337502	0.00214776
ENSG00000125170	DOK4	0.0120564	0.0337197	0.0120564	0.00194907
ENSG00000065618	COL17A1	0.0216717	0.0337158	0.0216717	0.00461175
ENSG00000051382	PIK3CB	0.00828473	0.0336879	0.00828473	0.00873256
ENSG00000177084	POLE	0.0336542	0.0336542	0.0336542	0.00115831
ENSG00000137497	NUMA1	0.0261843	0.0336503	0.0261843	0.00214183
ENSG00000128989	ARPP19	0.0336473	0.0307957	0.0336473	0.00427954
ENSG00000165392	WRN	0.0099014	0.0336314	0.0099014	0.00177463
ENSG00000139163	ETNK1	0.0231384	0.0335916	0.0231384	0.00541556
ENSG00000157869	RAB28	0.00858665	0.0335551	0.00858665	0.00418725
ENSG00000022277	RTFDC1	0.00115254	0.0334869	0.00115254	0.0239837
ENSG00000139641	ESYT1	0.021425	0.0334712	0.021425	0.00310823
ENSG00000170271	FAXDC2	0.0251511	0.0334653	0.0251511	0.0040655
ENSG00000163946	FAM208A	0.0334583	0.0334583	0.0334583	0.0261134
ENSG00000170004	CHD3	0.026771	0.033451	0.026771	0.00526357
ENSG00000167183	PRR15L	0.0334502	0.0334502	0.0334502	0.010958
ENSG00000151116	UEVLD	0.033448	0.0322272	0.033448	0.00925751
ENSG00000205268	PDE7A	0.0243625	0.0334274	0.0243625	0.00691563
ENSG00000077458	FAM76B	0.0114481	0.0334134	0.0114481	0.00466658
ENSG00000145715	RASA1	0.0334119	0.0263661	0.0334119	0.00229358
ENSG00000125733	TRIP10	0.0333937	0.0203756	0.0333937	0.00635559
ENSG00000164117	FBXO8	0.0118158	0.03339	0.0118158	0.00439138
ENSG00000170423	KRT78	0.0150009	0.0333796	0.0150009	0.00320905
ENSG00000134028	ADAMDEC1	0.0333475	0.00415093	0.0333475	0.00096753
ENSG00000122592	HOXA7	0.0333253	0.0232961	0.0333253	0.0176365
ENSG00000140553	UNC45A	0.00249149	0.0333173	0.00249149	0.0210121
ENSG00000126107	HECTD3	0.0252875	0.0333145	0.0252875	0.0143176
ENSG00000100592	DAAM1	0.0332374	0.0157198	0.0332374	0.00423919
ENSG00000003989	SLC7A2	0.0157532	0.0332188	0.0157532	0.00355458
ENSG00000089057	SLC23A2	0.013813	0.0331917	0.013813	0.00735872
ENSG00000172339	ALG14	0.0199347	0.0331889	0.0199347	0.00318531
ENSG00000197409	HIST1H3D	0.00861817	0.0101391	0.00861817	0.0331709
ENSG00000167378	IRGQ	0.015675	0.033163	0.015675	0.00693468
ENSG00000182132	KCNIP1	0.0139566	0.0331426	0.0139566	0.00619447
ENSG00000153234	NR4A2	0.0103504	0.0331337	0.0103504	0.00410177
ENSG00000173402	DAG1	0.0149326	0.00876746	0.0330871	0.0173446
ENSG00000103942	HOMER2	0.0262435	0.0330683	0.0262435	0.00714649
ENSG00000138738	PRDM5	0.00968061	0.0330678	0.00968061	0.00777408
ENSG00000086666	ZFAND6	0.0319936	0.0330581	0.0319936	0.00446385
ENSG00000036257	CUL3	0.0273781	0.0330517	0.0273781	0.0123783
ENSG00000205133	TRIQK	0.0302959	0.0330512	0.0302959	0.0151409
ENSG00000170037	CNTROB	0.0330147	0.0214578	0.0330147	0.00384295
ENSG00000233198	RNF224	0.00249211	0.0330079	0.00249211	0
ENSG00000184384	MAML2	0.0145042	0.0330072	0.0145042	0.00714268
ENSG00000144824	PHLDB2	0.027285	0.0329758	0.027285	0.00648853
ENSG00000159873	CCDC117	0.0329583	0.0168581	0.0329583	0.0127618
ENSG00000131370	SH3BP5	0.00883221	0.0329545	0.00883221	0.00482758
ENSG00000076864	RAP1GAP	0.032935	0.032935	0.032935	0.0306666
ENSG00000213512	GBP7	0.0162322	0.0329137	0.0162322	0.0145243
ENSG00000135736	CCDC102A	0.0118063	0.0329018	0.0118063	0.00194392
ENSG00000108733	PEX12	0.00454629	0.0328787	0.00454629	0.00563614
ENSG00000134086	VHL	0.0160152	0.0328628	0.0160152	0.0104761
ENSG00000171843	MLLT3	0.0187991	0.0328574	0.0187991	0.00521209
ENSG00000100207	TCF20	0.00187483	0.03285	0.00187483	0.0070846
ENSG00000204397	CARD16	0.00668052	0.0328489	0.00668052	0.0178849
ENSG00000152484	USP12	0.0172945	0.0328454	0.0172945	0.00914936
ENSG00000006059	KRT33A	0.0065525	0.0328254	0.0065525	0.019456
ENSG00000080200	CRYBG3	0.014168	0.0328204	0.014168	0.00374692
ENSG00000106772	PRUNE2	0.0294984	0.0328182	0.0294984	0.0102558
ENSG00000066827	ZFAT	0.0216473	0.0328159	0.0216473	0.00900001
ENSG00000151465	CDC123	0.00600349	0.0327972	0.00600349	0.00360235
ENSG00000166448	TMEM130	0.0167162	0.0327882	0.0167162	4.9064e-05
ENSG00000152942	RAD17	0.010616	0.0327763	0.010616	0.00271566
ENSG00000163754	GYG1	0.0308824	0.0327116	0.0308824	0.00444217
ENSG00000131981	LGALS3	0.0327085	0.00352454	0.0327085	0.00054541
ENSG00000075151	EIF4G3	0.00935601	0.032701	0.00935601	0.0015748
ENSG00000117133	RPF1	0.0201974	0.0326993	0.0201974	0.0050293
ENSG00000160307	S100B	0.0319166	0.0326973	0.0319166	0.00727573
ENSG00000158406	HIST1H4H	0.0015622	0.00705017	0.0015622	0.032687
ENSG00000107485	GATA3	0.0303379	0.0326856	0.0303379	0.0114625
ENSG00000104760	FGL1	0.0190674	0.0326351	0.0190674	0.00760661
ENSG00000120686	UFM1	0.00741285	0.0326272	0.00741285	0.00490902
ENSG00000168264	IRF2BP2	0.0326254	0.0326254	0.0326254	0.030994
ENSG00000073756	PTGS2	0.0326241	0.00150348	0.0326241	0.00029425
ENSG00000121236	TRIM6	0.0290879	0.0325991	0.0290879	0.00885195
ENSG00000187630	DHRS4L2	0.0325945	0.0325945	0.0325945	0.00472749
ENSG00000138378	STAT4	0.0264627	0.0325836	0.0264627	0.017542
ENSG00000094916	CBX5	0.0325751	0.0252516	0.0325751	0.00797068
ENSG00000130779	CLIP1	0.0257889	0.0325675	0.0257889	0.0029352
ENSG00000148120	C9orf3	0.0203264	0.0325514	0.0203264	0.00331004
ENSG00000150093	ITGB1	0.0229798	0.0325186	0.0229798	0.00937541
ENSG00000187699	C2orf88	0.0325102	0.0214565	0.0325102	0.00643313
ENSG00000133424	LARGE1	0.0324963	0.00897941	0.0324963	0.00142186
ENSG00000172733	PURG	0.00876349	0.0324935	0.00876349	0.00135407
ENSG00000114850	SSR3	0.0276633	0.0324745	0.0276633	0.0123028
ENSG00000146776	ATXN7L1	0.0128393	0.0324565	0.0128393	0.00799066
ENSG00000048649	RSF1	0.032419	0.00901091	0.032419	0
ENSG00000105939	ZC3HAV1	0.01607	0.0324171	0.01607	0.0104268
ENSG00000173273	TNKS	0.0324129	0.0324129	0.0324129	0.00582705
ENSG00000184076	UQCR10	0.0324064	0.005424	0.0324064	0.00528461
ENSG00000100319	ZMAT5	0.0324059	0.00542351	0.0324059	0.00528461
ENSG00000124839	RAB17	0.0161416	0.0323948	0.0161416	0.010559
ENSG00000164932	CTHRC1	0.0323744	0.0281298	0.0323744	0.00370898
ENSG00000187109	NAP1L1	0.00774756	0.0323636	0.00774756	0.00514723
ENSG00000110887	DAO	0.0323491	0.0233962	0.0323491	0.00237675
ENSG00000138755	CXCL9	0.0260546	0.0323385	0.0260546	0.0131112
ENSG00000151929	BAG3	0.032301	0.0227822	0.032301	0.0128776
ENSG00000107551	RASSF4	0.0322878	0.00961778	0.0322878	0.0136665
ENSG00000176302	FOXR1	0.00050843	0.0322839	0.00050843	0.0218739
ENSG00000176438	SYNE3	0.0270106	0.0322421	0.0270106	0.0167925
ENSG00000177354	C10orf71	0.0322321	0.00241098	0.0322321	0.00054999
ENSG00000157087	ATP2B2	0.0322144	0.0281782	0.0322144	0.00753963
ENSG00000111530	CAND1	0.00530012	0.0321815	0.00530012	0.0297089
ENSG00000127837	AAMP	0.0240997	0.0321533	0.0240997	0.0199385
ENSG00000049656	CLPTM1L	0.00658667	0.032153	0.00658667	0.00852677
ENSG00000174358	SLC6A19	0.0321473	0.0321473	0.0321473	0.0178884
ENSG00000119917	IFIT3	0.0321357	0.0292311	0.0321357	0.00260384
ENSG00000170632	ARMC10	0.0290627	0.0321313	0.0290627	0.0017756
ENSG00000132561	MATN2	0.0321281	0.0162382	0.0321281	0.00348079
ENSG00000135185	TMEM243	0.0163946	0.0321255	0.0163946	0.00090628
ENSG00000173264	GPR137	3.5105e-05	4.9434e-05	0.0286796	0.0321166
ENSG00000118193	KIF14	0.0126076	0.0311451	0.0210262	0.0320978
ENSG00000170873	MTSS1	0.02142	0.0320741	0.02142	0.00403031
ENSG00000213523	SRA1	0.0171858	0.0320705	0.0171858	1.049e-09
[truncated: 16,486 more rows]
